# Supplementary material for: Impact of international travel and diarrhea on gut microbiome and resistome dynamics
Source: Nat Commun. 2022 Dec 5;13:7485. doi: 10.1038/s41467-022-34862-w (PMC9722912; doi:10.1038/s41467-022-34862-w)
Supplement: Supplementary file 4 — Supplementary Data 1 [file 41467_2022_34862_MOESM4_ESM.xlsx]

## Sheet: SD1
	Supplementary Data 1: Antibiotic selections of 21 metagenomic pooled libraries constructed from 210 travelers gut microbiome
	Num	Library_id	Avg_insert	Library_size	Pool_id	Abx_code	Abx_name	Beta_lactam_category	Abx_class	MIC (ug/ml)	Colony_count
	1	P01_GEN	1785.11	2.63-2.91	P01	GEN	Gentamycin	NA	Aminoglycoside	16	35
	2	P01_CHL	1785.11	2.63-2.91	P01	CHL	Chloramphenicol	NA	Amphenicol	8	100
	3	P01_ATM	1785.11	2.63-2.91	P01	ATM	Aztreonam	Monobactam	Beta_lactam	8	50
	4	P01_CAZ	1785.11	2.63-2.91	P01	CAZ	Ceftazidime	3rd gen cephalosporins	Beta_lactam	16	35
	5	P01_CTX	1785.11	2.63-2.91	P01	CTX	Cefotaxime	3rd gen cephalosporins	Beta_lactam	8	8
	6	P01_FEP	1785.11	2.63-2.91	P01	FEP	Cefepime	4th gen cephalosporins	Beta_lactam	8	1
	7	P01_FOX	1785.11	2.63-2.91	P01	FOX	Cefoxitin	2nd gen cephalosporins	Beta_lactam	64	900
	8	P01_MEM	1785.11	2.63-2.91	P01	MEM	Meropenem	Carbapenem	Beta_lactam	16	0
	9	P01_PEN	1785.11	2.63-2.91	P01	PEN	Penicillin G	Penicillin	Beta_lactam	128	300
	10	P01_PIP	1785.11	2.63-2.91	P01	PIP	Piperacillin	Penicillin	Beta_lactam	16	200
	11	P01_TIC	1785.11	2.63-2.91	P01	TIC	Ticarcillin	Penicillin	Beta_lactam	2	800
	12	P01_TZP	1785.11	2.63-2.91	P01	TZP	Piperacillin-tazobactam	Penicillin with beta-lactamase inhibitor	Beta_lactam	16-PI/4-TZ	100
	13	P01_SXT	1785.11	2.63-2.91	P01	SXT	Trimethoprim-sulfamethoxazole	NA	Folate_synthesis_inhibitor	2-TR/38-SX	5
	14	P01_AZM	1785.11	2.63-2.91	P01	AZM	Azithromycin	NA	Macrolide	2	1200
	15	P01_CST	1785.11	2.63-2.91	P01	CST	Colistin	NA	Polymixin	8	0
	16	P01_CIP	1785.11	2.63-2.91	P01	CIP	Ciprofloxacin	NA	Quinolone	0.5	0
	17	P01_TET	1785.11	2.63-2.91	P01	TET	Tetracycline	NA	Tetracycline	8	600
	18	P01_TGC	1785.11	2.63-2.91	P01	TGC	Tigecycline	NA	Tetracycline	2	6
	19	P02_GEN	1682.76	5.43-5.46	P02	GEN	Gentamycin	NA	Aminoglycoside	16	100
	20	P02_CHL	1682.76	5.43-5.46	P02	CHL	Chloramphenicol	NA	Amphenicol	8	70
	21	P02_ATM	1682.76	5.43-5.46	P02	ATM	Aztreonam	Monobactam	Beta_lactam	8	20
	22	P02_CAZ	1682.76	5.43-5.46	P02	CAZ	Ceftazidime	3rd gen cephalosporins	Beta_lactam	16	30
	23	P02_CTX	1682.76	5.43-5.46	P02	CTX	Cefotaxime	3rd gen cephalosporins	Beta_lactam	8	4
	24	P02_FEP	1682.76	5.43-5.46	P02	FEP	Cefepime	4th gen cephalosporins	Beta_lactam	8	0
	25	P02_FOX	1682.76	5.43-5.46	P02	FOX	Cefoxitin	2nd gen cephalosporins	Beta_lactam	64	700
	26	P02_MEM	1682.76	5.43-5.46	P02	MEM	Meropenem	Carbapenem	Beta_lactam	16	0
	27	P02_PEN	1682.76	5.43-5.46	P02	PEN	Penicillin G	Penicillin	Beta_lactam	128	150
	28	P02_PIP	1682.76	5.43-5.46	P02	PIP	Piperacillin	Penicillin	Beta_lactam	16	100
	29	P02_TIC	1682.76	5.43-5.46	P02	TIC	Ticarcillin	Penicillin	Beta_lactam	2	250
	30	P02_TZP	1682.76	5.43-5.46	P02	TZP	Piperacillin-tazobactam	Penicillin with beta-lactamase inhibitor	Beta_lactam	16-PI/4-TZ	50
	31	P02_SXT	1682.76	5.43-5.46	P02	SXT	Trimethoprim-sulfamethoxazole	NA	Folate_synthesis_inhibitor	2-TR/38-SX	20
	32	P02_AZM	1682.76	5.43-5.46	P02	AZM	Azithromycin	NA	Macrolide	2	300
	33	P02_CST	1682.76	5.43-5.46	P02	CST	Colistin	NA	Polymixin	8	8
	34	P02_CIP	1682.76	5.43-5.46	P02	CIP	Ciprofloxacin	NA	Quinolone	0.5	0
	35	P02_TET	1682.76	5.43-5.46	P02	TET	Tetracycline	NA	Tetracycline	8	1000
	36	P02_TGC	1682.76	5.43-5.46	P02	TGC	Tigecycline	NA	Tetracycline	2	20
	37	P03_GEN	2568.26	1.44-2.45	P03	GEN	Gentamycin	NA	Aminoglycoside	16	800
	38	P03_CHL	2568.26	1.44-2.45	P03	CHL	Chloramphenicol	NA	Amphenicol	8	200
	39	P03_ATM	2568.26	1.44-2.45	P03	ATM	Aztreonam	Monobactam	Beta_lactam	8	50
	40	P03_CAZ	2568.26	1.44-2.45	P03	CAZ	Ceftazidime	3rd gen cephalosporins	Beta_lactam	16	20
	41	P03_CTX	2568.26	1.44-2.45	P03	CTX	Cefotaxime	3rd gen cephalosporins	Beta_lactam	8	10
	42	P03_FEP	2568.26	1.44-2.45	P03	FEP	Cefepime	4th gen cephalosporins	Beta_lactam	8	13
	43	P03_FOX	2568.26	1.44-2.45	P03	FOX	Cefoxitin	2nd gen cephalosporins	Beta_lactam	64	950
	44	P03_MEM	2568.26	1.44-2.45	P03	MEM	Meropenem	Carbapenem	Beta_lactam	16	0
	45	P03_PEN	2568.26	1.44-2.45	P03	PEN	Penicillin G	Penicillin	Beta_lactam	128	350
	46	P03_PIP	2568.26	1.44-2.45	P03	PIP	Piperacillin	Penicillin	Beta_lactam	16	120
	47	P03_TIC	2568.26	1.44-2.45	P03	TIC	Ticarcillin	Penicillin	Beta_lactam	2	1500
	48	P03_TZP	2568.26	1.44-2.45	P03	TZP	Piperacillin-tazobactam	Penicillin with beta-lactamase inhibitor	Beta_lactam	16-PI/4-TZ	100
	49	P03_SXT	2568.26	1.44-2.45	P03	SXT	Trimethoprim-sulfamethoxazole	NA	Folate_synthesis_inhibitor	2-TR/38-SX	500
	50	P03_AZM	2568.26	1.44-2.45	P03	AZM	Azithromycin	NA	Macrolide	2	3000
	51	P03_CST	2568.26	1.44-2.45	P03	CST	Colistin	NA	Polymixin	8	4
	52	P03_CIP	2568.26	1.44-2.45	P03	CIP	Ciprofloxacin	NA	Quinolone	0.5	0
	53	P03_TET	2568.26	1.44-2.45	P03	TET	Tetracycline	NA	Tetracycline	8	200
	54	P03_TGC	2568.26	1.44-2.45	P03	TGC	Tigecycline	NA	Tetracycline	2	25
	55	P04_GEN	1955.89	8.42-8.60	P04	GEN	Gentamycin	NA	Aminoglycoside	16	15
	56	P04_CHL	1955.89	8.42-8.60	P04	CHL	Chloramphenicol	NA	Amphenicol	8	100
	57	P04_ATM	1955.89	8.42-8.60	P04	ATM	Aztreonam	Monobactam	Beta_lactam	8	0
	58	P04_CAZ	1955.89	8.42-8.60	P04	CAZ	Ceftazidime	3rd gen cephalosporins	Beta_lactam	16	20
	59	P04_CTX	1955.89	8.42-8.60	P04	CTX	Cefotaxime	3rd gen cephalosporins	Beta_lactam	8	0
	60	P04_FEP	1955.89	8.42-8.60	P04	FEP	Cefepime	4th gen cephalosporins	Beta_lactam	8	2
	61	P04_FOX	1955.89	8.42-8.60	P04	FOX	Cefoxitin	2nd gen cephalosporins	Beta_lactam	64	800
	62	P04_MEM	1955.89	8.42-8.60	P04	MEM	Meropenem	Carbapenem	Beta_lactam	16	0
	63	P04_PEN	1955.89	8.42-8.60	P04	PEN	Penicillin G	Penicillin	Beta_lactam	128	300
	64	P04_PIP	1955.89	8.42-8.60	P04	PIP	Piperacillin	Penicillin	Beta_lactam	16	150
	65	P04_TIC	1955.89	8.42-8.60	P04	TIC	Ticarcillin	Penicillin	Beta_lactam	2	1200
	66	P04_TZP	1955.89	8.42-8.60	P04	TZP	Piperacillin-tazobactam	Penicillin with beta-lactamase inhibitor	Beta_lactam	16-PI/4-TZ	80
	67	P04_SXT	1955.89	8.42-8.60	P04	SXT	Trimethoprim-sulfamethoxazole	NA	Folate_synthesis_inhibitor	2-TR/38-SX	15
	68	P04_AZM	1955.89	8.42-8.60	P04	AZM	Azithromycin	NA	Macrolide	2	1500
	69	P04_CST	1955.89	8.42-8.60	P04	CST	Colistin	NA	Polymixin	8	0
	70	P04_CIP	1955.89	8.42-8.60	P04	CIP	Ciprofloxacin	NA	Quinolone	0.5	0
	71	P04_TET	1955.89	8.42-8.60	P04	TET	Tetracycline	NA	Tetracycline	8	200
	72	P04_TGC	1955.89	8.42-8.60	P04	TGC	Tigecycline	NA	Tetracycline	2	17
	73	P05_GEN	1893.47	2.16-2.69	P05	GEN	Gentamycin	NA	Aminoglycoside	16	10
	74	P05_CHL	1893.47	2.16-2.69	P05	CHL	Chloramphenicol	NA	Amphenicol	8	600
	75	P05_ATM	1893.47	2.16-2.69	P05	ATM	Aztreonam	Monobactam	Beta_lactam	8	30
	76	P05_CAZ	1893.47	2.16-2.69	P05	CAZ	Ceftazidime	3rd gen cephalosporins	Beta_lactam	16	200
	77	P05_CTX	1893.47	2.16-2.69	P05	CTX	Cefotaxime	3rd gen cephalosporins	Beta_lactam	8	25
	78	P05_FEP	1893.47	2.16-2.69	P05	FEP	Cefepime	4th gen cephalosporins	Beta_lactam	8	4
	79	P05_FOX	1893.47	2.16-2.69	P05	FOX	Cefoxitin	2nd gen cephalosporins	Beta_lactam	64	1100
	80	P05_MEM	1893.47	2.16-2.69	P05	MEM	Meropenem	Carbapenem	Beta_lactam	16	0
	81	P05_PEN	1893.47	2.16-2.69	P05	PEN	Penicillin G	Penicillin	Beta_lactam	128	50
	82	P05_PIP	1893.47	2.16-2.69	P05	PIP	Piperacillin	Penicillin	Beta_lactam	16	150
	83	P05_TIC	1893.47	2.16-2.69	P05	TIC	Ticarcillin	Penicillin	Beta_lactam	2	200
	84	P05_TZP	1893.47	2.16-2.69	P05	TZP	Piperacillin-tazobactam	Penicillin with beta-lactamase inhibitor	Beta_lactam	16-PI/4-TZ	30
	85	P05_SXT	1893.47	2.16-2.69	P05	SXT	Trimethoprim-sulfamethoxazole	NA	Folate_synthesis_inhibitor	2-TR/38-SX	3
	86	P05_AZM	1893.47	2.16-2.69	P05	AZM	Azithromycin	NA	Macrolide	2	1500
	87	P05_CST	1893.47	2.16-2.69	P05	CST	Colistin	NA	Polymixin	8	5
	88	P05_CIP	1893.47	2.16-2.69	P05	CIP	Ciprofloxacin	NA	Quinolone	0.5	0
	89	P05_TET	1893.47	2.16-2.69	P05	TET	Tetracycline	NA	Tetracycline	8	3000
	90	P05_TGC	1893.47	2.16-2.69	P05	TGC	Tigecycline	NA	Tetracycline	2	30
	91	P08_GEN	1872.72	8.92-8.96	P08	GEN	Gentamycin	NA	Aminoglycoside	16	300
	92	P08_CHL	1872.72	8.92-8.96	P08	CHL	Chloramphenicol	NA	Amphenicol	8	2000
	93	P08_ATM	1872.72	8.92-8.96	P08	ATM	Aztreonam	Monobactam	Beta_lactam	8	20
	94	P08_CAZ	1872.72	8.92-8.96	P08	CAZ	Ceftazidime	3rd gen cephalosporins	Beta_lactam	16	30
	95	P08_CTX	1872.72	8.92-8.96	P08	CTX	Cefotaxime	3rd gen cephalosporins	Beta_lactam	8	0
	96	P08_FEP	1872.72	8.92-8.96	P08	FEP	Cefepime	4th gen cephalosporins	Beta_lactam	8	0
	97	P08_FOX	1872.72	8.92-8.96	P08	FOX	Cefoxitin	2nd gen cephalosporins	Beta_lactam	64	800
	98	P08_MEM	1872.72	8.92-8.96	P08	MEM	Meropenem	Carbapenem	Beta_lactam	16	0
	99	P08_PEN	1872.72	8.92-8.96	P08	PEN	Penicillin G	Penicillin	Beta_lactam	128	2000
	100	P08_PIP	1872.72	8.92-8.96	P08	PIP	Piperacillin	Penicillin	Beta_lactam	16	2000
	101	P08_TIC	1872.72	8.92-8.96	P08	TIC	Ticarcillin	Penicillin	Beta_lactam	2	300
	102	P08_TZP	1872.72	8.92-8.96	P08	TZP	Piperacillin-tazobactam	Penicillin with beta-lactamase inhibitor	Beta_lactam	16-PI/4-TZ	600
	103	P08_SXT	1872.72	8.92-8.96	P08	SXT	Trimethoprim-sulfamethoxazole	NA	Folate_synthesis_inhibitor	2-TR/38-SX	50
	104	P08_AZM	1872.72	8.92-8.96	P08	AZM	Azithromycin	NA	Macrolide	2	2000
	105	P08_CST	1872.72	8.92-8.96	P08	CST	Colistin	NA	Polymixin	8	0
	106	P08_CIP	1872.72	8.92-8.96	P08	CIP	Ciprofloxacin	NA	Quinolone	0.5	0
	107	P08_TET	1872.72	8.92-8.96	P08	TET	Tetracycline	NA	Tetracycline	8	2000
	108	P08_TGC	1872.72	8.92-8.96	P08	TGC	Tigecycline	NA	Tetracycline	2	25
	109	P09_GEN	2390.55	11.01-11.49	P09	GEN	Gentamycin	NA	Aminoglycoside	16	100
	110	P09_CHL	2390.55	11.01-11.49	P09	CHL	Chloramphenicol	NA	Amphenicol	8	2000
	111	P09_ATM	2390.55	11.01-11.49	P09	ATM	Aztreonam	Monobactam	Beta_lactam	8	100
	112	P09_CAZ	2390.55	11.01-11.49	P09	CAZ	Ceftazidime	3rd gen cephalosporins	Beta_lactam	16	500
	113	P09_CTX	2390.55	11.01-11.49	P09	CTX	Cefotaxime	3rd gen cephalosporins	Beta_lactam	8	20
	114	P09_FEP	2390.55	11.01-11.49	P09	FEP	Cefepime	4th gen cephalosporins	Beta_lactam	8	1
	115	P09_FOX	2390.55	11.01-11.49	P09	FOX	Cefoxitin	2nd gen cephalosporins	Beta_lactam	64	900
	116	P09_MEM	2390.55	11.01-11.49	P09	MEM	Meropenem	Carbapenem	Beta_lactam	16	0
	117	P09_PEN	2390.55	11.01-11.49	P09	PEN	Penicillin G	Penicillin	Beta_lactam	128	2000
	118	P09_PIP	2390.55	11.01-11.49	P09	PIP	Piperacillin	Penicillin	Beta_lactam	16	1000
	119	P09_TIC	2390.55	11.01-11.49	P09	TIC	Ticarcillin	Penicillin	Beta_lactam	2	1200
	120	P09_TZP	2390.55	11.01-11.49	P09	TZP	Piperacillin-tazobactam	Penicillin with beta-lactamase inhibitor	Beta_lactam	16-PI/4-TZ	800
	121	P09_SXT	2390.55	11.01-11.49	P09	SXT	Trimethoprim-sulfamethoxazole	NA	Folate_synthesis_inhibitor	2-TR/38-SX	50
	122	P09_AZM	2390.55	11.01-11.49	P09	AZM	Azithromycin	NA	Macrolide	2	2000
	123	P09_CST	2390.55	11.01-11.49	P09	CST	Colistin	NA	Polymixin	8	23
	124	P09_CIP	2390.55	11.01-11.49	P09	CIP	Ciprofloxacin	NA	Quinolone	0.5	0
	125	P09_TET	2390.55	11.01-11.49	P09	TET	Tetracycline	NA	Tetracycline	8	3000
	126	P09_TGC	2390.55	11.01-11.49	P09	TGC	Tigecycline	NA	Tetracycline	2	200
	127	P10_GEN	2561.17	0.59-0.75	P10	GEN	Gentamycin	NA	Aminoglycoside	16	0
	128	P10_CHL	2561.17	0.59-0.75	P10	CHL	Chloramphenicol	NA	Amphenicol	8	20
	129	P10_ATM	2561.17	0.59-0.75	P10	ATM	Aztreonam	Monobactam	Beta_lactam	8	15
	130	P10_CAZ	2561.17	0.59-0.75	P10	CAZ	Ceftazidime	3rd gen cephalosporins	Beta_lactam	16	13
	131	P10_CTX	2561.17	0.59-0.75	P10	CTX	Cefotaxime	3rd gen cephalosporins	Beta_lactam	8	0
	132	P10_FEP	2561.17	0.59-0.75	P10	FEP	Cefepime	4th gen cephalosporins	Beta_lactam	8	0
	133	P10_FOX	2561.17	0.59-0.75	P10	FOX	Cefoxitin	2nd gen cephalosporins	Beta_lactam	64	300
	134	P10_MEM	2561.17	0.59-0.75	P10	MEM	Meropenem	Carbapenem	Beta_lactam	16	0
	135	P10_PEN	2561.17	0.59-0.75	P10	PEN	Penicillin G	Penicillin	Beta_lactam	128	20
	136	P10_PIP	2561.17	0.59-0.75	P10	PIP	Piperacillin	Penicillin	Beta_lactam	16	0
	137	P10_TIC	2561.17	0.59-0.75	P10	TIC	Ticarcillin	Penicillin	Beta_lactam	2	50
	138	P10_TZP	2561.17	0.59-0.75	P10	TZP	Piperacillin-tazobactam	Penicillin with beta-lactamase inhibitor	Beta_lactam	16-PI/4-TZ	0
	139	P10_SXT	2561.17	0.59-0.75	P10	SXT	Trimethoprim-sulfamethoxazole	NA	Folate_synthesis_inhibitor	2-TR/38-SX	20
	140	P10_AZM	2561.17	0.59-0.75	P10	AZM	Azithromycin	NA	Macrolide	2	2000
	141	P10_CST	2561.17	0.59-0.75	P10	CST	Colistin	NA	Polymixin	8	5
	142	P10_CIP	2561.17	0.59-0.75	P10	CIP	Ciprofloxacin	NA	Quinolone	0.5	0
	143	P10_TET	2561.17	0.59-0.75	P10	TET	Tetracycline	NA	Tetracycline	8	900
	144	P10_TGC	2561.17	0.59-0.75	P10	TGC	Tigecycline	NA	Tetracycline	2	8
	145	P11_GEN	2070.3	3.30-4.55	P11	GEN	Gentamycin	NA	Aminoglycoside	16	100
	146	P11_CHL	2070.3	3.30-4.55	P11	CHL	Chloramphenicol	NA	Amphenicol	8	800
	147	P11_ATM	2070.3	3.30-4.55	P11	ATM	Aztreonam	Monobactam	Beta_lactam	8	0
	148	P11_CAZ	2070.3	3.30-4.55	P11	CAZ	Ceftazidime	3rd gen cephalosporins	Beta_lactam	16	8
	149	P11_CTX	2070.3	3.30-4.55	P11	CTX	Cefotaxime	3rd gen cephalosporins	Beta_lactam	8	0
	150	P11_FEP	2070.3	3.30-4.55	P11	FEP	Cefepime	4th gen cephalosporins	Beta_lactam	8	0
	151	P11_FOX	2070.3	3.30-4.55	P11	FOX	Cefoxitin	2nd gen cephalosporins	Beta_lactam	64	600
	152	P11_MEM	2070.3	3.30-4.55	P11	MEM	Meropenem	Carbapenem	Beta_lactam	16	0
	153	P11_PEN	2070.3	3.30-4.55	P11	PEN	Penicillin G	Penicillin	Beta_lactam	128	600
	154	P11_PIP	2070.3	3.30-4.55	P11	PIP	Piperacillin	Penicillin	Beta_lactam	16	200
	155	P11_TIC	2070.3	3.30-4.55	P11	TIC	Ticarcillin	Penicillin	Beta_lactam	2	400
	156	P11_TZP	2070.3	3.30-4.55	P11	TZP	Piperacillin-tazobactam	Penicillin with beta-lactamase inhibitor	Beta_lactam	16-PI/4-TZ	150
	157	P11_SXT	2070.3	3.30-4.55	P11	SXT	Trimethoprim-sulfamethoxazole	NA	Folate_synthesis_inhibitor	2-TR/38-SX	15
	158	P11_AZM	2070.3	3.30-4.55	P11	AZM	Azithromycin	NA	Macrolide	2	3000
	159	P11_CST	2070.3	3.30-4.55	P11	CST	Colistin	NA	Polymixin	8	25
	160	P11_CIP	2070.3	3.30-4.55	P11	CIP	Ciprofloxacin	NA	Quinolone	0.5	0
	161	P11_TET	2070.3	3.30-4.55	P11	TET	Tetracycline	NA	Tetracycline	8	2000
	162	P11_TGC	2070.3	3.30-4.55	P11	TGC	Tigecycline	NA	Tetracycline	2	10
	163	P12_GEN	1965.8	5.59-6.09	P12	GEN	Gentamycin	NA	Aminoglycoside	16	30
	164	P12_CHL	1965.8	5.59-6.09	P12	CHL	Chloramphenicol	NA	Amphenicol	8	1200
	165	P12_ATM	1965.8	5.59-6.09	P12	ATM	Aztreonam	Monobactam	Beta_lactam	8	60
	166	P12_CAZ	1965.8	5.59-6.09	P12	CAZ	Ceftazidime	3rd gen cephalosporins	Beta_lactam	16	80
	167	P12_CTX	1965.8	5.59-6.09	P12	CTX	Cefotaxime	3rd gen cephalosporins	Beta_lactam	8	30
	168	P12_FEP	1965.8	5.59-6.09	P12	FEP	Cefepime	4th gen cephalosporins	Beta_lactam	8	2
	169	P12_FOX	1965.8	5.59-6.09	P12	FOX	Cefoxitin	2nd gen cephalosporins	Beta_lactam	64	1000
	170	P12_MEM	1965.8	5.59-6.09	P12	MEM	Meropenem	Carbapenem	Beta_lactam	16	0
	171	P12_PEN	1965.8	5.59-6.09	P12	PEN	Penicillin G	Penicillin	Beta_lactam	128	1800
	172	P12_PIP	1965.8	5.59-6.09	P12	PIP	Piperacillin	Penicillin	Beta_lactam	16	800
	173	P12_TIC	1965.8	5.59-6.09	P12	TIC	Ticarcillin	Penicillin	Beta_lactam	2	300
	174	P12_TZP	1965.8	5.59-6.09	P12	TZP	Piperacillin-tazobactam	Penicillin with beta-lactamase inhibitor	Beta_lactam	16-PI/4-TZ	600
	175	P12_SXT	1965.8	5.59-6.09	P12	SXT	Trimethoprim-sulfamethoxazole	NA	Folate_synthesis_inhibitor	2-TR/38-SX	30
	176	P12_AZM	1965.8	5.59-6.09	P12	AZM	Azithromycin	NA	Macrolide	2	800
	177	P12_CST	1965.8	5.59-6.09	P12	CST	Colistin	NA	Polymixin	8	50
	178	P12_CIP	1965.8	5.59-6.09	P12	CIP	Ciprofloxacin	NA	Quinolone	0.5	0
	179	P12_TET	1965.8	5.59-6.09	P12	TET	Tetracycline	NA	Tetracycline	8	3000
	180	P12_TGC	1965.8	5.59-6.09	P12	TGC	Tigecycline	NA	Tetracycline	2	20
	181	P13_GEN	1749.33	1.89-2.29	P13	GEN	Gentamycin	NA	Aminoglycoside	16	30
	182	P13_CHL	1749.33	1.89-2.29	P13	CHL	Chloramphenicol	NA	Amphenicol	8	200
	183	P13_ATM	1749.33	1.89-2.29	P13	ATM	Aztreonam	Monobactam	Beta_lactam	8	0
	184	P13_CAZ	1749.33	1.89-2.29	P13	CAZ	Ceftazidime	3rd gen cephalosporins	Beta_lactam	16	0
	185	P13_CTX	1749.33	1.89-2.29	P13	CTX	Cefotaxime	3rd gen cephalosporins	Beta_lactam	8	0
	186	P13_FEP	1749.33	1.89-2.29	P13	FEP	Cefepime	4th gen cephalosporins	Beta_lactam	8	0
	187	P13_FOX	1749.33	1.89-2.29	P13	FOX	Cefoxitin	2nd gen cephalosporins	Beta_lactam	64	1200
	188	P13_MEM	1749.33	1.89-2.29	P13	MEM	Meropenem	Carbapenem	Beta_lactam	16	0
	189	P13_PEN	1749.33	1.89-2.29	P13	PEN	Penicillin G	Penicillin	Beta_lactam	128	200
	190	P13_PIP	1749.33	1.89-2.29	P13	PIP	Piperacillin	Penicillin	Beta_lactam	16	80
	191	P13_TIC	1749.33	1.89-2.29	P13	TIC	Ticarcillin	Penicillin	Beta_lactam	2	800
	192	P13_TZP	1749.33	1.89-2.29	P13	TZP	Piperacillin-tazobactam	Penicillin with beta-lactamase inhibitor	Beta_lactam	16-PI/4-TZ	30
	193	P13_SXT	1749.33	1.89-2.29	P13	SXT	Trimethoprim-sulfamethoxazole	NA	Folate_synthesis_inhibitor	2-TR/38-SX	0
	194	P13_AZM	1749.33	1.89-2.29	P13	AZM	Azithromycin	NA	Macrolide	2	600
	195	P13_CST	1749.33	1.89-2.29	P13	CST	Colistin	NA	Polymixin	8	0
	196	P13_CIP	1749.33	1.89-2.29	P13	CIP	Ciprofloxacin	NA	Quinolone	0.5	0
	197	P13_TET	1749.33	1.89-2.29	P13	TET	Tetracycline	NA	Tetracycline	8	1500
	198	P13_TGC	1749.33	1.89-2.29	P13	TGC	Tigecycline	NA	Tetracycline	2	10
	199	P14_GEN	1573.31	2.07-2.76	P14	GEN	Gentamycin	NA	Aminoglycoside	16	0
	200	P14_CHL	1573.31	2.07-2.76	P14	CHL	Chloramphenicol	NA	Amphenicol	8	800
	201	P14_ATM	1573.31	2.07-2.76	P14	ATM	Aztreonam	Monobactam	Beta_lactam	8	30
	202	P14_CAZ	1573.31	2.07-2.76	P14	CAZ	Ceftazidime	3rd gen cephalosporins	Beta_lactam	16	50
	203	P14_CTX	1573.31	2.07-2.76	P14	CTX	Cefotaxime	3rd gen cephalosporins	Beta_lactam	8	18
	204	P14_FEP	1573.31	2.07-2.76	P14	FEP	Cefepime	4th gen cephalosporins	Beta_lactam	8	1
	205	P14_FOX	1573.31	2.07-2.76	P14	FOX	Cefoxitin	2nd gen cephalosporins	Beta_lactam	64	900
	206	P14_MEM	1573.31	2.07-2.76	P14	MEM	Meropenem	Carbapenem	Beta_lactam	16	0
	207	P14_PEN	1573.31	2.07-2.76	P14	PEN	Penicillin G	Penicillin	Beta_lactam	128	100
	208	P14_PIP	1573.31	2.07-2.76	P14	PIP	Piperacillin	Penicillin	Beta_lactam	16	40
	209	P14_TIC	1573.31	2.07-2.76	P14	TIC	Ticarcillin	Penicillin	Beta_lactam	2	400
	210	P14_TZP	1573.31	2.07-2.76	P14	TZP	Piperacillin-tazobactam	Penicillin with beta-lactamase inhibitor	Beta_lactam	16-PI/4-TZ	30
	211	P14_SXT	1573.31	2.07-2.76	P14	SXT	Trimethoprim-sulfamethoxazole	NA	Folate_synthesis_inhibitor	2-TR/38-SX	5
	212	P14_AZM	1573.31	2.07-2.76	P14	AZM	Azithromycin	NA	Macrolide	2	800
	213	P14_CST	1573.31	2.07-2.76	P14	CST	Colistin	NA	Polymixin	8	8
	214	P14_CIP	1573.31	2.07-2.76	P14	CIP	Ciprofloxacin	NA	Quinolone	0.5	0
	215	P14_TET	1573.31	2.07-2.76	P14	TET	Tetracycline	NA	Tetracycline	8	1200
	216	P14_TGC	1573.31	2.07-2.76	P14	TGC	Tigecycline	NA	Tetracycline	2	0
	217	P15_GEN	1953.42	6.94-7.65	P15	GEN	Gentamycin	NA	Aminoglycoside	16	2000
	218	P15_CHL	1953.42	6.94-7.65	P15	CHL	Chloramphenicol	NA	Amphenicol	8	2000
	219	P15_ATM	1953.42	6.94-7.65	P15	ATM	Aztreonam	Monobactam	Beta_lactam	8	30
	220	P15_CAZ	1953.42	6.94-7.65	P15	CAZ	Ceftazidime	3rd gen cephalosporins	Beta_lactam	16	50
	221	P15_CTX	1953.42	6.94-7.65	P15	CTX	Cefotaxime	3rd gen cephalosporins	Beta_lactam	8	30
	222	P15_FEP	1953.42	6.94-7.65	P15	FEP	Cefepime	4th gen cephalosporins	Beta_lactam	8	10
	223	P15_FOX	1953.42	6.94-7.65	P15	FOX	Cefoxitin	2nd gen cephalosporins	Beta_lactam	64	1100
	224	P15_MEM	1953.42	6.94-7.65	P15	MEM	Meropenem	Carbapenem	Beta_lactam	16	0
	225	P15_PEN	1953.42	6.94-7.65	P15	PEN	Penicillin G	Penicillin	Beta_lactam	128	2000
	226	P15_PIP	1953.42	6.94-7.65	P15	PIP	Piperacillin	Penicillin	Beta_lactam	16	2000
	227	P15_TIC	1953.42	6.94-7.65	P15	TIC	Ticarcillin	Penicillin	Beta_lactam	2	2000
	228	P15_TZP	1953.42	6.94-7.65	P15	TZP	Piperacillin-tazobactam	Penicillin with beta-lactamase inhibitor	Beta_lactam	16-PI/4-TZ	1800
	229	P15_SXT	1953.42	6.94-7.65	P15	SXT	Trimethoprim-sulfamethoxazole	NA	Folate_synthesis_inhibitor	2-TR/38-SX	2
	230	P15_AZM	1953.42	6.94-7.65	P15	AZM	Azithromycin	NA	Macrolide	2	3000
	231	P15_CST	1953.42	6.94-7.65	P15	CST	Colistin	NA	Polymixin	8	0
	232	P15_CIP	1953.42	6.94-7.65	P15	CIP	Ciprofloxacin	NA	Quinolone	0.5	0
	233	P15_TET	1953.42	6.94-7.65	P15	TET	Tetracycline	NA	Tetracycline	8	3000
	234	P15_TGC	1953.42	6.94-7.65	P15	TGC	Tigecycline	NA	Tetracycline	2	30
	235	P17_GEN	2287.02	7.22-7.62	P17	GEN	Gentamycin	NA	Aminoglycoside	16	30
	236	P17_CHL	2287.02	7.22-7.62	P17	CHL	Chloramphenicol	NA	Amphenicol	8	200
	237	P17_ATM	2287.02	7.22-7.62	P17	ATM	Aztreonam	Monobactam	Beta_lactam	8	5
	238	P17_CAZ	2287.02	7.22-7.62	P17	CAZ	Ceftazidime	3rd gen cephalosporins	Beta_lactam	16	10
	239	P17_CTX	2287.02	7.22-7.62	P17	CTX	Cefotaxime	3rd gen cephalosporins	Beta_lactam	8	8
	240	P17_FEP	2287.02	7.22-7.62	P17	FEP	Cefepime	4th gen cephalosporins	Beta_lactam	8	0
	241	P17_FOX	2287.02	7.22-7.62	P17	FOX	Cefoxitin	2nd gen cephalosporins	Beta_lactam	64	1200
	242	P17_MEM	2287.02	7.22-7.62	P17	MEM	Meropenem	Carbapenem	Beta_lactam	16	0
	243	P17_PEN	2287.02	7.22-7.62	P17	PEN	Penicillin G	Penicillin	Beta_lactam	128	200
	244	P17_PIP	2287.02	7.22-7.62	P17	PIP	Piperacillin	Penicillin	Beta_lactam	16	50
	245	P17_TIC	2287.02	7.22-7.62	P17	TIC	Ticarcillin	Penicillin	Beta_lactam	2	2000
	246	P17_TZP	2287.02	7.22-7.62	P17	TZP	Piperacillin-tazobactam	Penicillin with beta-lactamase inhibitor	Beta_lactam	16-PI/4-TZ	40
	247	P17_SXT	2287.02	7.22-7.62	P17	SXT	Trimethoprim-sulfamethoxazole	NA	Folate_synthesis_inhibitor	2-TR/38-SX	15
	248	P17_AZM	2287.02	7.22-7.62	P17	AZM	Azithromycin	NA	Macrolide	2	3000
	249	P17_CST	2287.02	7.22-7.62	P17	CST	Colistin	NA	Polymixin	8	0
	250	P17_CIP	2287.02	7.22-7.62	P17	CIP	Ciprofloxacin	NA	Quinolone	0.5	0
	251	P17_TET	2287.02	7.22-7.62	P17	TET	Tetracycline	NA	Tetracycline	8	2000
	252	P17_TGC	2287.02	7.22-7.62	P17	TGC	Tigecycline	NA	Tetracycline	2	1
	253	P18_GEN	2464.59	2.92-2.99	P18	GEN	Gentamycin	NA	Aminoglycoside	16	30
	254	P18_CHL	2464.59	2.92-2.99	P18	CHL	Chloramphenicol	NA	Amphenicol	8	300
	255	P18_ATM	2464.59	2.92-2.99	P18	ATM	Aztreonam	Monobactam	Beta_lactam	8	10
	256	P18_CAZ	2464.59	2.92-2.99	P18	CAZ	Ceftazidime	3rd gen cephalosporins	Beta_lactam	16	20
	257	P18_CTX	2464.59	2.92-2.99	P18	CTX	Cefotaxime	3rd gen cephalosporins	Beta_lactam	8	0
	258	P18_FEP	2464.59	2.92-2.99	P18	FEP	Cefepime	4th gen cephalosporins	Beta_lactam	8	2
	259	P18_FOX	2464.59	2.92-2.99	P18	FOX	Cefoxitin	2nd gen cephalosporins	Beta_lactam	64	800
	260	P18_MEM	2464.59	2.92-2.99	P18	MEM	Meropenem	Carbapenem	Beta_lactam	16	0
	261	P18_PEN	2464.59	2.92-2.99	P18	PEN	Penicillin G	Penicillin	Beta_lactam	128	80
	262	P18_PIP	2464.59	2.92-2.99	P18	PIP	Piperacillin	Penicillin	Beta_lactam	16	0
	263	P18_TIC	2464.59	2.92-2.99	P18	TIC	Ticarcillin	Penicillin	Beta_lactam	2	900
	264	P18_TZP	2464.59	2.92-2.99	P18	TZP	Piperacillin-tazobactam	Penicillin with beta-lactamase inhibitor	Beta_lactam	16-PI/4-TZ	4
	265	P18_SXT	2464.59	2.92-2.99	P18	SXT	Trimethoprim-sulfamethoxazole	NA	Folate_synthesis_inhibitor	2-TR/38-SX	0
	266	P18_AZM	2464.59	2.92-2.99	P18	AZM	Azithromycin	NA	Macrolide	2	2000
	267	P18_CST	2464.59	2.92-2.99	P18	CST	Colistin	NA	Polymixin	8	0
	268	P18_CIP	2464.59	2.92-2.99	P18	CIP	Ciprofloxacin	NA	Quinolone	0.5	0
	269	P18_TET	2464.59	2.92-2.99	P18	TET	Tetracycline	NA	Tetracycline	8	3000
	270	P18_TGC	2464.59	2.92-2.99	P18	TGC	Tigecycline	NA	Tetracycline	2	20
	271	P19_GEN	2361.97	0.79-1.23	P19	GEN	Gentamycin	NA	Aminoglycoside	16	20
	272	P19_CHL	2361.97	0.79-1.23	P19	CHL	Chloramphenicol	NA	Amphenicol	8	80
	273	P19_ATM	2361.97	0.79-1.23	P19	ATM	Aztreonam	Monobactam	Beta_lactam	8	10
	274	P19_CAZ	2361.97	0.79-1.23	P19	CAZ	Ceftazidime	3rd gen cephalosporins	Beta_lactam	16	20
	275	P19_CTX	2361.97	0.79-1.23	P19	CTX	Cefotaxime	3rd gen cephalosporins	Beta_lactam	8	0
	276	P19_FEP	2361.97	0.79-1.23	P19	FEP	Cefepime	4th gen cephalosporins	Beta_lactam	8	0
	277	P19_FOX	2361.97	0.79-1.23	P19	FOX	Cefoxitin	2nd gen cephalosporins	Beta_lactam	64	900
	278	P19_MEM	2361.97	0.79-1.23	P19	MEM	Meropenem	Carbapenem	Beta_lactam	16	0
	279	P19_PEN	2361.97	0.79-1.23	P19	PEN	Penicillin G	Penicillin	Beta_lactam	128	50
	280	P19_PIP	2361.97	0.79-1.23	P19	PIP	Piperacillin	Penicillin	Beta_lactam	16	50
	281	P19_TIC	2361.97	0.79-1.23	P19	TIC	Ticarcillin	Penicillin	Beta_lactam	2	200
	282	P19_TZP	2361.97	0.79-1.23	P19	TZP	Piperacillin-tazobactam	Penicillin with beta-lactamase inhibitor	Beta_lactam	16-PI/4-TZ	20
	283	P19_SXT	2361.97	0.79-1.23	P19	SXT	Trimethoprim-sulfamethoxazole	NA	Folate_synthesis_inhibitor	2-TR/38-SX	0
	284	P19_AZM	2361.97	0.79-1.23	P19	AZM	Azithromycin	NA	Macrolide	2	300
	285	P19_CST	2361.97	0.79-1.23	P19	CST	Colistin	NA	Polymixin	8	0
	286	P19_CIP	2361.97	0.79-1.23	P19	CIP	Ciprofloxacin	NA	Quinolone	0.5	0
	287	P19_TET	2361.97	0.79-1.23	P19	TET	Tetracycline	NA	Tetracycline	8	600
	288	P19_TGC	2361.97	0.79-1.23	P19	TGC	Tigecycline	NA	Tetracycline	2	1
	289	P20_GEN	1835.92	1.28-1.35	P20	GEN	Gentamycin	NA	Aminoglycoside	16	10
	290	P20_CHL	1835.92	1.28-1.35	P20	CHL	Chloramphenicol	NA	Amphenicol	8	150
	291	P20_ATM	1835.92	1.28-1.35	P20	ATM	Aztreonam	Monobactam	Beta_lactam	8	15
	292	P20_CAZ	1835.92	1.28-1.35	P20	CAZ	Ceftazidime	3rd gen cephalosporins	Beta_lactam	16	15
	293	P20_CTX	1835.92	1.28-1.35	P20	CTX	Cefotaxime	3rd gen cephalosporins	Beta_lactam	8	0
	294	P20_FEP	1835.92	1.28-1.35	P20	FEP	Cefepime	4th gen cephalosporins	Beta_lactam	8	0
	295	P20_FOX	1835.92	1.28-1.35	P20	FOX	Cefoxitin	2nd gen cephalosporins	Beta_lactam	64	600
	296	P20_MEM	1835.92	1.28-1.35	P20	MEM	Meropenem	Carbapenem	Beta_lactam	16	0
	297	P20_PEN	1835.92	1.28-1.35	P20	PEN	Penicillin G	Penicillin	Beta_lactam	128	100
	298	P20_PIP	1835.92	1.28-1.35	P20	PIP	Piperacillin	Penicillin	Beta_lactam	16	200
	299	P20_TIC	1835.92	1.28-1.35	P20	TIC	Ticarcillin	Penicillin	Beta_lactam	2	1900
	300	P20_TZP	1835.92	1.28-1.35	P20	TZP	Piperacillin-tazobactam	Penicillin with beta-lactamase inhibitor	Beta_lactam	16-PI/4-TZ	100
	301	P20_SXT	1835.92	1.28-1.35	P20	SXT	Trimethoprim-sulfamethoxazole	NA	Folate_synthesis_inhibitor	2-TR/38-SX	0
	302	P20_AZM	1835.92	1.28-1.35	P20	AZM	Azithromycin	NA	Macrolide	2	3000
	303	P20_CST	1835.92	1.28-1.35	P20	CST	Colistin	NA	Polymixin	8	0
	304	P20_CIP	1835.92	1.28-1.35	P20	CIP	Ciprofloxacin	NA	Quinolone	0.5	0
	305	P20_TET	1835.92	1.28-1.35	P20	TET	Tetracycline	NA	Tetracycline	8	800
	306	P20_TGC	1835.92	1.28-1.35	P20	TGC	Tigecycline	NA	Tetracycline	2	0
	307	P21_GEN	2476.43	2.38-3.01	P21	GEN	Gentamycin	NA	Aminoglycoside	16	1
	308	P21_CHL	2476.43	2.38-3.01	P21	CHL	Chloramphenicol	NA	Amphenicol	8	200
	309	P21_ATM	2476.43	2.38-3.01	P21	ATM	Aztreonam	Monobactam	Beta_lactam	8	100
	310	P21_CAZ	2476.43	2.38-3.01	P21	CAZ	Ceftazidime	3rd gen cephalosporins	Beta_lactam	16	200
	311	P21_CTX	2476.43	2.38-3.01	P21	CTX	Cefotaxime	3rd gen cephalosporins	Beta_lactam	8	50
	312	P21_FEP	2476.43	2.38-3.01	P21	FEP	Cefepime	4th gen cephalosporins	Beta_lactam	8	1
	313	P21_FOX	2476.43	2.38-3.01	P21	FOX	Cefoxitin	2nd gen cephalosporins	Beta_lactam	64	1300
	314	P21_MEM	2476.43	2.38-3.01	P21	MEM	Meropenem	Carbapenem	Beta_lactam	16	0
	315	P21_PEN	2476.43	2.38-3.01	P21	PEN	Penicillin G	Penicillin	Beta_lactam	128	250
	316	P21_PIP	2476.43	2.38-3.01	P21	PIP	Piperacillin	Penicillin	Beta_lactam	16	150
	317	P21_TIC	2476.43	2.38-3.01	P21	TIC	Ticarcillin	Penicillin	Beta_lactam	2	1500
	318	P21_TZP	2476.43	2.38-3.01	P21	TZP	Piperacillin-tazobactam	Penicillin with beta-lactamase inhibitor	Beta_lactam	16-PI/4-TZ	100
	319	P21_SXT	2476.43	2.38-3.01	P21	SXT	Trimethoprim-sulfamethoxazole	NA	Folate_synthesis_inhibitor	2-TR/38-SX	50
	320	P21_AZM	2476.43	2.38-3.01	P21	AZM	Azithromycin	NA	Macrolide	2	2000
	321	P21_CST	2476.43	2.38-3.01	P21	CST	Colistin	NA	Polymixin	8	10
	322	P21_CIP	2476.43	2.38-3.01	P21	CIP	Ciprofloxacin	NA	Quinolone	0.5	0
	323	P21_TET	2476.43	2.38-3.01	P21	TET	Tetracycline	NA	Tetracycline	8	1200
	324	P21_TGC	2476.43	2.38-3.01	P21	TGC	Tigecycline	NA	Tetracycline	2	10
	325	P22_GEN	2642.48	1.44-1.75	P22	GEN	Gentamycin	NA	Aminoglycoside	16	1800
	326	P22_CHL	2642.48	1.44-1.75	P22	CHL	Chloramphenicol	NA	Amphenicol	8	80
	327	P22_ATM	2642.48	1.44-1.75	P22	ATM	Aztreonam	Monobactam	Beta_lactam	8	8
	328	P22_CAZ	2642.48	1.44-1.75	P22	CAZ	Ceftazidime	3rd gen cephalosporins	Beta_lactam	16	30
	329	P22_CTX	2642.48	1.44-1.75	P22	CTX	Cefotaxime	3rd gen cephalosporins	Beta_lactam	8	0
	330	P22_FEP	2642.48	1.44-1.75	P22	FEP	Cefepime	4th gen cephalosporins	Beta_lactam	8	20
	331	P22_FOX	2642.48	1.44-1.75	P22	FOX	Cefoxitin	2nd gen cephalosporins	Beta_lactam	64	600
	332	P22_MEM	2642.48	1.44-1.75	P22	MEM	Meropenem	Carbapenem	Beta_lactam	16	0
	333	P22_PEN	2642.48	1.44-1.75	P22	PEN	Penicillin G	Penicillin	Beta_lactam	128	150
	334	P22_PIP	2642.48	1.44-1.75	P22	PIP	Piperacillin	Penicillin	Beta_lactam	16	100
	335	P22_TIC	2642.48	1.44-1.75	P22	TIC	Ticarcillin	Penicillin	Beta_lactam	2	1200
	336	P22_TZP	2642.48	1.44-1.75	P22	TZP	Piperacillin-tazobactam	Penicillin with beta-lactamase inhibitor	Beta_lactam	16-PI/4-TZ	80
	337	P22_SXT	2642.48	1.44-1.75	P22	SXT	Trimethoprim-sulfamethoxazole	NA	Folate_synthesis_inhibitor	2-TR/38-SX	20
	338	P22_AZM	2642.48	1.44-1.75	P22	AZM	Azithromycin	NA	Macrolide	2	1300
	339	P22_CST	2642.48	1.44-1.75	P22	CST	Colistin	NA	Polymixin	8	7
	340	P22_CIP	2642.48	1.44-1.75	P22	CIP	Ciprofloxacin	NA	Quinolone	0.5	0
	341	P22_TET	2642.48	1.44-1.75	P22	TET	Tetracycline	NA	Tetracycline	8	800
	342	P22_TGC	2642.48	1.44-1.75	P22	TGC	Tigecycline	NA	Tetracycline	2	30
	343	P23_GEN	1979.04	6.66-7.12	P23	GEN	Gentamycin	NA	Aminoglycoside	16	1500
	344	P23_CHL	1979.04	6.66-7.12	P23	CHL	Chloramphenicol	NA	Amphenicol	8	500
	345	P23_ATM	1979.04	6.66-7.12	P23	ATM	Aztreonam	Monobactam	Beta_lactam	8	30
	346	P23_CAZ	1979.04	6.66-7.12	P23	CAZ	Ceftazidime	3rd gen cephalosporins	Beta_lactam	16	0
	347	P23_CTX	1979.04	6.66-7.12	P23	CTX	Cefotaxime	3rd gen cephalosporins	Beta_lactam	8	0
	348	P23_FEP	1979.04	6.66-7.12	P23	FEP	Cefepime	4th gen cephalosporins	Beta_lactam	8	0
	349	P23_FOX	1979.04	6.66-7.12	P23	FOX	Cefoxitin	2nd gen cephalosporins	Beta_lactam	64	800
	350	P23_MEM	1979.04	6.66-7.12	P23	MEM	Meropenem	Carbapenem	Beta_lactam	16	0
	351	P23_PEN	1979.04	6.66-7.12	P23	PEN	Penicillin G	Penicillin	Beta_lactam	128	600
	352	P23_PIP	1979.04	6.66-7.12	P23	PIP	Piperacillin	Penicillin	Beta_lactam	16	400
	353	P23_TIC	1979.04	6.66-7.12	P23	TIC	Ticarcillin	Penicillin	Beta_lactam	2	1500
	354	P23_TZP	1979.04	6.66-7.12	P23	TZP	Piperacillin-tazobactam	Penicillin with beta-lactamase inhibitor	Beta_lactam	16-PI/4-TZ	80
	355	P23_SXT	1979.04	6.66-7.12	P23	SXT	Trimethoprim-sulfamethoxazole	NA	Folate_synthesis_inhibitor	2-TR/38-SX	0
	356	P23_AZM	1979.04	6.66-7.12	P23	AZM	Azithromycin	NA	Macrolide	2	3000
	357	P23_CST	1979.04	6.66-7.12	P23	CST	Colistin	NA	Polymixin	8	0
	358	P23_CIP	1979.04	6.66-7.12	P23	CIP	Ciprofloxacin	NA	Quinolone	0.5	0
	359	P23_TET	1979.04	6.66-7.12	P23	TET	Tetracycline	NA	Tetracycline	8	1500
	360	P23_TGC	1979.04	6.66-7.12	P23	TGC	Tigecycline	NA	Tetracycline	2	15
	361	P24_GEN	2077.21	2.03-2.19	P24	GEN	Gentamycin	NA	Aminoglycoside	16	20
	362	P24_CHL	2077.21	2.03-2.19	P24	CHL	Chloramphenicol	NA	Amphenicol	8	200
	363	P24_ATM	2077.21	2.03-2.19	P24	ATM	Aztreonam	Monobactam	Beta_lactam	2	30
	364	P24_CAZ	2077.21	2.03-2.19	P24	CAZ	Ceftazidime	3rd gen cephalosporins	Beta_lactam	16	50
	365	P24_CTX	2077.21	2.03-2.19	P24	CTX	Cefotaxime	3rd gen cephalosporins	Beta_lactam	8	0
	366	P24_FEP	2077.21	2.03-2.19	P24	FEP	Cefepime	4th gen cephalosporins	Beta_lactam	8	0
	367	P24_FOX	2077.21	2.03-2.19	P24	FOX	Cefoxitin	2nd gen cephalosporins	Beta_lactam	64	1000
	368	P24_MEM	2077.21	2.03-2.19	P24	MEM	Meropenem	Carbapenem	Beta_lactam	16	0
	369	P24_PEN	2077.21	2.03-2.19	P24	PEN	Penicillin G	Penicillin	Beta_lactam	128	150
	370	P24_PIP	2077.21	2.03-2.19	P24	PIP	Piperacillin	Penicillin	Beta_lactam	16	30
	371	P24_TIC	2077.21	2.03-2.19	P24	TIC	Ticarcillin	Penicillin	Beta_lactam	2	300
	372	P24_TZP	2077.21	2.03-2.19	P24	TZP	Piperacillin-tazobactam	Penicillin with beta-lactamase inhibitor	Beta_lactam	16-PI/4-TZ	20
	373	P24_SXT	2077.21	2.03-2.19	P24	SXT	Trimethoprim-sulfamethoxazole	NA	Folate_synthesis_inhibitor	2-TR/38-SX	0
	374	P24_AZM	2077.21	2.03-2.19	P24	AZM	Azithromycin	NA	Macrolide	2	200
	375	P24_CST	2077.21	2.03-2.19	P24	CST	Colistin	NA	Polymixin	8	0
	376	P24_CIP	2077.21	2.03-2.19	P24	CIP	Ciprofloxacin	NA	Quinolone	0.5	0
	377	P24_TET	2077.21	2.03-2.19	P24	TET	Tetracycline	NA	Tetracycline	8	1800
	378	P24_TGC	2077.21	2.03-2.19	P24	TGC	Tigecycline	NA	Tetracycline	2	0
