# Supplementary material for: Impact of international travel and diarrhea on gut microbiome and resistome dynamics
Source: Nat Commun. 2022 Dec 5;13:7485. doi: 10.1038/s41467-022-34862-w (PMC9722912; doi:10.1038/s41467-022-34862-w)
Supplement: Supplementary file 5 — Supplementary Data 2 [file 41467_2022_34862_MOESM5_ESM.xlsx]

## Sheet: SD2
Supplementary Data 2: Metadata of ShortBRED markers used for identification and quantification of AR genes in metagenomic samples
Note: Markers of the following AR genes were excluded from the analysis:
(1) Genes associated with global gene regulators, two-component system proteins, and signaling mediators (e.g., blaZ, vanS-vanR, mecI, mepR, gadW, marR);
(2) Genes encoding subunits that are part of multiple efflux pumps (e.g., tolC, oprM, opmD);
(3) Resistance via mutation in genes (e.g., resistance to antifolate drugs via mutations in dhfr, resistance to rifamycin via mutation in rpoB);
(4) Genes conferring resistance by modifying cell wall charge (e.g., mprF);
(5) Genes that reduce permeability (e.g., omp38, tmrB) or confer resistance through overexpression (e.g., Thymidylate synthase); and
(6) General efflux pumps that came through functional selections (e.g., MFS-type, ABC-type)
Shortbred_ID	ShortBRED_ARG_Family_Name	DbAcc_ID	Marker_Source	Product_Name	Description	Seq_Type	Database_Source	AMR_Family	AMR_Class	Drug_Targets	AMR_Mechanism	Included_in_Analysis
MF0001	1001733947|WP_061284984_1|AY026417_1|1|1|blaKLUC-1|blaKLUC|hydrolase|class_A_extended-spectrum_beta-lactamase_KLUC-1	WP_061284984.1	ARDatabase	blaKLUC	class A extended-spectrum beta-lactamase KLUC-1	Protein	NCBI-AMR	KLUC_beta_lactamase	Class_A_beta_lactamase	Beta_lactams	Antibiotic_inactivation	Yes
MF0002	1005295249|WP_061586512_1|KY073238_1|1|1|qnrE1|qnrE||quinolone_resistance_pentapeptide_repeat_protein_QnrE1	WP_061586512.1	ARDatabase	qnrE	quinolone resistance pentapeptide repeat protein QnrE1	Protein	NCBI-AMR	qnrE_Quinolone_resistance_protein	Quinolone_resistance_protein	Fluoroquinolones	Antibiotic_target_protection	Yes
MF0003	1011934720|WP_062743204_1|AY077733_1|1|1|blaERP-1|blaERP|hydrolase|class_A_extended-spectrum_beta-lactamase_ERP-1	WP_062743204.1	ARDatabase	blaERP	class A extended-spectrum beta-lactamase ERP-1	Protein	NCBI-AMR	ERP_beta_lactamase	Class_A_beta_lactamase	Beta_lactams	Antibiotic_inactivation	Yes
MF0004	1027912433|WP_063796790_1|AM709783_1|1|1|erm(Z)|erm(Z)|target_modification|23S_rRNA_(adenine(2058)-N(6))-methyltransferase_Erm(Z)	WP_063796790.1	ARDatabase	Erm	23S rRNA (adenine(2058)-N(6))-methyltransferase Erm(Z)	Protein	NCBI-AMR	Erm_23S_rRNA_Methyltransferase	23S_rRNA_methyltransferase	MLS	Antibiotic_target_alteration	Yes
MF0005	1028078994|WP_063839875_1|AY740681_1|1|2|ant(3__)-I|ant(3__)-I|nucleotidyltransferase|ANT(3__)-I_family_aminoglycoside_nucleotidyltransferase	WP_063839875.1	ARDatabase	ANT(3")	bifunctional aminoglycoside nucleotidyltransferase ANT(3'')-Ij/aminoglycoside N-acetyltransferase AAC(6')-Ib	Protein	NCBI-AMR	ANT3_dprime	Aminoglycoside_nucleotidyltransferase	Aminoglycosides	Antibiotic_inactivation	Yes
MF0006	1028078998|WP_063839879_1|NUUO01000028_1|1|1|BcII|BcII|hydrolase|BcII_family_subclass_B1_metallo-beta-lactamase	WP_063839879.1	ARDatabase	bla2	BcII family subclass B1 metallo-beta-lactamase	Protein	NCBI-AMR	Bc_beta_lactamase	Class_B_beta_lactamase_Subclass_B1	Beta_lactams	Antibiotic_inactivation	Yes
MF0007	1028079000|WP_063839881_1|AB669090_1|1|1|AAC(2_)-IIa|AAC(2_)-IIa|acetyltransferase|kasugamycin_N-acetyltransferase_AAC(2_)-IIa	WP_063839881.1	ARDatabase	AAC(2')	kasugamycin N-acetyltransferase AAC(2')-IIa	Protein	NCBI-AMR	AAC2_prime	Aminoglycoside_acetyltransferase	Aminoglycosides	Antibiotic_inactivation	Yes
MF0008	1028080877|WP_063840260_1|FN640465_1|1|1|AAC(3)-I|AAC(3)-I|acetyltransferase|AAC(3)-I_family_aminoglycoside_3-N-acetyltransferase	WP_063840260.1	ARDatabase	AAC(3)	AAC(3)-I family aminoglycoside 3-N-acetyltransferase	Protein	NCBI-AMR	AAC3	Aminoglycoside_acetyltransferase	Aminoglycosides	Antibiotic_inactivation	Yes
MF0009	1028080885|WP_063840268_1|X01385_1|1|1|AAC(3)-IVa|AAC(3)-IVa|acetyltransferase|aminoglycoside_N-acetyltransferase_AAC(3)-IVa	WP_063840268.1	ARDatabase	AAC(3)	aminoglycoside N-acetyltransferase AAC(3)-IVa	Protein	NCBI-AMR	AAC3	Aminoglycoside_acetyltransferase	Aminoglycosides	Antibiotic_inactivation	Yes
MF0010	1028080887|WP_063840270_1|AJ843080_1|1|1|AAC(3)-VIII|AAC(3)-VIII|acetyltransferase|aminoglycoside_N-acetyltransferase_AAC(3)-VIII	WP_063840270.1	ARDatabase	AAC(3)	aminoglycoside N-acetyltransferase AAC(3)-VIII	Protein	NCBI-AMR	AAC3	Aminoglycoside_acetyltransferase	Aminoglycosides	Antibiotic_inactivation	Yes
MF0011	1028080888|WP_063840271_1|AJ748131_1|1|1|AAC(3)-VIII|AAC(3)-VIII|acetyltransferase|aminoglycoside_N-acetyltransferase_AAC(3)-VIII	WP_063840271.1	ARDatabase	AAC(3)	aminoglycoside N-acetyltransferase AAC(3)-VIII	Protein	NCBI-AMR	AAC3	Aminoglycoside_acetyltransferase	Aminoglycosides	Antibiotic_inactivation	Yes
MF0012	1028080892|WP_063840275_1|EU912537_1|1|1|AACA40|AACA40|acetyltransferase|aminoglycoside_6_-N-acetyltransferase_AACA40	WP_063840275.1	ARDatabase	AAC(6')	aminoglycoside 6'-N-acetyltransferase AACA40	Protein	NCBI-AMR	AAC6_prime	Aminoglycoside_acetyltransferase	Aminoglycosides	Antibiotic_inactivation	Yes
MF0013	1028080941|WP_063840324_1|GQ856540_1|1|1|AAC(6_)-Il|AAC(6_)-Il|acetyltransferase|aminoglycoside_N-acetyltransferase_AAC(6_)-Il	WP_063840324.1	ARDatabase	AAC(6')	aminoglycoside N-acetyltransferase AAC(6')-Il	Protein	NCBI-AMR	AAC6_prime	Aminoglycoside_acetyltransferase	Aminoglycosides	Antibiotic_inactivation	Yes
MF0014	1028080949|WP_063840332_1|DQ302723_1|1|1|AACA37|AACA37|acetyltransferase|aminoglycoside_6_-N-acetyltransferase_AACA37	WP_063840332.1	ARDatabase	AAC(6')	aminoglycoside 6'-N-acetyltransferase AACA37	Protein	NCBI-AMR	AAC6_prime	Aminoglycoside_acetyltransferase	Aminoglycosides	Antibiotic_inactivation	Yes
MF0015	1028081078|WP_063840461_1|AB121443_1|1|1|ant(4_)-Ia|ant(4_)-Ia|nucleotidyltransferase|aminoglycoside_O-nucleotidyltransferase_ANT(4_)-Ia	WP_063840461.1	ARDatabase	ANT(4')	aminoglycoside O-nucleotidyltransferase ANT(4')-Ia	Protein	NCBI-AMR	ANT4_prime	Aminoglycoside_nucleotidyltransferase	Aminoglycosides	Antibiotic_inactivation	Yes
MF0016	1028081080|WP_063840463_1|U10250_1|1|1|blaCMY-FOX|blaCMY-FOX|hydrolase|FOX_MOX_family_class_C_beta-lactamase	WP_063840463.1	ARDatabase	blaCMY-FOX	FOX/MOX family class C beta-lactamase	Protein	NCBI-AMR	Unknown_Class_C_beta_lactamase	Class_C_beta_lactamase	Beta_lactams	Antibiotic_inactivation	Yes
MF0017	1028081083|WP_063840466_1|DQ022079_1|1|1|bla-C|bla-C|hydrolase|class_C_beta-lactamase	WP_063840466.1	ARDatabase	bla_class_C	class C beta-lactamase	Protein	NCBI-AMR	Unknown_Class_C_beta_lactamase	Class_C_beta_lactamase	Beta_lactams	Antibiotic_inactivation	Yes
MF0018	1028081339|WP_063840673_1|M69221_1|1|1|ant(9)-Ib|ant(9)-Ib|nucleotidyltransferase|aminoglycoside_nucleotidyltransferase_ANT(9)-Ib	WP_063840673.1	ARDatabase	ANT(9)	aminoglycoside nucleotidyltransferase ANT(9)-Ib	Protein	NCBI-AMR	ANT9	Aminoglycoside_nucleotidyltransferase	Aminoglycosides	Antibiotic_inactivation	Yes
MF0019	1028081341|WP_063840675_1|KF652097_1|1|1|aph(2__)-If|aph(2__)-If|phosphotransferase|aminoglycoside_O-phosphotransferase_APH(2__)-If	WP_063840675.1	ARDatabase	APH(2'')	aminoglycoside O-phosphotransferase APH(2'')-If	Protein	NCBI-AMR	APH2_dprime	Aminoglycoside_phosphotransferase	Aminoglycosides	Antibiotic_inactivation	Yes
MF0020	1028082399|WP_063841666_1|HQ424461_1|1|1|aph(6)-Smalt|aph(6)-Smalt|phosphotransferase|APH(6)_family_putative_aminoglycoside_O-phosphotransferase	WP_063841666.1	ARDatabase	APH(6)	APH(6) family putative aminoglycoside O-phosphotransferase	Protein	NCBI-AMR	APH6	Aminoglycoside_phosphotransferase	Aminoglycosides	Antibiotic_inactivation	Yes
MF0021	1028082921|WP_063842178_1|AJ744850_1|1|1|aph(3_)-Vb|aph(3_)-Vb|phosphotransferase|aminoglycoside_O-phosphotransferase_APH(3_)-Vb	WP_063842178.1	ARDatabase	APH(3')	aminoglycoside O-phosphotransferase APH(3')-Vb	Protein	NCBI-AMR	APH3_prime	Aminoglycoside_phosphotransferase	Aminoglycosides	Antibiotic_inactivation	Yes
MF0022	1028083058|WP_063842214_1|FM897214_1|1|1|arr-6|arr-6|ADP-ribosyltransferase|NAD(+)--rifampin_ADP-ribosyltransferase_Arr-6	WP_063842214.1	ARDatabase	arr	NAD(+)--rifampin ADP-ribosyltransferase Arr-6	Protein	NCBI-AMR	Arr_Rifampin_ADP_Ribosyltransferase	Rifampin_ribosyltransferase	Rifamycin	Antibiotic_inactivation	Yes
MF0023	1028083116|WP_063842272_1|FN640464_1|1|1|bla-A2|bla-A2|hydrolase|class_A_beta-lactamase,_subclass_A2	WP_063842272.1	ARDatabase	bla_class_A	class A beta-lactamase, subclass A2	Protein	NCBI-AMR	Unknown_Class_A_beta_lactamase	Class_A_beta_lactamase	Beta_lactams	Antibiotic_inactivation	Yes
MF0024	1028083121|WP_063842277_1|FN640466_1|1|1|bla-A|bla-A|hydrolase|class_A_beta-lactamase	WP_063842277.1	ARDatabase	bla_class_A	class A beta-lactamase	Protein	NCBI-AMR	Unknown_Class_A_beta_lactamase	Class_A_beta_lactamase	Beta_lactams	Antibiotic_inactivation	Yes
MF0025	1028083701|WP_063842669_1|AJ251814_1|1|1|blaL1|blaL1|hydrolase|L1_family_subclass_B3_metallo-beta-lactamase	WP_063842669.1	ARDatabase	blaL1	L1 family subclass B3 metallo-beta-lactamase	Protein	NCBI-AMR	L1_beta_lactamase	Class_B_beta_lactamase_Subclass_B3	Beta_lactams	Antibiotic_inactivation	Yes
MF0026	1028083708|WP_063842676_1|AJ251815_1|1|1|blaL1|blaL1|hydrolase|L1_family_subclass_B3_metallo-beta-lactamase	WP_063842676.1	ARDatabase	blaL1	L1 family subclass B3 metallo-beta-lactamase	Protein	NCBI-AMR	L1_beta_lactamase	Class_B_beta_lactamase_Subclass_B3	Beta_lactams	Antibiotic_inactivation	Yes
MF0027	1028083722|WP_063842690_1|EF126050_1|1|1|blaL1|blaL1|hydrolase|L1_family_subclass_B3_metallo-beta-lactamase	WP_063842690.1	ARDatabase	blaL1	L1 family subclass B3 metallo-beta-lactamase	Protein	NCBI-AMR	L1_beta_lactamase	Class_B_beta_lactamase_Subclass_B3	Beta_lactams	Antibiotic_inactivation	Yes
MF0028	1028083725|WP_063842693_1|EF126056_1|1|1|blaL1|blaL1|hydrolase|L1_family_subclass_B3_metallo-beta-lactamase	WP_063842693.1	ARDatabase	blaL1	L1 family subclass B3 metallo-beta-lactamase	Protein	NCBI-AMR	L1_beta_lactamase	Class_B_beta_lactamase_Subclass_B3	Beta_lactams	Antibiotic_inactivation	Yes
MF0029	1028083732|WP_063842700_1|EF126086_2|1|1|blaL2|blaL2|hydrolase|L2_family_class_A_beta-lactamase	WP_063842700.1	ARDatabase	blaL2	L2 family class A beta-lactamase	Protein	NCBI-AMR	L2_beta_lactamase	Class_A_beta_lactamase	Beta_lactams	Antibiotic_inactivation	Yes
MF0030	1028083756|WP_063842724_1|HQ605913_1|1|1|blaM-1|blaM-1|hydrolase|class_A_beta-lactamase	WP_063842724.1	ARDatabase	blaM	class A beta-lactamase	Protein	NCBI-AMR	blaM_beta_lactamase	Class_A_beta_lactamase	Beta_lactams	Antibiotic_inactivation	Yes
MF0031	1028083894|WP_063842862_1|HE993884_1|1|1|blaZ-mecC|blaZ-mecC|hydrolase|mecC-type_penicillin-hydrolyzing_class_A_beta-lactamase_BlaZ	WP_063842862.1	ARDatabase	blaZ	mecC-type penicillin-hydrolyzing class A beta-lactamase BlaZ	Protein	NCBI-AMR	blaZ_beta_lactamase	Class_A_beta_lactamase	Beta_lactams	Antibiotic_inactivation	Yes
MF6424	gb|AAC76296_1|ARO_3000656|acrS__Escherichia_coli	ARO:3000656	ARDatabase	AcrS	determinant of antibiotic resistance	Protein	CARD	RND_antibiotic_efflux_pump_regulator	Gene_modulating_resistance	NA	Efflux_or_operon_regulator	No
MF0033	1028083937|WP_063842905_1|X77657_1|1|1|blaSED|blaSED|hydrolase|SED_family_class_A_beta-lactamase	WP_063842905.1	ARDatabase	blaSED	SED family class A beta-lactamase	Protein	NCBI-AMR	SED_beta_lactamse	Class_A_beta_lactamase	Beta_lactams	Antibiotic_inactivation	Yes
MF0034	1028083994|WP_063842962_1|L26954_1|1|1|1567214_ble|1567214_ble|sequestration|BLMA_family_bleomycin_binding_protein	WP_063842962.1	ARDatabase	ble	BLMA family bleomycin binding protein	Protein	NCBI-AMR	Bleomycin_Resistant_Protein	Bleomycin_resistant_protein	Glycopeptides	Antibiotic_inactivation	Yes
MF0035	1028084030|WP_063842998_1|X52869_1|1|1|ble-Sh|ble-Sh|sequestration|phleomycin_bleomycin_binding_protein_Ble-Sh	WP_063842998.1	ARDatabase	ble	phleomycin/bleomycin binding protein Ble-Sh	Protein	NCBI-AMR	Bleomycin_Resistant_Protein	Bleomycin_resistant_protein	Glycopeptides	Antibiotic_inactivation	Yes
MF0036	1028084238|WP_063843206_1|L26955_1|1|1|blmB|blmB|acetyltransferase|bleomycin_family_antibiotic_N-acetyltransferase_BlmB	WP_063843206.1	ARDatabase	blmB	bleomycin family antibiotic N-acetyltransferase BlmB	Protein	NCBI-AMR	Bleomycin_Resistant_Protein	Bleomycin_resistant_protein	Glycopeptides	Antibiotic_inactivation	Yes
MF0037	1028084240|WP_063843208_1|M11587_1|1|1|catA4|catA4|acetyltransferase|type_A-4_chloramphenicol_O-acetyltransferase	WP_063843208.1	ARDatabase	catA	type A-4 chloramphenicol O-acetyltransferase	Protein	NCBI-AMR	catA_chloramphenicol_acetyltransferase	Chloramphenicol_acetyltransferase	Phenicol	Antibiotic_inactivation	Yes
MF0038	1028084241|WP_063843209_1|M58515_1|1|1|catA8|catA8|acetyltransferase|type_A-8_chloramphenicol_O-acetyltransferase	WP_063843209.1	ARDatabase	catA	type A-8 chloramphenicol O-acetyltransferase	Protein	NCBI-AMR	catA_chloramphenicol_acetyltransferase	Chloramphenicol_acetyltransferase	Phenicol	Antibiotic_inactivation	Yes
MF0039	1028084244|WP_063843212_1|JXOM01000580_1|1|1|catA5|catA5|acetyltransferase|type_A-5_chloramphenicol_O-acetyltransferase	WP_063843212.1	ARDatabase	catA	type A-5 chloramphenicol O-acetyltransferase	Protein	NCBI-AMR	catA_chloramphenicol_acetyltransferase	Chloramphenicol_acetyltransferase	Phenicol	Antibiotic_inactivation	Yes
MF0040	1028084265|WP_063843233_1|X15100_1|1|1|catD|catD|acetyltransferase|type_A-11_chloramphenicol_O-acetyltransferase_CatD	WP_063843233.1	ARDatabase	catD	type A-11 chloramphenicol O-acetyltransferase CatD	Protein	NCBI-AMR	catD_chloramphenicol_acetyltransferase	Chloramphenicol_acetyltransferase	Phenicol	Antibiotic_inactivation	Yes
MF0041	1028084266|WP_063843234_1|AJ276030_1|1|1|cepH|cepH|hydrolase|cephalosporin-hydrolyzing_class_C_beta-lactamase_CepH	WP_063843234.1	ARDatabase	cepH	cephalosporin-hydrolyzing class C beta-lactamase CepH	Protein	NCBI-AMR	CepH_beta_lactamase	Class_C_beta_lactamase	Beta_lactams	Antibiotic_inactivation	Yes
MF0042	1028085750|WP_063844283_1|AY261376_1|1|1|cphA1|cphA1|hydrolase|subclass_B2_metallo-beta-lactamase_CphA1	WP_063844283.1	ARDatabase	cphA	subclass B2 metallo-beta-lactamase CphA1	Protein	NCBI-AMR	CphA_beta_lactamase	Class_B_beta_lactamase_Subclass_B2	Beta_lactams	Antibiotic_inactivation	Yes
MF0043	1028085756|WP_063844287_1|U09991_1|1|1|cpt|cpt|phosphotransferase|chloramphenicol_phosphotransferase_CPT	WP_063844287.1	ARDatabase	CPT	chloramphenicol phosphotransferase CPT	Protein	NCBI-AMR	Chloramphenicol_Phosphotransferase	Chloramphenicol_phosphotransferase	Phenicol	Antibiotic_inactivation	Yes
MF0044	1028085790|WP_063844289_1|AJ238350_1|1|1|dfrA1|dfrA1|insensitivity|trimethoprim-resistant_dihydrofolate_reductase_DfrA1	WP_063844289.1	ARDatabase	dfrA1	trimethoprim-resistant dihydrofolate reductase DfrA1	Protein	NCBI-AMR	dhfr	Dihydrofolate_reductase	Diaminopyrimidine	Antibiotic_target_replacement	Yes
MF0045	1028085894|WP_063844392_1|FM877476_1|1|1|dfrA28|dfrA|insensitivity|trimethoprim-resistant_dihydrofolate_reductase_DfrA28	WP_063844392.1	ARDatabase	dfrA	trimethoprim-resistant dihydrofolate reductase DfrA28	Protein	NCBI-AMR	dhfr	Dihydrofolate_reductase	Diaminopyrimidine	Antibiotic_target_replacement	Yes
MF0046	1028085910|WP_063844408_1|AM997279_2|1|1|dfrA30|dfrA30|insensitivity|trimethoprim-resistant_dihydrofolate_reductase_DfrA30	WP_063844408.1	ARDatabase	dfrA30	trimethoprim-resistant dihydrofolate reductase DfrA30	Protein	NCBI-AMR	dhfr	Dihydrofolate_reductase	Diaminopyrimidine	Antibiotic_target_replacement	Yes
MF0047	1028085960|WP_063844458_1|Z86002_1|1|1|dfrA6|dfrA6|insensitivity|trimethoprim-resistant_dihydrofolate_reductase_DfrA6	WP_063844458.1	ARDatabase	dfrA6	trimethoprim-resistant dihydrofolate reductase DfrA6	Protein	NCBI-AMR	dhfr	Dihydrofolate_reductase	Diaminopyrimidine	Antibiotic_target_replacement	Yes
MF0048	1028085963|WP_063844461_1|FJ905898_1|1|1|dfrA6|dfrA6|insensitivity|trimethoprim-resistant_dihydrofolate_reductase_DfrA6	WP_063844461.1	ARDatabase	dfrA6	trimethoprim-resistant dihydrofolate reductase DfrA6	Protein	NCBI-AMR	dhfr	Dihydrofolate_reductase	Diaminopyrimidine	Antibiotic_target_replacement	Yes
MF0049	1028085979|WP_063844475_1|X57730_1|1|1|dfrA9|dfrA9|insensitivity|trimethoprim-resistant_dihydrofolate_reductase_DfrA9	WP_063844475.1	ARDatabase	dfrA9	trimethoprim-resistant dihydrofolate reductase DfrA9	Protein	NCBI-AMR	dhfr	Dihydrofolate_reductase	Diaminopyrimidine	Antibiotic_target_replacement	Yes
MF0050	1028085990|WP_063844480_1|GU295656_1|1|1|dfrB8|dfrB|insensitivity|trimethoprim-resistant_dihydrofolate_reductase_DfrB8	WP_063844480.1	ARDatabase	dfrB	trimethoprim-resistant dihydrofolate reductase DfrB8	Protein	NCBI-AMR	dhfr	Dihydrofolate_reductase	Diaminopyrimidine	Antibiotic_target_replacement	Yes
MF0051	1028086013|WP_063844482_1|AY943084_1|1|1|dfrB5|dfrB5|insensitivity|trimethoprim-resistant_dihydrofolate_reductase_DfrB5	WP_063844482.1	ARDatabase	dfrB5	trimethoprim-resistant dihydrofolate reductase DfrB5	Protein	NCBI-AMR	dhfr	Dihydrofolate_reductase	Diaminopyrimidine	Antibiotic_target_replacement	Yes
MF0052	1028086082|WP_063844521_1|HG796218_2|1|1|erm(44)|erm(44)|target_modification|23S_rRNA_(adenine(2058)-N(6))-methyltransferase_Erm(44)	WP_063844521.1	ARDatabase	Erm	23S rRNA (adenine(2058)-N(6))-methyltransferase Erm(44)	Protein	NCBI-AMR	Erm_23S_rRNA_Methyltransferase	23S_rRNA_methyltransferase	MLS	Antibiotic_target_alteration	Yes
MF0053	1028086083|WP_063844522_1|LN680996_1|1|1|erm(45)|erm(45)|target_modification|23S_rRNA_(adenine(2058)-N(6))-methyltransferase_Erm(45)	WP_063844522.1	ARDatabase	Erm	23S rRNA (adenine(2058)-N(6))-methyltransferase Erm(45)	Protein	NCBI-AMR	Erm_23S_rRNA_Methyltransferase	23S_rRNA_methyltransferase	MLS	Antibiotic_target_alteration	Yes
MF0054	1028086396|WP_063844770_1|M11200_1|1|1|erm(E)|erm(E)|target_modification|23S_rRNA_(adenine(2058)-N(6))-methyltransferase_Erm(E)	WP_063844770.1	ARDatabase	Erm	23S rRNA (adenine(2058)-N(6))-methyltransferase Erm(E)	Protein	NCBI-AMR	Erm_23S_rRNA_Methyltransferase	23S_rRNA_methyltransferase	MLS	Antibiotic_target_alteration	Yes
MF0055	1028086487|WP_063844861_1|EU124663_1|1|1|erm(U)|erm(U)|target_modification|23S_rRNA_(adenine(2058)-N(6))-methyltransferase_Erm(U)	WP_063844861.1	ARDatabase	Erm	23S rRNA (adenine(2058)-N(6))-methyltransferase Erm(U)	Protein	NCBI-AMR	Erm_23S_rRNA_Methyltransferase	23S_rRNA_methyltransferase	MLS	Antibiotic_target_alteration	Yes
MF0056	1028086505|WP_063844879_1|M36726_1|1|1|erm(X)|erm(X)|target_modification|23S_rRNA_(adenine(2058)-N(6))-methyltransferase_Erm(X)	WP_063844879.1	ARDatabase	Erm	23S rRNA (adenine(2058)-N(6))-methyltransferase Erm(X)	Protein	NCBI-AMR	Erm_23S_rRNA_Methyltransferase	23S_rRNA_methyltransferase	MLS	Antibiotic_target_alteration	Yes
MF0057	1028086515|WP_063844889_1|AF338705_1|1|1|erm(X)|erm(X)|target_modification|23S_rRNA_(adenine(2058)-N(6))-methyltransferase_Erm(X)	WP_063844889.1	ARDatabase	Erm	23S rRNA (adenine(2058)-N(6))-methyltransferase Erm(X)	Protein	NCBI-AMR	Erm_23S_rRNA_Methyltransferase	23S_rRNA_methyltransferase	MLS	Antibiotic_target_alteration	Yes
MF0058	1028086520|WP_063844894_1|AF338706_1|1|1|erm(X)|erm(X)|target_modification|23S_rRNA_(adenine(2058)-N(6))-methyltransferase_Erm(X)	WP_063844894.1	ARDatabase	Erm	23S rRNA (adenine(2058)-N(6))-methyltransferase Erm(X)	Protein	NCBI-AMR	Erm_23S_rRNA_Methyltransferase	23S_rRNA_methyltransferase	MLS	Antibiotic_target_alteration	Yes
MF0059	1028094191|WP_063851229_1|AJ605334_1|1|1|fosB-38141535|fosB-38141535|thiol_transferase|FosB_family_fosfomycin_resistance_bacillithiol_transferase	WP_063851229.1	ARDatabase	fosB	FosB family fosfomycin resistance bacillithiol transferase	Protein	NCBI-AMR	FosB_Fosfomycin_thiol_transferase	Fosfomycin_thiol_transferase	Fosfomycin	Antibiotic_inactivation	Yes
MF0060	1028094193|WP_063851231_1|AY294333_1|1|1|fosF|fosF|thiol_transferase|fosfomycin_resistance_glutathione_transferase_FosF	WP_063851231.1	ARDatabase	fosF	fosfomycin resistance glutathione transferase FosF	Protein	NCBI-AMR	FosF_Fosfomycin_thiol_transferase	Fosfomycin_thiol_transferase	Fosfomycin	Antibiotic_inactivation	Yes
MF0061	1028094194|WP_063851232_1|DQ112222_1|1|1|fosG|fosG|thiol_transferase|FosG_family_fosfomycin_resistance_glutathione_transferase	WP_063851232.1	ARDatabase	fosG	FosG family fosfomycin resistance glutathione transferase	Protein	NCBI-AMR	FosG_Fosfomycin_thiol_transferase	Fosfomycin_thiol_transferase	Fosfomycin	Antibiotic_inactivation	Yes
MF0062	1028094195|WP_063851233_1|DQ342344_1|1|1|fosH|fosX_gen|thiol_transferase|fosfomycin_resistance_thiol_transferase_FosH	WP_063851233.1	ARDatabase	fosX	fosfomycin resistance thiol transferase FosH	Protein	NCBI-AMR	FosX_Fosfomycin_thiol_transferase	Fosfomycin_thiol_transferase	Fosfomycin	Antibiotic_inactivation	Yes
MF0063	1028094224|WP_063851262_1|AB934903_1|1|1|fusF|fusF|target_protection|fusidic_acid_resistance_EF-G-binding_protein_FusF	WP_063851262.1	ARDatabase	fusF	fusidic acid resistance EF-G-binding protein FusF	Protein	NCBI-AMR	FusF_Fusidic_Acid_Inactivation_Enzyme	Fusidic_acid_inactivation_enzyme	Fusidic_Acid	Antibiotic_inactivation	Yes
MF0064	1028094229|WP_063851267_1|AB934907_1|1|1|fusF|fusF|target_protection|fusidic_acid_resistance_EF-G-binding_protein_FusF	WP_063851267.1	ARDatabase	fusF	fusidic acid resistance EF-G-binding protein FusF	Protein	NCBI-AMR	FusF_Fusidic_Acid_Inactivation_Enzyme	Fusidic_acid_inactivation_enzyme	Fusidic_Acid	Antibiotic_inactivation	Yes
MF0065	1028094245|WP_063851283_1|M55521_1|1|1|grm|grm||Grm_family_16S_rRNA_(guanine(1405)-N(7))-methyltransferase	WP_063851283.1	ARDatabase	grm	Grm family 16S rRNA (guanine(1405)-N(7))-methyltransferase	Protein	NCBI-AMR	Grm_16S_rRNA_methyltransferase_G1405	16S_rRNA_methyltransferase	Aminoglycosides	Antibiotic_target_alteration	Yes
MF0066	1028094250|WP_063851288_1|D37831_1|1|1|hugA|hugA|hydrolase|class_A_beta-lactamase	WP_063851288.1	ARDatabase	hugA	class A beta-lactamase	Protein	NCBI-AMR	hugA_beta_lactamase	Class_A_beta_lactamase	Beta_lactams	Antibiotic_inactivation	Yes
MF0067	1028094273|WP_063851311_1|AF324468_1|1|1|hugA|hugA|hydrolase|class_A_beta-lactamase	WP_063851311.1	ARDatabase	hugA	class A beta-lactamase	Protein	NCBI-AMR	hugA_beta_lactamase	Class_A_beta_lactamase	Beta_lactams	Antibiotic_inactivation	Yes
MF0068	1028095806|WP_063852694_1|AM048810_2|1|1|mecA2|mecA2|insensitivity|PBP2a_family_beta-lactam-resistant_peptidoglycan_transpeptidase_MecA2	WP_063852694.1	ARDatabase	mecA	PBP2a family beta-lactam-resistant peptidoglycan transpeptidase MecA2	Protein	NCBI-AMR	Methicillin_Resistant_PBP2a	Methicillin_resistant_PBP2a	Beta_lactams	Antibiotic_target_replacement	Yes
MF0069	1028096836|WP_063853554_1|AY319932_1|1|1|mef(A)|mef(A)|efflux|macrolide_efflux_MFS_transporter_Mef(A)	WP_063853554.1	ARDatabase	mefA	macrolide efflux MFS transporter Mef(A)	Protein	NCBI-AMR	mef_MFS_efflux_pump	MFS_efflux_pump	MLS	Antibiotic_efflux	Yes
MF0070	1028096845|WP_063853563_1|AY355405_1|1|1|mef(A)|mef(A)|efflux|macrolide_efflux_MFS_transporter_Mef(A)	WP_063853563.1	ARDatabase	mefA	macrolide efflux MFS transporter Mef(A)	Protein	NCBI-AMR	mef_MFS_efflux_pump	MFS_efflux_pump	MLS	Antibiotic_efflux	Yes
MF0071	1028096886|WP_063853591_1|AJ715499_2|1|1|mef(A)|mef(A)|efflux|macrolide_efflux_MFS_transporter_Mef(A)	WP_063853591.1	ARDatabase	mefA	macrolide efflux MFS transporter Mef(A)	Protein	NCBI-AMR	mef_MFS_efflux_pump	MFS_efflux_pump	MLS	Antibiotic_efflux	Yes
MF0072	1028096941|WP_063853638_1|DQ445269_1|1|1|mef(A)|mef(A)|efflux|macrolide_efflux_MFS_transporter_Mef(A)	WP_063853638.1	ARDatabase	mefA	macrolide efflux MFS transporter Mef(A)	Protein	NCBI-AMR	mef_MFS_efflux_pump	MFS_efflux_pump	MLS	Antibiotic_efflux	Yes
MF0073	1028097001|WP_063853698_1|EU870852_1|1|1|mef(A)|mef(A)|efflux|macrolide_efflux_MFS_transporter_Mef(A)	WP_063853698.1	ARDatabase	mefA	macrolide efflux MFS transporter Mef(A)	Protein	NCBI-AMR	mef_MFS_efflux_pump	MFS_efflux_pump	MLS	Antibiotic_efflux	Yes
MF0074	1028097032|WP_063853729_1|AF251288_1|1|1|mef(En2)|mef(En2)|efflux|macrolide_efflux_MFS_transporter_Mef(En2)	WP_063853729.1	ARDatabase	mef(En2)	macrolide efflux MFS transporter Mef(En2)	Protein	NCBI-AMR	mef_MFS_efflux_pump	MFS_efflux_pump	MLS	Antibiotic_efflux	Yes
MF0075	1028097157|WP_063853854_1|U36578_1|1|1|mph(A)|mph(A)|phosphotransferase|Mph(A)_family_macrolide_2_-phosphotransferase	WP_063853854.1	ARDatabase	mphA	Mph(A) family macrolide 2'-phosphotransferase	Protein	NCBI-AMR	MphA_macrolide_phosphotransferase	Macrolide_phosphotransferase	MLS	Antibiotic_inactivation	Yes
MF0076	1028097434|WP_063854131_1|AM180066_1|1|1|mph(C)|mph(C)|phosphotransferase|Mph(C)_family_macrolide_2_-phosphotransferase	WP_063854131.1	ARDatabase	mphC	Mph(C) family macrolide 2'-phosphotransferase	Protein	NCBI-AMR	MphC_macrolide_phosphotransferase	Macrolide_phosphotransferase	MLS	Antibiotic_inactivation	Yes
MF0077	1028097816|WP_063854490_1|X71443_1|1|1|nimB|nimB|nitroimidazole_reductase|nitroimidazole_resistance_protein_NimB	WP_063854490.1	ARDatabase	nimB	nitroimidazole resistance protein NimB	Protein	NCBI-AMR	Nitroimidazole_Resistance_Protein	Nitroimidazole_resistance_protein	Nitroimidazole	Antibiotic_target_protection	Yes
MF0078	1028097818|WP_063854491_1|X76948_1|1|1|nimC|nimC|nitroimidazole_reductase|nitroimidazole_resistance_protein_NimC	WP_063854491.1	ARDatabase	nimC	nitroimidazole resistance protein NimC	Protein	NCBI-AMR	Nitroimidazole_Resistance_Protein	Nitroimidazole_resistance_protein	Nitroimidazole	Antibiotic_target_protection	Yes
MF0079	1028097819|WP_063854492_1|X76949_1|1|1|nimD|nimD|nitroimidazole_reductase|nitroimidazole_resistance_protein_NimD	WP_063854492.1	ARDatabase	nimD	nitroimidazole resistance protein NimD	Protein	NCBI-AMR	Nitroimidazole_Resistance_Protein	Nitroimidazole_resistance_protein	Nitroimidazole	Antibiotic_target_protection	Yes
MF0080	1028097838|WP_063854493_1|U75434_1|1|1|nshR|nshR|target_modification|NshR_family_nosiheptide_thiostrepton_resistance_23S_rRNA_methyltransferase	WP_063854493.1	ARDatabase	nshR	NshR family nosiheptide/thiostrepton resistance 23S rRNA methyltransferase	Protein	NCBI-AMR	Non_erm_Erm_23S_rRNA_Methyltransferase	23S_rRNA_methyltransferase	MLS	Antibiotic_target_alteration	Yes
MF0081	1028097903|WP_063854498_1|M74049_1|1|1|otr(A)|otr(A)|target_protection|tetracycline_resistance_ribosomal_protection_protein_Otr(A)	WP_063854498.1	ARDatabase	otrA	tetracycline resistance ribosomal protection protein Otr(A)	Protein	NCBI-AMR	otrA_Tetracycline_resistant_ribosomal_protection_protein	Tetracycline_ribosomal_protection_protein	Tetracyclines	Antibiotic_target_protection	Yes
MF0082	1028097906|WP_063854501_1|AY032873_1|1|1|penI_Bp|penI_Bp|hydrolase|PenI_family_class_A_extended-spectrum_beta-lactamase	WP_063854501.1	ARDatabase	blapenI	PenI family class A extended-spectrum beta-lactamase	Protein	NCBI-AMR	PenI_beta_lactamase	Class_A_beta_lactamase	Beta_lactams	Antibiotic_inactivation	Yes
MF0083	1028097907|WP_063854502_1|HM537013_1|1|1|pexA|pexA|efflux|phenicol_efflux_MFS_transporter_PexA	WP_063854502.1	ARDatabase	pexA	phenicol efflux MFS transporter PexA	Protein	NCBI-AMR	pexA_MFS_efflux_pump	MFS_efflux_pump	Phenicol	Antibiotic_efflux	Yes
MF0084	1028098183|WP_063854743_1|KF556707_1|1|1|SMR_efflux_smr|SMR_efflux_smr|efflux|multidrug_efflux_SMR_transporter_Smr	WP_063854743.1	ARDatabase	smr_efflux	multidrug efflux SMR transporter Smr	Protein	NCBI-AMR	Unknown_SMR_efflux_pump	SMR_efflux_pump	Multidrug_Class	Antibiotic_efflux	Yes
MF0085	1028098417|WP_063854936_1|M16183_1|1|1|sta|sta|acetyltransferase|streptothricin_N-acetyltransferase_STAT	WP_063854936.1	ARDatabase	sta	streptothricin N-acetyltransferase STAT	Protein	NCBI-AMR	sta_streptothricin_acetyltransferase	Streptothricin_acetyltransferase	Nucleoside	Antibiotic_inactivation	Yes
MF0086	1028099439|WP_063855885_1|GU584217_2|1|1|tet(45)|tet(45)|efflux|tetracycline_efflux_MFS_transporter_Tet(45)	WP_063855885.1	ARDatabase	tet45	tetracycline efflux MFS transporter Tet(45)	Protein	NCBI-AMR	tet45_MFS_efflux_pump	MFS_efflux_pump	Tetracyclines	Antibiotic_efflux	Yes
MF0087	1028099801|WP_063856073_1|X65876_1|1|1|tet(D)|tet(D)|efflux|tetracycline_efflux_MFS_transporter_Tet(D)	WP_063856073.1	ARDatabase	tetD	tetracycline efflux MFS transporter Tet(D)	Protein	NCBI-AMR	tetD_MFS_efflux_pump	MFS_efflux_pump	Tetracyclines	Antibiotic_efflux	Yes
MF0088	1028099809|WP_063856081_1|D12567_1|1|1|tet(L)|tet(L)|efflux|tetracycline_efflux_MFS_transporter_Tet(L)	WP_063856081.1	ARDatabase	tetL	tetracycline efflux MFS transporter Tet(L)	Protein	NCBI-AMR	tetL_MFS_efflux_pump	MFS_efflux_pump	Tetracyclines	Antibiotic_efflux	Yes
MF0089	1028099835|WP_063856107_1|X56353_1|1|1|tet(M)|tet(M)|target_protection|tetracycline_resistance_ribosomal_protection_protein_Tet(M)	WP_063856107.1	ARDatabase	tetM	tetracycline resistance ribosomal protection protein Tet(M)	Protein	NCBI-AMR	tetM_Tetracycline_resistant_ribosomal_protection_protein	Tetracycline_ribosomal_protection_protein	Tetracyclines	Antibiotic_target_protection	Yes
MF0090	1028099865|WP_063856114_1|AB054984_1|1|1|tet(M)|tet(M)|target_protection|tetracycline_resistance_ribosomal_protection_protein_Tet(M)	WP_063856114.1	ARDatabase	tetM	tetracycline resistance ribosomal protection protein Tet(M)	Protein	NCBI-AMR	tetM_Tetracycline_resistant_ribosomal_protection_protein	Tetracycline_ribosomal_protection_protein	Tetracyclines	Antibiotic_target_protection	Yes
MF0091	1028100273|WP_063856408_1|NG_048271_1|1|1|tet(Q)|tet(Q)|target_protection|tetracycline_resistance_ribosomal_protection_protein_Tet(Q)	WP_063856408.1	ARDatabase	tetQ	tetracycline resistance ribosomal protection protein Tet(Q)	Protein	NCBI-AMR	tetQ_Tetracycline_resistant_ribosomal_protection_protein	Tetracycline_ribosomal_protection_protein	Tetracyclines	Antibiotic_target_protection	Yes
MF0092	1028100284|WP_063856419_1|DQ525023_1|1|1|tet(W)|tet(W)|target_protection|tetracycline_resistance_ribosomal_protection_protein_Tet(W)	WP_063856419.1	ARDatabase	tetW	tetracycline resistance ribosomal protection protein Tet(W)	Protein	NCBI-AMR	tetW_Tetracycline_resistant_ribosomal_protection_protein	Tetracycline_ribosomal_protection_protein	Tetracyclines	Antibiotic_target_protection	Yes
MF0093	1028100286|WP_063856421_1|EF065524_1|1|1|tet(W)|tet(W)|target_protection|tetracycline_resistance_ribosomal_protection_protein_Tet(W)	WP_063856421.1	ARDatabase	tetW	tetracycline resistance ribosomal protection protein Tet(W)	Protein	NCBI-AMR	tetW_Tetracycline_resistant_ribosomal_protection_protein	Tetracycline_ribosomal_protection_protein	Tetracyclines	Antibiotic_target_protection	Yes
MF0094	1028100309|WP_063856444_1|AB097942_1|1|1|tet(X)|tet(X)|hydroxylation|tetracycline-inactivating_monooxygenase_Tet(X)	WP_063856444.1	ARDatabase	tetX	tetracycline-inactivating monooxygenase Tet(X)	Protein	NCBI-AMR	TetX	Tetracycline_inactivation_enzyme	Tetracyclines	Antibiotic_inactivation	Yes
MF0095	1028100355|WP_063856490_1|EF032505_1|1|1|tlmB|tlmB|acetyltransferase|bleomycin_family_antibiotic_N-acetyltransferase_TlmB	WP_063856490.1	ARDatabase	tlmB	bleomycin family antibiotic N-acetyltransferase TlmB	Protein	NCBI-AMR	TlmB_Bleomycin_Resistant_Protein	Bleomycin_resistant_protein	Glycopeptides	Antibiotic_inactivation	Yes
MF0096	1028100381|WP_063856516_1|Y15704_1|1|1|vanA|vanA|re-structuring_of_the_cell_wall|D-alanine--(R)-lactate_ligase_VanA	WP_063856516.1	ARDatabase	vanA	D-alanine--(R)-lactate ligase VanA	Protein	NCBI-AMR	VanA_glycopeptide_resistance_gene_cluster	Glycopeptide_resistance_gene_cluster	Glycopeptides	Antibiotic_target_alteration	Yes
MF0097	1028100391|WP_063856526_1|AY648698_1|1|1|vanA-Pa|vanA-Pa|re-structuring_of_the_cell_wall|D-alanine--(R)-lactate_ligase_VanA-Pa	WP_063856526.1	ARDatabase	vanA-Pa	D-alanine--(R)-lactate ligase VanA-Pa	Protein	NCBI-AMR	VanA_glycopeptide_resistance_gene_cluster	Glycopeptide_resistance_gene_cluster	Glycopeptides	Antibiotic_target_alteration	Yes
MF0098	1028100396|WP_063856531_1|AY648035_1|1|1|vanA-Pt|vanA-Pt|re-structuring_of_the_cell_wall|D-alanine--(R)-lactate_ligase_VanA-Pt	WP_063856531.1	ARDatabase	vanA-Pt	D-alanine--(R)-lactate ligase VanA-Pt	Protein	NCBI-AMR	VanA_glycopeptide_resistance_gene_cluster	Glycopeptide_resistance_gene_cluster	Glycopeptides	Antibiotic_target_alteration	Yes
MF0099	1028100462|WP_063856597_1|AY655719_1|1|1|vanB|vanB|re-structuring_of_the_cell_wall|D-alanine--(R)-lactate_ligase_VanB	WP_063856597.1	ARDatabase	vanB	D-alanine--(R)-lactate ligase VanB	Protein	NCBI-AMR	VanB_glycopeptide_resistance_gene_cluster	Glycopeptide_resistance_gene_cluster	Glycopeptides	Antibiotic_target_alteration	Yes
MF0100	1028100500|WP_063856635_1|AY033764_1|1|1|vanC2_3|vanC2_3|re-structuring_of_the_cell_wall|D-alanine--D-serine_ligase_VanC2_3	WP_063856635.1	ARDatabase	vanC	D-alanine--D-serine ligase VanC2/3	Protein	NCBI-AMR	VanC_glycopeptide_resistance_gene_cluster	Glycopeptide_resistance_gene_cluster	Glycopeptides	Antibiotic_target_alteration	Yes
MF0101	1028100554|WP_063856689_1|AF153050_1|1|1|vanD|vanD|re-structuring_of_the_cell_wall|D-alanine--(R)-lactate_ligase_VanD	WP_063856689.1	ARDatabase	vanD	D-alanine--(R)-lactate ligase VanD	Protein	NCBI-AMR	VanD_glycopeptide_resistance_gene_cluster	Glycopeptide_resistance_gene_cluster	Glycopeptides	Antibiotic_target_alteration	Yes
MF0102	1028100558|WP_063856693_1|DQ172830_1|1|1|vanD|vanD|re-structuring_of_the_cell_wall|D-alanine--(R)-lactate_ligase_VanD	WP_063856693.1	ARDatabase	vanD	D-alanine--(R)-lactate ligase VanD	Protein	NCBI-AMR	VanD_glycopeptide_resistance_gene_cluster	Glycopeptide_resistance_gene_cluster	Glycopeptides	Antibiotic_target_alteration	Yes
MF0103	1028100562|WP_063856697_1|Y15705_1|1|1|vanH-A|vanH-A|re-structuring_of_the_cell_wall|D-lactate_dehydrogenase_VanH-A	WP_063856697.1	ARDatabase	vanHA	D-lactate dehydrogenase VanH-A	Protein	NCBI-AMR	VanA_glycopeptide_resistance_gene_cluster	Glycopeptide_resistance_gene_cluster	Glycopeptides	Antibiotic_target_alteration	Yes
MF0104	1028100563|WP_063856698_1|DQ246438_1|1|1|vanH-Ac1|vanH-Ac1|re-structuring_of_the_cell_wall|D-lactate_dehydrogenase_VanH-Ac1	WP_063856698.1	ARDatabase	vanH-Ac1	D-lactate dehydrogenase VanH-Ac1	Protein	NCBI-AMR	VanA_glycopeptide_resistance_gene_cluster	Glycopeptide_resistance_gene_cluster	Glycopeptides	Antibiotic_target_alteration	Yes
MF0105	1028100564|WP_063856699_1|AF060799_1|1|1|vanH-Ao1|vanH-Ao1|re-structuring_of_the_cell_wall|D-lactate_dehydrogenase_VanH-Ao1	WP_063856699.1	ARDatabase	vanH-Ao1	D-lactate dehydrogenase VanH-Ao1	Protein	NCBI-AMR	VanA_glycopeptide_resistance_gene_cluster	Glycopeptide_resistance_gene_cluster	Glycopeptides	Antibiotic_target_alteration	Yes
MF0106	1028100566|WP_063856701_1|FJ767776_1|1|1|vanH-B|vanH-B|re-structuring_of_the_cell_wall|D-lactate_dehydrogenase_VanH-B	WP_063856701.1	ARDatabase	vanHB	D-lactate dehydrogenase VanH-B	Protein	NCBI-AMR	VanB_glycopeptide_resistance_gene_cluster	Glycopeptide_resistance_gene_cluster	Glycopeptides	Antibiotic_target_alteration	Yes
MF0107	1028100567|WP_063856702_1|AF153050_1|1|1|vanH-D|vanH-D|re-structuring_of_the_cell_wall|D-lactate_dehydrogenase_VanH-D	WP_063856702.1	ARDatabase	vanHD	D-lactate dehydrogenase VanH-D	Protein	NCBI-AMR	VanD_glycopeptide_resistance_gene_cluster	Glycopeptide_resistance_gene_cluster	Glycopeptides	Antibiotic_target_alteration	Yes
MF0108	1028100570|WP_063856705_1|DQ172830_1|1|1|vanH-D|vanH-D|re-structuring_of_the_cell_wall|D-lactate_dehydrogenase_VanH-D	WP_063856705.1	ARDatabase	vanHD	D-lactate dehydrogenase VanH-D	Protein	NCBI-AMR	VanD_glycopeptide_resistance_gene_cluster	Glycopeptide_resistance_gene_cluster	Glycopeptides	Antibiotic_target_alteration	Yes
MF0109	1028100573|WP_063856708_1|DQ018710_1|1|1|vanH-Pt|vanH-Pt|re-structuring_of_the_cell_wall|D-lactate_dehydrogenase_VanH-Pt	WP_063856708.1	ARDatabase	vanH-Pt	D-lactate dehydrogenase VanH-Pt	Protein	NCBI-AMR	VanH_gene_associated_with_glycopeptide_resistance	Glycopeptide_resistance_gene_cluster	Glycopeptides	Antibiotic_target_alteration	Yes
MF0110	1028100574|WP_063856709_1|DQ018711_1|1|1|vanH|vanH|re-structuring_of_the_cell_wall|D-lactate_dehydrogenase_VanH	WP_063856709.1	ARDatabase	vanH	D-lactate dehydrogenase VanH	Protein	NCBI-AMR	VanA_glycopeptide_resistance_gene_cluster	Glycopeptide_resistance_gene_cluster	Glycopeptides	Antibiotic_target_alteration	Yes
MF0111	1028100575|WP_063856710_1|AY926880_2|1|1|vanH-Pt2|vanH-Pt2|re-structuring_of_the_cell_wall|D-lactate_dehydrogenase_VanH-Pt2	WP_063856710.1	ARDatabase	vanH-Pt2	D-lactate dehydrogenase VanH-Pt2	Protein	NCBI-AMR	VanH_gene_associated_with_glycopeptide_resistance	Glycopeptide_resistance_gene_cluster	Glycopeptides	Antibiotic_target_alteration	Yes
MF6792	gb|ALH22601_1|ARO_3000620|adeL__Acinetobacter_baumannii_	ARO:3000620	ARDatabase	adeL	determinant of antibiotic resistance	Protein	CARD	RND_antibiotic_efflux_pump_regulator	Gene_modulating_resistance	NA	Efflux_or_operon_regulator	No
MF6743	gb|AGV28567_1|ARO_3000559|adeN__Acinetobacter_baumannii_	ARO:3000559	ARDatabase	adeN	determinant of antibiotic resistance	Protein	CARD	RND_antibiotic_efflux_pump_regulator	Gene_modulating_resistance	NA	Efflux_or_operon_regulator	No
MF6682	gb|ADM92605_1|ARO_3000553|adeR__Acinetobacter_baumannii_	ARO:3000553	ARDatabase	adeR	determinant of antibiotic resistance	Protein	CARD	RND_antibiotic_efflux_pump_regulator	Gene_modulating_resistance	NA	Efflux_or_operon_regulator	No
MF6683	gb|ADM92606_1|ARO_3000549|adeS__Acinetobacter_baumannii_	ARO:3000549	ARDatabase	adeS	determinant of antibiotic resistance	Protein	CARD	RND_antibiotic_efflux_pump_regulator	Gene_modulating_resistance	NA	Efflux_or_operon_regulator	No
MF7107	gb|WP_000192137_1|ARO_3000838|arlR__Bacillales_	ARO:3000838	ARDatabase	arlR	protein(s) and two-component regulatory system modulating antibiotic efflux|determinant of antibiotic resistance	Protein	CARD	MFS_antibiotic_efflux_pump_regulator	Gene_modulating_resistance	NA	Efflux_or_operon_regulator	No
MF7169	gb|YP_499945_1|ARO_3000839|arlS__Staphylococcus_aureus	ARO:3000839	ARDatabase	arlS	efflux pump complex or subunit conferring antibiotic resistance|determinant of antibiotic resistance	Protein	CARD	MFS_antibiotic_efflux_pump_regulator	Gene_modulating_resistance	NA	Efflux_or_operon_regulator	No
MF7420	gb|ABD30512_1|ARO_3000839|arlS__Staphylococcus_aureus	ARO:3000839	ARDatabase	arlS	efflux pump complex or subunit conferring antibiotic resistance|determinant of antibiotic resistance	Protein	CARD	MFS_antibiotic_efflux_pump_regulator	Gene_modulating_resistance	NA	Efflux_or_operon_regulator	No
MF7067	gb|NP_252408_1|ARO_3004056|ArmR__Pseudomonas_aeruginosa	ARO:3004056	ARDatabase	ArmR	determinant of antibiotic resistance	Protein	CARD	RND_antibiotic_efflux_pump_regulator	Gene_modulating_resistance	NA	Efflux_or_operon_regulator	No
MF7402	gb|AAG07106_1|ARO_3004056|ArmR__Pseudomonas_aeruginosa	ARO:3004056	ARDatabase	ArmR	ArmR__Pseudomonas_aeruginosa	Protein	CARD	RND_antibiotic_efflux_pump_regulator	Gene_modulating_resistance	NA	Efflux_or_operon_regulator	No
MF7166	gb|YP_490321_1|ARO_3000828|baeR__Escherichia_coli	ARO:3000828	ARDatabase	baeR	protein(s) and two-component regulatory system modulating antibiotic efflux|determinant of antibiotic resistance	Protein	CARD	RND_antibiotic_efflux_pump_regulator	Gene_modulating_resistance	NA	Efflux_or_operon_regulator	No
MF7444	gb|BAA15935_1|ARO_3000828|baeR__Escherichia_coli	ARO:3000828	ARDatabase	baeR	protein(s) and two-component regulatory system modulating antibiotic efflux|determinant of antibiotic resistance	Protein	CARD	RND_antibiotic_efflux_pump_regulator	Gene_modulating_resistance	NA	Efflux_or_operon_regulator	No
MF6839	gb|BAA15934_1|ARO_3000829|baeS__Escherichia_coli	ARO:3000829	ARDatabase	baeS	protein(s) and two-component regulatory system modulating antibiotic efflux|determinant of antibiotic resistance	Protein	CARD	RND_antibiotic_efflux_pump_regulator	Gene_modulating_resistance	NA	Efflux_or_operon_regulator	No
MF0124	1028100617|WP_063856752_1|AF253562_2|1|1|vanT-G|vanT-G|re-structuring_of_the_cell_wall|membrane-bound_serine_racemase_VanT-G	WP_063856752.1	ARDatabase	vanTG	membrane-bound serine racemase VanT-G	Protein	NCBI-AMR	VanG_glycopeptide_resistance_gene_cluster	Glycopeptide_resistance_gene_cluster	Glycopeptides	Antibiotic_target_alteration	Yes
MF0125	1028100620|WP_063856755_1|EU151752_1|1|1|vanT-C|vanT-C|re-structuring_of_the_cell_wall|membrane-bound_serine_racemase_VanT-C	WP_063856755.1	ARDatabase	vanTC	membrane-bound serine racemase VanT-C	Protein	NCBI-AMR	VanC_glycopeptide_resistance_gene_cluster	Glycopeptide_resistance_gene_cluster	Glycopeptides	Antibiotic_target_alteration	Yes
MF0126	1028100621|WP_063856756_1|EU151753_1|1|1|vanT-C|vanT-C|re-structuring_of_the_cell_wall|membrane-bound_serine_racemase_VanT-C	WP_063856756.1	ARDatabase	vanTC	membrane-bound serine racemase VanT-C	Protein	NCBI-AMR	VanC_glycopeptide_resistance_gene_cluster	Glycopeptide_resistance_gene_cluster	Glycopeptides	Antibiotic_target_alteration	Yes
MF0127	1028100623|WP_063856758_1|AY033089_1|1|1|vanTc2|vanTc2|re-structuring_of_the_cell_wall|membrane-bound_serine_racemase_VanT	WP_063856758.1	ARDatabase	vanTC	membrane-bound serine racemase VanT	Protein	NCBI-AMR	VanC_glycopeptide_resistance_gene_cluster	Glycopeptide_resistance_gene_cluster	Glycopeptides	Antibiotic_target_alteration	Yes
MF0128	1028100628|WP_063856763_1|AH014495_2|1|1|vanW-B|vanW-B|re-structuring_of_the_cell_wall|glycopeptide_resistance_accessory_protein_VanW-B	WP_063856763.1	ARDatabase	vanWB	glycopeptide resistance accessory protein VanW-B	Protein	NCBI-AMR	VanB_glycopeptide_resistance_gene_cluster	Glycopeptide_resistance_gene_cluster	Glycopeptides	Antibiotic_target_alteration	Yes
MF0129	1028100629|WP_063856764_1|DQ018711_1|1|1|vanW-Pt|vanW-Pt|re-structuring_of_the_cell_wall|glycopeptide_resistance_accessory_protein_VanW	WP_063856764.1	ARDatabase	vanW	glycopeptide resistance accessory protein VanW	Protein	NCBI-AMR	VanW_gene_associated_with_glycopeptide_resistance	Glycopeptide_resistance_gene_cluster	Glycopeptides	Antibiotic_target_alteration	Yes
MF0130	1028100632|WP_063856767_1|Y15708_1|1|1|vanX-A|vanX-A|re-structuring_of_the_cell_wall|D-Ala-D-Ala_dipeptidase_VanX-A	WP_063856767.1	ARDatabase	vanXA	D-Ala-D-Ala dipeptidase VanX-A	Protein	NCBI-AMR	VanA_glycopeptide_resistance_gene_cluster	Glycopeptide_resistance_gene_cluster	Glycopeptides	Antibiotic_target_alteration	Yes
MF0131	1028100633|WP_063856768_1|DQ246438_1|1|1|vanX-Ac1|vanX-Ac1|re-structuring_of_the_cell_wall|D-Ala-D-Ala_dipeptidase_VanX-Ac1	WP_063856768.1	ARDatabase	vanX-Ac1	D-Ala-D-Ala dipeptidase VanX-Ac1	Protein	NCBI-AMR	VanA_glycopeptide_resistance_gene_cluster	Glycopeptide_resistance_gene_cluster	Glycopeptides	Antibiotic_target_alteration	Yes
MF0132	1028100634|WP_063856769_1|AF060799_1|1|1|vanX-Ao1|vanX-Ao1|re-structuring_of_the_cell_wall|D-Ala-D-Ala_dipeptidase_VanX-Ao1	WP_063856769.1	ARDatabase	vanX-Ao1	D-Ala-D-Ala dipeptidase VanX-Ao1	Protein	NCBI-AMR	VanA_glycopeptide_resistance_gene_cluster	Glycopeptide_resistance_gene_cluster	Glycopeptides	Antibiotic_target_alteration	Yes
MF0133	1028100638|WP_063856773_1|AF175293_1|1|1|vanX-D|vanX-D|re-structuring_of_the_cell_wall|D-Ala-D-Ala_dipeptidase_VanX-D	WP_063856773.1	ARDatabase	vanXD	D-Ala-D-Ala dipeptidase VanX-D	Protein	NCBI-AMR	VanD_glycopeptide_resistance_gene_cluster	Glycopeptide_resistance_gene_cluster	Glycopeptides	Antibiotic_target_alteration	Yes
MF0134	1028100640|WP_063856775_1|DQ172830_1|1|1|vanX-D|vanX-D|re-structuring_of_the_cell_wall|D-Ala-D-Ala_dipeptidase_VanX-D	WP_063856775.1	ARDatabase	vanXD	D-Ala-D-Ala dipeptidase VanX-D	Protein	NCBI-AMR	VanD_glycopeptide_resistance_gene_cluster	Glycopeptide_resistance_gene_cluster	Glycopeptides	Antibiotic_target_alteration	Yes
MF0135	1028100644|WP_063856779_1|AY926880_2|1|1|vanX-Pt|vanX-Pt|re-structuring_of_the_cell_wall|D-Ala-D-Ala_dipeptidase_VanX-Pt	WP_063856779.1	ARDatabase	vanX-Pt	D-Ala-D-Ala dipeptidase VanX-Pt	Protein	NCBI-AMR	VanA_glycopeptide_resistance_gene_cluster	Glycopeptide_resistance_gene_cluster	Glycopeptides	Antibiotic_target_alteration	Yes
MF0136	1028100646|WP_063856781_1|DQ018711_1|1|1|vanX-Pt|vanX-Pt|re-structuring_of_the_cell_wall|D-Ala-D-Ala_dipeptidase_VanX-Pt	WP_063856781.1	ARDatabase	vanX-Pt	D-Ala-D-Ala dipeptidase VanX-Pt	Protein	NCBI-AMR	VanA_glycopeptide_resistance_gene_cluster	Glycopeptide_resistance_gene_cluster	Glycopeptides	Antibiotic_target_alteration	Yes
MF0137	1028100653|WP_063856788_1|AY033089_1|1|1|vanXY-C|vanXY-C|re-structuring_of_the_cell_wall|D-Ala-D-Ala_dipeptidase_D-Ala-D-Ala_carboxypeptidase_VanXY-C	WP_063856788.1	ARDatabase	vanXYC	D-Ala-D-Ala dipeptidase/D-Ala-D-Ala carboxypeptidase VanXY-C	Protein	NCBI-AMR	VanC_glycopeptide_resistance_gene_cluster	Glycopeptide_resistance_gene_cluster	Glycopeptides	Antibiotic_target_alteration	Yes
MF0138	1028100690|WP_063856825_1|AJ561198_1|1|1|vanY-32487235|vanY-32487235|re-structuring_of_the_cell_wall|VanY-like_protein	WP_063856825.1	ARDatabase	vanY	VanY-like protein	Protein	NCBI-AMR	VanA_glycopeptide_resistance_gene_cluster	Glycopeptide_resistance_gene_cluster	Glycopeptides	Antibiotic_target_alteration	Yes
MF0139	1028100706|WP_063856841_1|Y17303_1|1|1|vanY-A|vanY-A|re-structuring_of_the_cell_wall|D-Ala-D-Ala_carboxypeptidase_VanY-A	WP_063856841.1	ARDatabase	vanYA	D-Ala-D-Ala carboxypeptidase VanY-A	Protein	NCBI-AMR	VanA_glycopeptide_resistance_gene_cluster	Glycopeptide_resistance_gene_cluster	Glycopeptides	Antibiotic_target_alteration	Yes
MF0140	1028100719|WP_063856854_1|AF130997_1|1|1|vanY-D|vanY-D|re-structuring_of_the_cell_wall|transpeptidase-like_D-Ala-D-Ala_carboxypeptidase_VanY-D	WP_063856854.1	ARDatabase	vanYD	transpeptidase-like D-Ala-D-Ala carboxypeptidase VanY-D	Protein	NCBI-AMR	VanD_glycopeptide_resistance_gene_cluster	Glycopeptide_resistance_gene_cluster	Glycopeptides	Antibiotic_target_alteration	Yes
MF0141	1028100736|WP_063856871_1|DQ172830_1|1|1|vanY-D|vanY-D|re-structuring_of_the_cell_wall|transpeptidase-like_D-Ala-D-Ala_carboxypeptidase_VanY-D	WP_063856871.1	ARDatabase	vanYD	transpeptidase-like D-Ala-D-Ala carboxypeptidase VanY-D	Protein	NCBI-AMR	VanD_glycopeptide_resistance_gene_cluster	Glycopeptide_resistance_gene_cluster	Glycopeptides	Antibiotic_target_alteration	Yes
MF0142	1028100746|WP_063856881_1|AB242319_1|1|1|vanY-D|vanY-D|re-structuring_of_the_cell_wall|transpeptidase-like_D-Ala-D-Ala_carboxypeptidase_VanY-D	WP_063856881.1	ARDatabase	vanYD	transpeptidase-like D-Ala-D-Ala carboxypeptidase VanY-D	Protein	NCBI-AMR	VanD_glycopeptide_resistance_gene_cluster	Glycopeptide_resistance_gene_cluster	Glycopeptides	Antibiotic_target_alteration	Yes
MF0143	1028100759|WP_063856894_1|AF253562_2|1|1|vanY-G|vanY-G|re-structuring_of_the_cell_wall|D-Ala-D-Ala_carboxypeptidase_VanY-G	WP_063856894.1	ARDatabase	vanYG	D-Ala-D-Ala carboxypeptidase VanY-G	Protein	NCBI-AMR	VanF_glycopeptide_resistance_gene_cluster	Glycopeptide_resistance_gene_cluster	Glycopeptides	Antibiotic_target_alteration	Yes
MF0144	1028100781|WP_063856916_1|DQ018711_1|1|1|vanY-Pt|vanY-Pt|re-structuring_of_the_cell_wall|D-Ala-D-Ala_carboxypeptidase_VanY-Pt	WP_063856916.1	ARDatabase	vanY-Pt	D-Ala-D-Ala carboxypeptidase VanY-Pt	Protein	NCBI-AMR	VanA_glycopeptide_resistance_gene_cluster	Glycopeptide_resistance_gene_cluster	Glycopeptides	Antibiotic_target_alteration	Yes
MF0145	1028100785|WP_063856920_1|AY926880_2|1|1|vanY-Pt|vanY-Pt|re-structuring_of_the_cell_wall|D-Ala-D-Ala_carboxypeptidase_VanY-Pt	WP_063856920.1	ARDatabase	vanY-Pt	D-Ala-D-Ala carboxypeptidase VanY-Pt	Protein	NCBI-AMR	VanA_glycopeptide_resistance_gene_cluster	Glycopeptide_resistance_gene_cluster	Glycopeptides	Antibiotic_target_alteration	Yes
MF0146	1028100790|WP_063856925_1|Y17304_1|1|1|vanZ-A|vanZ-A|re-structuring_of_the_cell_wall|glycopeptide_resistance_protein_VanZ-A	WP_063856925.1	ARDatabase	vanZA	glycopeptide resistance protein VanZ-A	Protein	NCBI-AMR	VanA_glycopeptide_resistance_gene_cluster	Glycopeptide_resistance_gene_cluster	Glycopeptides	Antibiotic_target_alteration	Yes
MF0147	1028100792|WP_063856927_1|DQ018711_1|1|1|vanZ-Pt|vanZ-Pt|re-structuring_of_the_cell_wall|glycopeptide_resistance_protein_VanZ-Pt	WP_063856927.1	ARDatabase	vanZ-Pt	glycopeptide resistance protein VanZ-Pt	Protein	NCBI-AMR	VanA_glycopeptide_resistance_gene_cluster	Glycopeptide_resistance_gene_cluster	Glycopeptides	Antibiotic_target_alteration	Yes
MF0148	1028100801|WP_063856936_1|AF186237_2|1|1|vga(A)|vga(A)|target_protection|ABC-F_type_ribosomal_protection_protein_Vga(A)	WP_063856936.1	ARDatabase	vgaA	ABC-F type ribosomal protection protein Vga(A)	Protein	NCBI-AMR	Unknown_ABC_F_proteins	ABC_F_ribosomal_protection_protein	MLS	Antibiotic_target_protection	Yes
MF0149	1028100806|WP_063856941_1|EU670723_1|1|1|zbmA|zbmA|sequestration|zorbamycin_binding_protein_ZbmA	WP_063856941.1	ARDatabase	zbmA	zorbamycin binding protein ZbmA	Protein	NCBI-AMR	ZbmA_Bleomycin_Resistant_Protein	Bleomycin_resistant_protein	Glycopeptides	Antibiotic_inactivation	Yes
MF0150	1028100807|WP_063856942_1|AY884051_1|1|1|AAC(3)-If|AAC(3)-I|acetyltransferase|aminoglycoside_N-acetyltransferase_AAC(3)-If	WP_063856942.1	ARDatabase	AAC(3)	aminoglycoside N-acetyltransferase AAC(3)-If	Protein	NCBI-AMR	AAC3	Aminoglycoside_acetyltransferase	Aminoglycosides	Antibiotic_inactivation	Yes
MF0151	1028101849|WP_063857697_1|AF180955_1|1|1|blAACC-1b|blAACC|hydrolase|cephalosporin-hydrolyzing_class_C_beta-lactamase_ACC-1b	WP_063857697.1	ARDatabase	blaACC	cephalosporin-hydrolyzing class C beta-lactamase ACC-1b	Protein	NCBI-AMR	ACC_beta_lactamase	Class_C_beta_lactamase	Beta_lactams	Antibiotic_inactivation	Yes
MF0152	1028102044|WP_063857821_1|AF279904_1|1|1|blaAST-1|blaAST|hydrolase|class_A_broad-spectrum_beta-lactamase_AST-1	WP_063857821.1	ARDatabase	blaAST	class A broad-spectrum beta-lactamase AST-1	Protein	NCBI-AMR	AST_beta_lactamase	Class_A_beta_lactamase	Beta_lactams	Antibiotic_inactivation	Yes
MF0153	1028102047|WP_063857824_1|EF595958_1|1|1|blaB-12|blaB|hydrolase|subclass_B1_metallo-beta-lactamase_BlaB-12	WP_063857824.1	ARDatabase	blaB	subclass B1 metallo-beta-lactamase BlaB-12	Protein	NCBI-AMR	BlaB_beta_lactamase	Class_B_beta_lactamase_Subclass_B1	Beta_lactams	Antibiotic_inactivation	Yes
MF0154	1028102051|WP_063857828_1|AF189303_1|1|1|blaB-5|blaB|hydrolase|subclass_B1_metallo-beta-lactamase_BlaB-5	WP_063857828.1	ARDatabase	blaB	subclass B1 metallo-beta-lactamase BlaB-5	Protein	NCBI-AMR	BlaB_beta_lactamase	Class_B_beta_lactamase_Subclass_B1	Beta_lactams	Antibiotic_inactivation	Yes
MF0155	1028102056|WP_063857833_1|GQ260093_1|1|1|blaBIC-1|blaBIC|hydrolase|carbapenem-hydrolyzing_class_A_beta-lactamase_BIC-1	WP_063857833.1	ARDatabase	blaBIC	carbapenem-hydrolyzing class A beta-lactamase BIC-1	Protein	NCBI-AMR	BIC_beta_lactamase	Class_A_beta_lactamase	Beta_lactams	Antibiotic_inactivation	Yes
MF0156	1028102057|WP_063857834_1|KP689347_1|1|1|blaBKC-1|blaBKC|hydrolase|carbapenem-hydrolyzing_class_A_beta-lactamase_BKC-1	WP_063857834.1	ARDatabase	blaBKC	carbapenem-hydrolyzing class A beta-lactamase BKC-1	Protein	NCBI-AMR	BKC_beta_lactamase	Class_A_beta_lactamase	Beta_lactams	Antibiotic_inactivation	Yes
MF0157	1028104045|WP_063859465_1|AB674566_1|1|1|blaCIA-2|blaCIA|hydrolase|class_A_extended-spectrum_beta-lactamase_CIA-2	WP_063859465.1	ARDatabase	blaCIA	class A extended-spectrum beta-lactamase CIA-2	Protein	NCBI-AMR	CIA_beta_lactamase	Class_C_beta_lactamase	Beta_lactams	Antibiotic_inactivation	Yes
MF0158	1028104122|WP_063859542_1|AF477396_1|1|1|blaCKO-1|blaCKO|hydrolase|MAL_CKO_family_class_A_beta-lactamase_CKO-1	WP_063859542.1	ARDatabase	blaCKO	MAL/CKO family class A beta-lactamase CKO-1	Protein	NCBI-AMR	CKO_beta_lactamase	Class_A_beta_lactamase	Beta_lactams	Antibiotic_inactivation	Yes
MF0159	1028104150|WP_063859570_1|EF394446_1|1|1|blaCME-2|blaCME|hydrolase|class_A_extended-spectrum_beta-lactamase_CME-2	WP_063859570.1	ARDatabase	blaCME	class A extended-spectrum beta-lactamase CME-2	Protein	NCBI-AMR	CME_beta_lactamase	Class_A_beta_lactamase	Beta_lactams	Antibiotic_inactivation	Yes
MF0160	1028104160|WP_063859580_1|JQ673557_1|1|1|blaCMH-1|blaCMH|hydrolase|class_C_beta-lactamase_CMH-1	WP_063859580.1	ARDatabase	blaCMH	class C beta-lactamase CMH-1	Protein	NCBI-AMR	CMH_beta_lactamase	Class_C_beta_lactamase	Beta_lactams	Antibiotic_inactivation	Yes
MF0161	1028104601|WP_063859920_1|GQ217533_1|1|1|blaCSP-1|blaCSP|hydrolase|class_A_extended-spectrum_beta-lactamase_CSP-1	WP_063859920.1	ARDatabase	blaCSP	class A extended-spectrum beta-lactamase CSP-1	Protein	NCBI-AMR	CSP_beta_lactamase	Class_A_beta_lactamase	Beta_lactams	Antibiotic_inactivation	Yes
MF0162	1028104909|WP_063860095_1|AF426161_1|1|1|blaDES-1|blaDES|hydrolase|class_A_extended-spectrum_beta-lactamase_DES-1	WP_063860095.1	ARDatabase	blaDES	class A extended-spectrum beta-lactamase DES-1	Protein	NCBI-AMR	DES_beta_lactamase	Class_A_beta_lactamase	Beta_lactams	Antibiotic_inactivation	Yes
MF0163	1028105340|WP_063860489_1|AJ251240_1|1|1|blaFONA-2|blaFONA|hydrolase|class_A_beta-lactamase_FONA-2	WP_063860489.1	ARDatabase	blaFONA	class A beta-lactamase FONA-2	Protein	NCBI-AMR	FONA_beta_lactamase	Class_A_beta_lactamase	Beta_lactams	Antibiotic_inactivation	Yes
MF0164	1028105349|WP_063860498_1|KT192551_1|1|1|blaFRI-1|blaFRI|hydrolase|carbapenem-hydrolyzing_class_A_beta-lactamase_FRI-1	WP_063860498.1	ARDatabase	blaFRI	carbapenem-hydrolyzing class A beta-lactamase FRI-1	Protein	NCBI-AMR	FRI_beta_lactamase	Class_A_beta_lactamase	Beta_lactams	Antibiotic_inactivation	Yes
MF0165	1028105372|WP_063860521_1|DQ991234_1|1|1|blaGIL-1|blaGIL|hydrolase|class_A_broad-spectrum_beta-lactamase_GIL-1	WP_063860521.1	ARDatabase	blaGIL	class A broad-spectrum beta-lactamase GIL-1	Protein	NCBI-AMR	GIL_beta_lactamase	Class_A_beta_lactamase	Beta_lactams	Antibiotic_inactivation	Yes
MF0166	1028105382|WP_063860531_1|AY647248_1|1|1|blaGOB-11|blaGOB|hydrolase|subclass_B3_metallo-beta-lactamase_GOB-11	WP_063860531.1	ARDatabase	blaGOB	subclass B3 metallo-beta-lactamase GOB-11	Protein	NCBI-AMR	GOB_beta_lactamase	Class_B_beta_lactamase_Subclass_B3	Beta_lactams	Antibiotic_inactivation	Yes
MF0167	1028105409|WP_063860558_1|AY899331_1|1|1|blaGOB-16|blaGOB|hydrolase|subclass_B3_metallo-beta-lactamase_GOB-16	WP_063860558.1	ARDatabase	blaGOB	subclass B3 metallo-beta-lactamase GOB-16	Protein	NCBI-AMR	GOB_beta_lactamase	Class_B_beta_lactamase_Subclass_B3	Beta_lactams	Antibiotic_inactivation	Yes
MF0168	1028105413|WP_063860561_1|AY348327_1|1|1|blaGOB-8|blaGOB|hydrolase|subclass_B3_metallo-beta-lactamase_GOB-8	WP_063860561.1	ARDatabase	blaGOB	subclass B3 metallo-beta-lactamase GOB-8	Protein	NCBI-AMR	GOB_beta_lactamase	Class_B_beta_lactamase_Subclass_B3	Beta_lactams	Antibiotic_inactivation	Yes
MF0169	1028105431|WP_063860572_1|KP081315_1|1|1|blaIMI-8|blaIMI|hydrolase|carbapenem-hydrolyzing_class_A_beta-lactamase_IMI-8	WP_063860572.1	ARDatabase	blaIMI	carbapenem-hydrolyzing class A beta-lactamase IMI-8	Protein	NCBI-AMR	IMI_beta_lactamase	Class_A_beta_lactamase	Beta_lactams	Antibiotic_inactivation	Yes
MF0170	1028105801|WP_063860827_1|EU885954_1|1|1|blaLRG-1|blaLRG|hydrolase|class_A_extended-spectrum_beta-lactamase_LRG-1	WP_063860827.1	ARDatabase	blaLRG	class A extended-spectrum beta-lactamase LRG-1	Protein	NCBI-AMR	LRG_beta_lactamase	Class_A_beta_lactamase	Beta_lactams	Antibiotic_inactivation	Yes
MF0171	1028105803|WP_063860828_1|FJ750572_1|1|1|blaLUT-2|blaLUT|hydrolase|class_A_beta-lactamase_LUT-2	WP_063860828.1	ARDatabase	blaLUT	class A beta-lactamase LUT-2	Protein	NCBI-AMR	LUT_beta_lactamase	Class_A_beta_lactamase	Beta_lactams	Antibiotic_inactivation	Yes
MF0172	1028105871|WP_063860895_1|M33655_1|1|1|blaOHIO-1|blaOHIO|hydrolase|class_A_extended-spectrum_beta-lactamase_OHIO-1	WP_063860895.1	ARDatabase	blaOHIO	class A extended-spectrum beta-lactamase OHIO-1	Protein	NCBI-AMR	OHIO_beta_lactamase	Class_A_beta_lactamase	Beta_lactams	Antibiotic_inactivation	Yes
MF0173	1028105951|WP_063860932_1|AY507665_1|1|1|blaORN-2|blaORN|hydrolase|class_A_beta-lactamase_ORN-2	WP_063860932.1	ARDatabase	blaORN	class A beta-lactamase ORN-2	Protein	NCBI-AMR	ORN_beta_lactamase	Class_B_beta_lactamase_Subclass_B1	Beta_lactams	Antibiotic_inactivation	Yes
MF0174	1028106093|WP_063861062_1|KP771982_1|1|1|blaOXA-154|blaOXA-62_like|hydrolase|OXA-62_family_carbapenem-hydrolyzing_class_D_beta-lactamase_OXA-154	WP_063861062.1	ARDatabase	blaOXA	OXA-62 family carbapenem-hydrolyzing class D beta-lactamase OXA-154	Protein	NCBI-AMR	OXA_beta_lactamase	Class_D_beta_lactamase	Beta_lactams	Antibiotic_inactivation	Yes
MF0175	1028106114|WP_063861081_1|KP771986_1|1|1|blaOXA-158|blaOXA-62_like|hydrolase|OXA-62_family_carbapenem-hydrolyzing_class_D_beta-lactamase_OXA-158	WP_063861081.1	ARDatabase	blaOXA	OXA-62 family carbapenem-hydrolyzing class D beta-lactamase OXA-158	Protein	NCBI-AMR	OXA_beta_lactamase	Class_D_beta_lactamase	Beta_lactams	Antibiotic_inactivation	Yes
MF0176	1028108013|WP_063862734_1|JX306689_2|1|1|blaOXA-364|blaOXA-364_like|hydrolase|class_D_beta-lactamase_OXA-364	WP_063862734.1	ARDatabase	blaOXA	class D beta-lactamase OXA-364	Protein	NCBI-AMR	OXA_beta_lactamase	Class_D_beta_lactamase	Beta_lactams	Antibiotic_inactivation	Yes
MF0177	1028108023|WP_063862739_1|KJ746496_1|1|1|blaOXA-372|blaOXA-372_like|hydrolase|carbapenem-hydrolyzing_class_D_beta-lactamase_OXA-372	WP_063862739.1	ARDatabase	blaOXA	carbapenem-hydrolyzing class D beta-lactamase OXA-372	Protein	NCBI-AMR	OXA_beta_lactamase	Class_D_beta_lactamase	Beta_lactams	Antibiotic_inactivation	Yes
MF0178	1028108069|WP_063862765_1|KJ584918_1|1|1|blaOXA-409|blaOXA-51_like|hydrolase|OXA-51_family_carbapenem-hydrolyzing_class_D_beta-lactamase_OXA-409	WP_063862765.1	ARDatabase	blaOXA	OXA-51 family carbapenem-hydrolyzing class D beta-lactamase OXA-409	Protein	NCBI-AMR	OXA_beta_lactamase	Class_D_beta_lactamase	Beta_lactams	Antibiotic_inactivation	Yes
MF0179	1028109711|WP_063864114_1|KU167109_1|1|1|blaOXA-503|blaOXA-213_like|hydrolase|OXA-213_family_carbapenem-hydrolyzing_class_D_beta-lactamase_OXA-503	WP_063864114.1	ARDatabase	blaOXA	OXA-213 family carbapenem-hydrolyzing class D beta-lactamase OXA-503	Protein	NCBI-AMR	OXA_beta_lactamase	Class_D_beta_lactamase	Beta_lactams	Antibiotic_inactivation	Yes
MF0180	1028109712|WP_063864115_1|KT355710_1|1|1|blaOXA-504|blaOXA-PR|hydrolase|class_D_beta-lactamase_OXA-504	WP_063864115.1	ARDatabase	blaOXA	class D beta-lactamase OXA-504	Protein	NCBI-AMR	OXA_beta_lactamase	Class_D_beta_lactamase	Beta_lactams	Antibiotic_inactivation	Yes
MF0181	1028109791|WP_063864194_1|KU323972_1|1|1|blaOXA-513|blaOXA-364_like|hydrolase|oxacillin-hydrolyzing_class_D_beta-lactamase_OXA-513	WP_063864194.1	ARDatabase	blaOXA	OXA-364 family oxacillin-hydrolyzing class D beta-lactamase OXA-513	Protein	NCBI-AMR	OXA_beta_lactamase	Class_D_beta_lactamase	Beta_lactams	Antibiotic_inactivation	Yes
MF0182	1028109813|WP_063864216_1|KU739134_1|1|1|blaOXA-518|blaOXA-493_like|hydrolase|OXA-493_family_class_D_beta-lactamase_OXA-518	WP_063864216.1	ARDatabase	blaOXA	OXA-493 family class D beta-lactamase OXA-518	Protein	NCBI-AMR	OXA_beta_lactamase	Class_D_beta_lactamase	Beta_lactams	Antibiotic_inactivation	Yes
MF0183	1028110212|WP_063864582_1|KJ949057_1|1|1|blaPDC-42|blaPDC_var|hydrolase|class_C_beta-lactamase_PDC-42	WP_063864582.1	ARDatabase	blaPDC	class C beta-lactamase PDC-42	Protein	NCBI-AMR	PDC_beta_lactamase	Class_C_beta_lactamase	Beta_lactams	Antibiotic_inactivation	Yes
MF0184	1028110228|WP_063864598_1|DQ251478_1|1|1|blaPLA-6|blaPLA|hydrolase|class_A_beta-lactamase_PLA-6	WP_063864598.1	ARDatabase	blaPLA	class A beta-lactamase PLA-6	Protein	NCBI-AMR	PLA_beta_lactamase	Class_A_beta_lactamase	Beta_lactams	Antibiotic_inactivation	Yes
MF0185	1028110229|WP_063864599_1|HQ541434_2|1|1|blaPME-1|blaPME|hydrolase|class_A_extended-spectrum_beta-lactamase_PME-1	WP_063864599.1	ARDatabase	blaPME	class A extended-spectrum beta-lactamase PME-1	Protein	NCBI-AMR	PME_beta_lactamase	Class_A_beta_lactamase	Beta_lactams	Antibiotic_inactivation	Yes
MF0186	1028110230|WP_063864600_1|AF338038_1|1|1|blaRAHN-1|blaRAHN|hydrolase|class_A_extended-spectrum_beta-lactamase_RAHN-1	WP_063864600.1	ARDatabase	blaRAHN	class A extended-spectrum beta-lactamase RAHN-1	Protein	NCBI-AMR	RAHN_beta_lactamase	Class_A_beta_lactamase	Beta_lactams	Antibiotic_inactivation	Yes
MF0187	1028110231|WP_063864601_1|HM114350_1|1|1|blaRAHN-2|blaRAHN|hydrolase|class_A_extended-spectrum_beta-lactamase_RAHN-2	WP_063864601.1	ARDatabase	blaRAHN	class A extended-spectrum beta-lactamase RAHN-2	Protein	NCBI-AMR	RAHN_beta_lactamase	Class_A_beta_lactamase	Beta_lactams	Antibiotic_inactivation	Yes
MF0188	1028110869|WP_063865145_1|FJ263091_1|1|1|blaTER-1|blaTER|hydrolase|class_A_beta-lactamase_TER-1	WP_063865145.1	ARDatabase	blaTER	class A beta-lactamase TER-1	Protein	NCBI-AMR	TER_beta_lactamase	Class_A_beta_lactamase	Beta_lactams	Antibiotic_inactivation	Yes
MF0189	1028110907|WP_063865164_1|AF217649_1|1|1|blaVHH-1|blaVHH|hydrolase|carbenicillin-hydrolyzing_class_A_beta-lactamase_VHH-1	WP_063865164.1	ARDatabase	blaVHH	carbenicillin-hydrolyzing class A beta-lactamase VHH-1	Protein	NCBI-AMR	VHH_beta_lactamase	Class_A_beta_lactamase	Beta_lactams	Antibiotic_inactivation	Yes
MF0190	1028110909|WP_063865165_1|AF217648_1|1|1|blaVHW-1|blaVHW|hydrolase|carbenicillin-hydrolyzing_class_A_beta-lactamase_VHW-1	WP_063865165.1	ARDatabase	blaVHW	carbenicillin-hydrolyzing class A beta-lactamase VHW-1	Protein	NCBI-AMR	VHW_beta_lactamase	Class_A_beta_lactamase	Beta_lactams	Antibiotic_inactivation	Yes
MF0191	1028111146|WP_063865358_1|JF912902_1|1|1|oqxA2|oqxA|efflux|multidrug_efflux_RND_transporter_periplasmic_adaptor_subunit_OqxA2	WP_063865358.1	ARDatabase	oqxA	multidrug efflux RND transporter periplasmic adaptor subunit OqxA2	Protein	NCBI-AMR	oqxAB_RND_efflux_pump	RND_efflux_pump	Multidrug_Class	Antibiotic_efflux	Yes
MF0192	1028112337|WP_063866478_1|GU201947_1|1|1|rmtE1|rmtE|target_modification|16S_rRNA_(guanine(1405)-N(7))-methyltransferase_RmtE	WP_063866478.1	ARDatabase	rmtE	16S rRNA (guanine(1405)-N(7))-methyltransferase RmtE	Protein	NCBI-AMR	RmtE_16S_rRNA_methyltransferase_G1405	16S_rRNA_methyltransferase	Aminoglycosides	Antibiotic_target_alteration	Yes
MF0193	1028223006|WP_063964001_1|AJ875019_1|1|1|kamB|kamB|target_modification|16S_rRNA_(adenine(1408)-N(1))-methyltransferase_KamB	WP_063964001.1	ARDatabase	kamB	16S rRNA (adenine(1408)-N(1))-methyltransferase KamB	Protein	NCBI-AMR	kamB_16S_rRNA_methyltransferase_A1408	16S_rRNA_methyltransferase	Aminoglycosides	Antibiotic_target_alteration	Yes
MF0194	1031994772|WP_064190967_1|NG_048311_1|1|1|tet(Z)|tet(Z)|efflux|tetracycline_efflux_MFS_transporter_Tet(Z)	WP_064190967.1	ARDatabase	tetZ	tetracycline efflux MFS transporter Tet(Z)	Protein	NCBI-AMR	tetZ_MFS_efflux_pump	MFS_efflux_pump	Tetracyclines	Antibiotic_efflux	Yes
MF0195	1034009413|WP_064483990_1|KT200608_1|1|1|blaOXA-496|blaOXA-134_like|hydrolase|OXA-134_family_carbapenem-hydrolyzing_class_D_beta-lactamase_OXA-496	WP_064483990.1	ARDatabase	blaOXA	OXA-134 family carbapenem-hydrolyzing class D beta-lactamase OXA-496	Protein	NCBI-AMR	OXA_beta_lactamase	Class_D_beta_lactamase	Beta_lactams	Antibiotic_inactivation	Yes
MF0196	1039445484|WP_064808581_1|MG736321_1|1|1|blaOXA-574|blaOXA-22_like|hydrolase|OXA-22_family_class_D_beta-lactamase_OXA-574	WP_064808581.1	ARDatabase	blaOXA	OXA-22 family class D beta-lactamase OXA-574	Protein	NCBI-AMR	OXA_beta_lactamase	Class_D_beta_lactamase	Beta_lactams	Antibiotic_inactivation	Yes
MF0197	1039445784|WP_064808881_1|MG736320_1|1|1|blaOXA-573|blaOXA-60_like|hydrolase|OXA-60_family_carbapenem-hydrolyzing_class_D_beta-lactamase_OXA-573	WP_064808881.1	ARDatabase	blaOXA	OXA-60 family carbapenem-hydrolyzing class D beta-lactamase OXA-573	Protein	NCBI-AMR	OXA_beta_lactamase	Class_D_beta_lactamase	Beta_lactams	Antibiotic_inactivation	Yes
MF0198	1040476735|WP_065102178_1|D90201_1|1|1|blaL|blaL|hydrolase|BlaL_family_class_A_beta-lactamase	WP_065102178.1	ARDatabase	blaL	BlaL family class A beta-lactamase	Protein	NCBI-AMR	BlaL_beta_lactamase	Class_A_beta_lactamase	Beta_lactams	Antibiotic_inactivation	Yes
MF0199	1040476835|WP_065102278_1|KX266838_1|1|1|blaCTX-M-185|blaCTX-M|hydrolase|class_A_extended-spectrum_beta-lactamase_CTX-M-185	WP_065102278.1	ARDatabase	blaCTX-M	class A extended-spectrum beta-lactamase CTX-M-185	Protein	NCBI-AMR	CTX_M_beta_lactamase	Class_A_beta_lactamase	Beta_lactams	Antibiotic_inactivation	Yes
MF0200	1046203883|WP_065597326_1|MAJO01000013_1|1|1|blaALI-2|blaALI|hydrolase|subclass_B1_metallo-beta-lactamase_ALI-2	WP_065597326.1	ARDatabase	blaALI	subclass B1 metallo-beta-lactamase ALI-2	Protein	NCBI-AMR	ALI_beta_lactamase	Class_B_beta_lactamase_Subclass_B1	Beta_lactams	Antibiotic_inactivation	Yes
MF0201	1049330895|WP_065825670_1|CP012475_1|1|1|blaBCL-1|blaBCL|hydrolase|class_A_beta-lactamase_BCL-1	WP_065825670.1	ARDatabase	blaBCL	class A beta-lactamase BCL-1	Protein	NCBI-AMR	BCL_beta_lactamase	Class_A_beta_lactamase	Beta_lactams	Antibiotic_inactivation	Yes
MF0202	1058243583|WP_068981615_1|KX599387_1|1|1|blaADC-83|blaADC|hydrolase|class_C_beta-lactamase_ADC-83	WP_068981615.1	ARDatabase	blaADC	class C beta-lactamase ADC-83	Protein	NCBI-AMR	ADC_beta_lactamase	Class_C_beta_lactamase	Beta_lactams	Antibiotic_inactivation	Yes
MF0203	1058243603|WP_068981617_1|KX599383_1|1|1|blaADC-85|blaADC|hydrolase|class_C_beta-lactamase_ADC-85	WP_068981617.1	ARDatabase	blaADC	class C beta-lactamase ADC-85	Protein	NCBI-AMR	ADC_beta_lactamase	Class_C_beta_lactamase	Beta_lactams	Antibiotic_inactivation	Yes
MF0204	1058244086|WP_068981642_1|KX599404_1|1|1|blaOXA-527|blaOXA|hydrolase|class_D_beta-lactamase_OXA-527	WP_068981642.1	ARDatabase	blaOXA	class D beta-lactamase OXA-527	Protein	NCBI-AMR	OXA_beta_lactamase	Class_D_beta_lactamase	Beta_lactams	Antibiotic_inactivation	Yes
MF0205	1062509491|WP_069280709_1|KX753225_1|1|1|blaGES-32|blaGES|hydrolase|class_A_beta-lactamase_GES-32	WP_069280709.1	ARDatabase	blaGES	class A beta-lactamase GES-32	Protein	NCBI-AMR	GES_beta_lactamase	Class_A_beta_lactamase	Beta_lactams	Antibiotic_inactivation	Yes
MF0206	1072331906|WP_069953510_1|MK143105_1|1|1|blaAFM-1|blaAFM|hydrolase|subclass_B1_metallo-beta-lactamase_AFM-1	WP_069953510.1	ARDatabase	blaAFM	subclass B1 metallo-beta-lactamase AFM-1	Protein	NCBI-AMR	AFM_beta_lactamase	Class_B_beta_lactamase_Subclass_B1	Beta_lactams	Antibiotic_inactivation	Yes
MF0207	1073565725|WP_069996660_1|MH155596_1|1|1|mecC3|mecC3|insensitivity|PBP2a_family_beta-lactam-resistant_peptidoglycan_transpeptidase_MecC3	WP_069996660.1	ARDatabase	mecC	PBP2a family beta-lactam-resistant peptidoglycan transpeptidase MecC3	Protein	NCBI-AMR	Methicillin_Resistant_PBP2a	Methicillin_resistant_PBP2a	Beta_lactams	Antibiotic_target_replacement	Yes
MF0208	1073722251|WP_070064531_1|NG_049089_2|1|1|blaFAR-1|blaFAR|hydrolase|class_A_extended-spectrum_beta-lactamase_FAR-1	WP_070064531.1	ARDatabase	blaFAR	class A extended-spectrum beta-lactamase FAR-1	Protein	NCBI-AMR	FAR_beta_lactamase	Class_A_beta_lactamase	Beta_lactams	Antibiotic_inactivation	Yes
MF0209	1073722253|WP_070064533_1|NG_051735_1|1|1|vanS-O|vanS-O|re-structuring_of_the_cell_wall|VanO-type_vancomycin_resistance_histidine_kinase_VanS	WP_070064533.1	ARDatabase	vanSO	VanO-type vancomycin resistance histidine kinase VanS	Protein	NCBI-AMR	VanO_glycopeptide_resistance_gene_cluster	VanS_VanR_two_component_regulatory_system	Glycopeptides	Antibiotic_target_alteration	No
MF0210	1079831656|WP_070233680_1|MH085567_1|1|1|blaOXA-614|blaOXA-184_like|hydrolase|OXA-184_family_class_D_beta-lactamase_OXA-614	WP_070233680.1	ARDatabase	blaOXA	OXA-184 family class D beta-lactamase OXA-614	Protein	NCBI-AMR	OXA_beta_lactamase	Class_D_beta_lactamase	Beta_lactams	Antibiotic_inactivation	Yes
MF0211	1080153677|WP_070342357_1|AF221903_1|1|1|aadA2|aadA2|nucleotidyltransferase|ANT(3__)-Ia_family_aminoglycoside_nucleotidyltransferase_AadA2	WP_070342357.1	ARDatabase	ANT(3")	ANT(3'')-Ia family aminoglycoside nucleotidyltransferase AadA2	Protein	NCBI-AMR	ANT3_dprime	Aminoglycoside_nucleotidyltransferase	Aminoglycosides	Antibiotic_inactivation	Yes
MF0212	1080153678|WP_070342358_1|AY139595_1|1|1|qacL|qacL|efflux|quaternary_ammonium_compound_efflux_SMR_transporter_QacL	WP_070342358.1	ARDatabase	qacL	quaternary ammonium compound efflux SMR transporter QacL	Protein	NCBI-AMR	qac_MFS_efflux_pump	MFS_efflux_pump	Quatenary_Ammonium_Compounds	Antibiotic_efflux	Yes
MF0213	1080153679|WP_070342359_1|FM207632_1|1|1|aadA10|aadA10|nucleotidyltransferase|ANT(3__)-Ia_family_aminoglycoside_nucleotidyltransferase_AadA10	WP_070342359.1	ARDatabase	ANT(3")	ANT(3'')-Ia family aminoglycoside nucleotidyltransferase AadA10	Protein	NCBI-AMR	ANT3_dprime	Aminoglycoside_nucleotidyltransferase	Aminoglycosides	Antibiotic_inactivation	Yes
MF0214	1080153684|WP_070342364_1|HQ386831_1|1|1|lnu(F)|lnu(F)|nucleotidyltransferase|lincosamide_nucleotidyltransferase_Lnu(F)	WP_070342364.1	ARDatabase	lnuF	lincosamide nucleotidyltransferase Lnu(F)	Protein	NCBI-AMR	LnuF_Lincosamide_Nucleotidyltransferase	Lincosamide_nucleotidyltransferase	MLS	Antibiotic_inactivation	Yes
MF0215	1080153687|WP_070342367_1|HQ386838_1|1|1|lnu(F)|lnu(F)|nucleotidyltransferase|lincosamide_nucleotidyltransferase_Lnu(F)	WP_070342367.1	ARDatabase	lnuF	lincosamide nucleotidyltransferase Lnu(F)	Protein	NCBI-AMR	LnuF_Lincosamide_Nucleotidyltransferase	Lincosamide_nucleotidyltransferase	MLS	Antibiotic_inactivation	Yes
MF0216	1080153693|WP_070342373_1|FKGY01000068_1|1|2|ant(3__)-I|ant(3__)-I|nucleotidyltransferase|ANT(3__)-I_family_aminoglycoside_nucleotidyltransferase	WP_070342373.1	ARDatabase	ANT(3")	bifunctional aminoglycoside nucleotidyltransferase ANT(3'')-Ia/aminoglycoside N-acetyltransferase AAC(6')-IIa	Protein	NCBI-AMR	ANT3_dprime	Aminoglycoside_nucleotidyltransferase	Aminoglycosides	Antibiotic_inactivation	Yes
MF0217	1102724705|WP_071593201_1|AB472901_2|1|1|AAC(6_)-Iag|AAC(6_)-Iag|acetyltransferase|aminoglycoside_6_-N-acetyltransferase_AAC(6_)-Iag	WP_071593201.1	ARDatabase	AAC(6')	aminoglycoside 6'-N-acetyltransferase AAC(6')-Iag	Protein	NCBI-AMR	AAC6_prime	Aminoglycoside_acetyltransferase	Aminoglycosides	Antibiotic_inactivation	Yes
MF0218	1102724706|WP_071593202_1|KF469214_1|1|1|AACA49|AACA49|acetyltransferase|AAC(6_)-Ia_family_aminoglycoside_6_-N-acetyltransferase_AACA49	WP_071593202.1	ARDatabase	AAC(6')	AAC(6')-Ia family aminoglycoside 6'-N-acetyltransferase AACA49	Protein	NCBI-AMR	AAC6_prime	Aminoglycoside_acetyltransferase	Aminoglycosides	Antibiotic_inactivation	Yes
MF0219	1102724725|WP_071593221_1|KF525340_1|1|1|qacK|qacK|efflux|quaternary_ammonium_compound_efflux_SMR_transporter_QacK	WP_071593221.1	ARDatabase	qacK	quaternary ammonium compound efflux SMR transporter QacK	Protein	NCBI-AMR	qac_MFS_efflux_pump	MFS_efflux_pump	Quatenary_Ammonium_Compounds	Antibiotic_efflux	Yes
MF0220	1102724726|WP_071593222_1|FJOJ01000013_1|1|1|vanT-Cd|vanT-Cd|re-structuring_of_the_cell_wall|membrane-bound_serine_racemase_VanT-Cd	WP_071593222.1	ARDatabase	vanT-Cd	membrane-bound serine racemase VanT-Cd	Protein	NCBI-AMR	VanC_glycopeptide_resistance_gene_cluster	Glycopeptide_resistance_gene_cluster	Glycopeptides	Antibiotic_target_alteration	Yes
MF0221	1102724732|WP_071593228_1|AB625455_1|1|2|catB8|catB8|acetyltransferase|type_B-3_chloramphenicol_O-acetyltransferase_CatB8	WP_071593228.1	ARDatabase	catB	bifunctional type B-3 chloramphenicol O-acetyltransferase CatB8/aminoglycoside N-acetyltransferase AAC(6')-Ib	Protein	NCBI-AMR	catB_chloramphenicol_acetyltransferase	Chloramphenicol_acetyltransferase	Phenicol	Antibiotic_inactivation	Yes
MF0222	1102724733|WP_071593229_1|NG_047295_2|1|1|AAC(6_)-If|AAC(6_)-If|acetyltransferase|aminoglycoside_N-acetyltransferase_AAC(6_)-If	WP_071593229.1	ARDatabase	AAC(6')	aminoglycoside N-acetyltransferase AAC(6')-If	Protein	NCBI-AMR	AAC6_prime	Aminoglycoside_acetyltransferase	Aminoglycosides	Antibiotic_inactivation	Yes
MF0223	1104448840|WP_071766619_1|NG_052115_1|1|1|blaSFH-1|blaSFH|hydrolase|subclass_B2_metallo-beta-lactamase_SFH-1	WP_071766619.1	ARDatabase	blaSFH	subclass B2 metallo-beta-lactamase SFH-1	Protein	NCBI-AMR	SFH_beta_lactamase	Class_B_beta_lactamase_Subclass_B2	Beta_lactams	Antibiotic_inactivation	Yes
MF0224	1104448888|WP_071766620_1|KJ512977_1|1|1|AACA10|AACA10|acetyltransferase|AAC(6_)-I_family_aminoglycoside_6_-N-acetyltransferase	WP_071766620.1	ARDatabase	AAC(6')	AAC(6')-I family aminoglycoside 6'-N-acetyltransferase	Protein	NCBI-AMR	AAC6_prime	Aminoglycoside_acetyltransferase	Aminoglycosides	Antibiotic_inactivation	Yes
MF0225	1105502038|WP_071846190_1|JN588535_1|1|1|aadA15|aadA15|nucleotidyltransferase|ANT(3__)-Ia_family_aminoglycoside_nucleotidyltransferase_AadA15	WP_071846190.1	ARDatabase	ANT(3")	ANT(3'')-Ia family aminoglycoside nucleotidyltransferase AadA15	Protein	NCBI-AMR	ANT3_dprime	Aminoglycoside_nucleotidyltransferase	Aminoglycosides	Antibiotic_inactivation	Yes
MF0226	1105502048|WP_071846200_1|KC675185_1|1|1|dfrB9|dfrB|insensitivity|trimethoprim-resistant_dihydrofolate_reductase_DfrB9	WP_071846200.1	ARDatabase	dfrB	trimethoprim-resistant dihydrofolate reductase DfrB9	Protein	NCBI-AMR	dhfr	Dihydrofolate_reductase	Diaminopyrimidine	Antibiotic_target_replacement	Yes
MF0227	1105502052|WP_071846204_1|KJ138219_1|1|1|AAC(6_)-set_A|AAC(6_)-set_A|acetyltransferase|aminoglycoside_6_-N-acetyltransferase	WP_071846204.1	ARDatabase	AAC(6')	aminoglycoside 6'-N-acetyltransferase	Protein	NCBI-AMR	AAC6_prime	Aminoglycoside_acetyltransferase	Aminoglycosides	Antibiotic_inactivation	Yes
MF0228	1105502061|WP_071846213_1|KP754011_1|1|1|AACA32|AACA32|acetyltransferase|aminoglycoside_6_-N-acetyltransferase	WP_071846213.1	ARDatabase	AAC(6')	aminoglycoside 6'-N-acetyltransferase	Protein	NCBI-AMR	AAC6_prime	Aminoglycoside_acetyltransferase	Aminoglycosides	Antibiotic_inactivation	Yes
MF0229	1105502074|WP_071846226_1|AF327731_1|1|1|qacG2|qacG2|efflux|quaternary_ammonium_compound_efflux_SMR_transporter_QacG2	WP_071846226.1	ARDatabase	qacG	quaternary ammonium compound efflux SMR transporter QacG2	Protein	NCBI-AMR	qac_MFS_efflux_pump	MFS_efflux_pump	Quatenary_Ammonium_Compounds	Antibiotic_efflux	Yes
MF0230	1105502087|WP_071846239_1|AB733642_1|1|1|AAC(6_)-set_A|AAC(6_)-set_A|acetyltransferase|aminoglycoside_6_-N-acetyltransferase	WP_071846239.1	ARDatabase	AAC(6')	aminoglycoside 6'-N-acetyltransferase	Protein	NCBI-AMR	AAC6_prime	Aminoglycoside_acetyltransferase	Aminoglycosides	Antibiotic_inactivation	Yes
MF0231	1105502103|WP_071846255_1|JQ002629_1|1|1|AACA34|AACA34|acetyltransferase|aminoglycoside_6_-N-acetyltransferase_AACA34	WP_071846255.1	ARDatabase	AAC(6')	aminoglycoside 6'-N-acetyltransferase AACA34	Protein	NCBI-AMR	AAC6_prime	Aminoglycoside_acetyltransferase	Aminoglycosides	Antibiotic_inactivation	Yes
MF0232	1105502107|WP_071846259_1|KF525275_1|1|1|AAC(6_)-set_A|AAC(6_)-set_A|acetyltransferase|aminoglycoside_6_-N-acetyltransferase	WP_071846259.1	ARDatabase	AAC(6')	aminoglycoside 6'-N-acetyltransferase	Protein	NCBI-AMR	AAC6_prime	Aminoglycoside_acetyltransferase	Aminoglycosides	Antibiotic_inactivation	Yes
MF0233	1105502108|WP_071846260_1|KF525276_1|1|1|AAC(6_)-set_A|AAC(6_)-set_A|acetyltransferase|aminoglycoside_6_-N-acetyltransferase	WP_071846260.1	ARDatabase	AAC(6')	aminoglycoside 6'-N-acetyltransferase	Protein	NCBI-AMR	AAC6_prime	Aminoglycoside_acetyltransferase	Aminoglycosides	Antibiotic_inactivation	Yes
MF0234	1105502110|WP_071846262_1|KF525278_1|1|1|AAC(6_)-Ib|AAC(6_)-Ib|acetyltransferase|AAC(6_)-Ib_family_aminoglycoside_6_-N-acetyltransferase	WP_071846262.1	ARDatabase	AAC(6')	AAC(6')-Ib family aminoglycoside 6'-N-acetyltransferase	Protein	NCBI-AMR	AAC6_prime	Aminoglycoside_acetyltransferase	Aminoglycosides	Antibiotic_inactivation	Yes
MF0235	1105502111|WP_071846263_1|KF525279_1|1|1|ant(3__)-Ia|ant(3__)-Ia|nucleotidyltransferase|ANT(3__)-Ia_family_aminoglycoside_nucleotidyltransferase_AadA	WP_071846263.1	ARDatabase	ANT(3")	ANT(3'')-Ia family aminoglycoside nucleotidyltransferase AadA	Protein	NCBI-AMR	ANT3_dprime	Aminoglycoside_nucleotidyltransferase	Aminoglycosides	Antibiotic_inactivation	Yes
MF0236	1105502112|WP_071846264_1|KF525280_1|1|1|ant(3__)-Ia|ant(3__)-Ia|nucleotidyltransferase|ANT(3__)-Ia_family_aminoglycoside_nucleotidyltransferase_AadA	WP_071846264.1	ARDatabase	ANT(3")	ANT(3'')-Ia family aminoglycoside nucleotidyltransferase AadA	Protein	NCBI-AMR	ANT3_dprime	Aminoglycoside_nucleotidyltransferase	Aminoglycosides	Antibiotic_inactivation	Yes
MF0237	1105502115|WP_071846267_1|KF525283_1|1|1|aadA11|aadA11|nucleotidyltransferase|ANT(3__)-Ia_family_aminoglycoside_nucleotidyltransferase_AadA11	WP_071846267.1	ARDatabase	ANT(3")	ANT(3'')-Ia family aminoglycoside nucleotidyltransferase AadA11	Protein	NCBI-AMR	ANT3_dprime	Aminoglycoside_nucleotidyltransferase	Aminoglycosides	Antibiotic_inactivation	Yes
MF0238	1105502117|WP_071846269_1|KF525285_1|1|1|aadA13|aadA13|nucleotidyltransferase|ANT(3__)-Ia_family_aminoglycoside_nucleotidyltransferase_AadA13	WP_071846269.1	ARDatabase	ANT(3")	ANT(3'')-Ia family aminoglycoside nucleotidyltransferase AadA13	Protein	NCBI-AMR	ANT3_dprime	Aminoglycoside_nucleotidyltransferase	Aminoglycosides	Antibiotic_inactivation	Yes
MF0239	1105502155|WP_071846307_1|X56815_2|2|2|sat2_gen|sat2_gen|acetyltransferase|streptothricin_N-acetyltransferase_Sat2	WP_071846307.1	ARDatabase	sat	bifunctional putative esterase EstX/streptothricin N-acetyltransferase Sat1	Protein	NCBI-AMR	sat2_streptothricin_acetyltransferase	Streptothricin_acetyltransferase	Nucleoside	Antibiotic_inactivation	Yes
MF0240	1105502170|WP_071846321_1|KF525293_1|1|1|aadA22|aadA22|nucleotidyltransferase|ANT(3__)-Ia_family_aminoglycoside_nucleotidyltransferase_AadA22	WP_071846321.1	ARDatabase	ANT(3")	ANT(3'')-Ia family aminoglycoside nucleotidyltransferase AadA22	Protein	NCBI-AMR	ANT3_dprime	Aminoglycoside_nucleotidyltransferase	Aminoglycosides	Antibiotic_inactivation	Yes
MF0241	1105502177|WP_071846328_1|KF525340_1|1|1|aadA9|aadA9|nucleotidyltransferase|ANT(3__)-Ia_family_aminoglycoside_nucleotidyltransferase_AadA9	WP_071846328.1	ARDatabase	ANT(3")	ANT(3'')-Ia family aminoglycoside nucleotidyltransferase AadA9	Protein	NCBI-AMR	ANT3_dprime	Aminoglycoside_nucleotidyltransferase	Aminoglycosides	Antibiotic_inactivation	Yes
MF0242	1105502184|WP_071846334_1|NG_052423_1|1|1|AAC(6_)-set_A|AAC(6_)-set_A|acetyltransferase|aminoglycoside_6_-N-acetyltransferase	WP_071846334.1	ARDatabase	AAC(6')	aminoglycoside 6'-N-acetyltransferase	Protein	NCBI-AMR	AAC6_prime	Aminoglycoside_acetyltransferase	Aminoglycosides	Antibiotic_inactivation	Yes
MF0243	1105502185|WP_071846335_1|MPVD01000104_1|1|1|AAC(6_)-Ib|AAC(6_)-Ib|acetyltransferase|AAC(6_)-Ib_family_aminoglycoside_6_-N-acetyltransferase	WP_071846335.1	ARDatabase	AAC(6')	AAC(6')-Ib family aminoglycoside 6'-N-acetyltransferase	Protein	NCBI-AMR	AAC6_prime	Aminoglycoside_acetyltransferase	Aminoglycosides	Antibiotic_inactivation	Yes
MF0244	1105502202|WP_071846352_1|JXOM01000108_1|1|1|AACA-STR-13|AACA-STR-13|acetyltransferase|aminoglycoside_6_-N-acetyltransferase	WP_071846352.1	ARDatabase	AAC(6')	aminoglycoside 6'-N-acetyltransferase	Protein	NCBI-AMR	AAC6_prime	Aminoglycoside_acetyltransferase	Aminoglycosides	Antibiotic_inactivation	Yes
MF0245	1105502226|WP_071846376_1|JN624388_2|1|1|AACA43|AACA43|acetyltransferase|AAC(6_)-Ia_family_aminoglycoside_6_-N-acetyltransferase_AACA43	WP_071846376.1	ARDatabase	AAC(6')	AAC(6')-Ia family aminoglycoside 6'-N-acetyltransferase AACA43	Protein	NCBI-AMR	AAC6_prime	Aminoglycoside_acetyltransferase	Aminoglycosides	Antibiotic_inactivation	Yes
MF0246	1114603964|WP_072081991_1|NG_052580_1|1|1|blmA|blmA|sequestration|bleomycin_binding_protein_BLMA	WP_072081991.1	ARDatabase	blmA	bleomycin binding protein BLMA	Protein	NCBI-AMR	Bleomycin_Resistant_Protein	Bleomycin_resistant_protein	Glycopeptides	Antibiotic_inactivation	Yes
MF0247	1114603965|WP_072081992_1|KY282958_1|1|1|blaKPC-28|blaKPC|hydrolase|carbapenem-hydrolyzing_class_A_beta-lactamase_KPC-28	WP_072081992.1	ARDatabase	blaKPC	carbapenem-hydrolyzing class A beta-lactamase KPC-28	Protein	NCBI-AMR	KPC_beta_lactamase	Class_A_beta_lactamase	Beta_lactams	Antibiotic_inactivation	Yes
MF0248	1118555868|WP_072186106_1|KU215879_1|1|1|blaRUB-1|blaRUB|hydrolase|class_A_broad-spectrum_beta-lactamase_RUB-1	WP_072186106.1	ARDatabase	blaRUB	class A broad-spectrum beta-lactamase RUB-1	Protein	NCBI-AMR	RUB_beta_lactamase	Class_A_beta_lactamase	Beta_lactams	Antibiotic_inactivation	Yes
MF0249	1119781282|WP_072678505_1|JX846494_1|1|1|blaOXA-732|blaOXA|hydrolase|class_D_beta-lactamase_OXA-732	WP_072678505.1	ARDatabase	blaOXA	class D beta-lactamase OXA-732	Protein	NCBI-AMR	OXA_beta_lactamase	Class_D_beta_lactamase	Beta_lactams	Antibiotic_inactivation	Yes
MF0250	1127299515|WP_075226241_1|KU926347_1|1|1|blaPSV-1|blaPSV|hydrolase|penicillin-hydrolyzing_class_A_beta-lactamase_PSV-1	WP_075226241.1	ARDatabase	blaPSV	penicillin-hydrolyzing class A beta-lactamase PSV-1	Protein	NCBI-AMR	PSV_beta_lactamase	Class_A_beta_lactamase	Beta_lactams	Antibiotic_inactivation	Yes
MF0251	1130438275|WP_075606311_1|MUYU01000013_1|1|1|blaROB-3|blaROB|hydrolase|class_A_beta-lactamase_ROB-3	WP_075606311.1	ARDatabase	blaROB	class A beta-lactamase ROB-3	Protein	NCBI-AMR	ROB_beta_lactamase	Class_A_beta_lactamase	Beta_lactams	Antibiotic_inactivation	Yes
MF0252	1142971254|WP_077064890_1|KY503030_1|1|1|blaNDM-18|blaNDM|hydrolase|subclass_B1_metallo-beta-lactamase_NDM-18	WP_077064890.1	ARDatabase	blaNDM	subclass B1 metallo-beta-lactamase NDM-18	Protein	NCBI-AMR	NDM_beta_lactamase	Class_B_beta_lactamase_Subclass_B1	Beta_lactams	Antibiotic_inactivation	Yes
MF0253	1143105852|WP_077096319_1|AJ276031_1|1|1|blaOXA-724|blaOXA-12_like|hydrolase|OXA-12_family_class_D_beta-lactamase_AmpH_OXA-724	WP_077096319.1	ARDatabase	blaOXA	OXA-12 family class D beta-lactamase AmpH/OXA-724	Protein	NCBI-AMR	OXA_beta_lactamase	Class_D_beta_lactamase	Beta_lactams	Antibiotic_inactivation	Yes
MF0254	1173101458|WP_081048762_1|CP013691_1|1|1|blaMYO-1|blaMYO|hydrolase|subclass_B1_metallo-beta-lactamase_MYO-1	WP_081048762.1	ARDatabase	blaMYO	subclass B1 metallo-beta-lactamase MYO-1	Protein	NCBI-AMR	MYO_beta_lactamase	Class_B_beta_lactamase_Subclass_B1	Beta_lactams	Antibiotic_inactivation	Yes
MF0255	1174040756|WP_081406929_1|JROB01000001_1|1|1|blaOXA-674|blaOXA-286_like|hydrolase|OXA-286_family_class_D_beta-lactamase_OXA-674	WP_081406929.1	ARDatabase	blaOXA	OXA-286 family class D beta-lactamase OXA-674	Protein	NCBI-AMR	OXA_beta_lactamase	Class_D_beta_lactamase	Beta_lactams	Antibiotic_inactivation	Yes
MF0256	1175305388|WP_081853183_1|JN558589_1|1|1|blaELM-1|blaELM|hydrolase|subclass_B3_metallo-beta-lactamase_ELM-1	WP_081853183.1	ARDatabase	blaELM	subclass B3 metallo-beta-lactamase ELM-1	Protein	NCBI-AMR	ELM_beta_lactamase	Class_B_beta_lactamase_Subclass_B3	Beta_lactams	Antibiotic_inactivation	Yes
MF0257	1185244969|WP_085334908_1|X12618_1|1|1|AAC(6_)-Id|AAC(6_)-Id|acetyltransferase|aminoglycoside_N-acetyltransferase_AAC(6_)-Id	WP_085334908.1	ARDatabase	AAC(6')	aminoglycoside N-acetyltransferase AAC(6')-Id	Protein	NCBI-AMR	AAC6_prime	Aminoglycoside_acetyltransferase	Aminoglycosides	Antibiotic_inactivation	Yes
MF0258	1188444895|WP_085562397_1|KY524440_1|1|1|blaFRI-3|blaFRI|hydrolase|carbapenem-hydrolyzing_class_A_beta-lactamase_FRI-3	WP_085562397.1	ARDatabase	blaFRI	carbapenem-hydrolyzing class A beta-lactamase FRI-3	Protein	NCBI-AMR	FRI_beta_lactamase	Class_A_beta_lactamase	Beta_lactams	Antibiotic_inactivation	Yes
MF0259	1188444903|WP_085562405_1|KX858825_1|1|1|blaIMI-5|blaIMI|hydrolase|carbapenem-hydrolyzing_class_A_beta-lactamase_IMI-5	WP_085562405.1	ARDatabase	blaIMI	carbapenem-hydrolyzing class A beta-lactamase IMI-5	Protein	NCBI-AMR	IMI_beta_lactamase	Class_A_beta_lactamase	Beta_lactams	Antibiotic_inactivation	Yes
MF0260	1199609820|WP_087343787_1|KY753880_1|1|1|ant(6)-Ic|ant(6)-Ic|nucleotidyltransferase|aminoglycoside_nucleotidyltransferase_ANT(6)-Ic	WP_087343787.1	ARDatabase	ANT(6)	aminoglycoside nucleotidyltransferase ANT(6)-Ic	Protein	NCBI-AMR	ANT6	Aminoglycoside_nucleotidyltransferase	Aminoglycosides	Antibiotic_inactivation	Yes
MF0261	1199610393|WP_087344360_1|KY753882_1|1|1|blaBBI|blaBBI|hydrolase|BBI_family_class_A_beta-lactamase	WP_087344360.1	ARDatabase	blaBBI	BBI family class A beta-lactamase	Protein	NCBI-AMR	BBI_beta_lactamase	Class_A_beta_lactamase	Beta_lactams	Antibiotic_inactivation	Yes
MF0262	1199612229|WP_087346196_1|KY753881_1|1|1|ant(4_)-Ic|ant(4_)-Ic|nucleotidyltransferase|aminoglycoside_O-nucleotidyltransferase_ANT(4_)-Ic	WP_087346196.1	ARDatabase	ANT(4')	aminoglycoside O-nucleotidyltransferase ANT(4')-Ic	Protein	NCBI-AMR	ANT4_prime	Aminoglycoside_nucleotidyltransferase	Aminoglycosides	Antibiotic_inactivation	Yes
MF0263	1199614083|WP_087347987_1|KY753884_1|1|1|rphC|rphC||rifamycin-inactivating_phosphotransferase_RphC	WP_087347987.1	ARDatabase	rphC	rifamycin-inactivating phosphotransferase RphC	Protein	NCBI-AMR	RphC_Rifampin_Phosphotransferase	Rifampin_phosphotransferase	Rifamycin	Antibiotic_inactivation	Yes
MF0264	1199614357|WP_087348261_1|KY753885_1|1|1|rphD|rphD||rifamycin-inactivating_phosphotransferase_RphD	WP_087348261.1	ARDatabase	rphD	rifamycin-inactivating phosphotransferase RphD	Protein	NCBI-AMR	RphD_Rifampin_Phosphotransferase	Rifampin_phosphotransferase	Rifamycin	Antibiotic_inactivation	Yes
MF0265	1199615747|WP_087349651_1|KY753879_1|1|1|AAC(6_)-35|AAC(6_)-35|acetyltransferase|aminoglycoside_6_-N-acetyltransferase_AAC(6_)-35	WP_087349651.1	ARDatabase	AAC(6')	aminoglycoside 6'-N-acetyltransferase AAC(6')-35	Protein	NCBI-AMR	AAC6_prime	Aminoglycoside_acetyltransferase	Aminoglycosides	Antibiotic_inactivation	Yes
MF0266	1201190411|WP_087587931_1|KM679362_1|1|1|erm(46)|erm(46)|target_modification|23S_rRNA_(adenine(2058)-N(6))-methyltransferase_Erm(46)	WP_087587931.1	ARDatabase	Erm	23S rRNA (adenine(2058)-N(6))-methyltransferase Erm(46)	Protein	NCBI-AMR	Erm_23S_rRNA_Methyltransferase	23S_rRNA_methyltransferase	MLS	Antibiotic_target_alteration	Yes
MF0267	1201190413|WP_087587933_1|KX377799_1|1|1|aph(3_)-II-therm|aph(3_)-II-therm|phosphotransferase|APH(3_)-II_family_aminoglycoside_O-phosphotransferase	WP_087587933.1	ARDatabase	APH(3')	APH(3')-II family aminoglycoside O-phosphotransferase	Protein	NCBI-AMR	APH3_prime	Aminoglycoside_phosphotransferase	Aminoglycosides	Antibiotic_inactivation	Yes
MF0268	1201190414|WP_087587934_1|KY363206_1|1|1|blaARL-4|blaARL|hydrolase|class_A_beta-lactamase_ARL-4	WP_087587934.1	ARDatabase	blaARL	class A beta-lactamase ARL-4	Protein	NCBI-AMR	ARL_beta_lactamase	Class_A_beta_lactamase	Beta_lactams	Antibiotic_inactivation	Yes
MF0269	1201190422|WP_087587942_1|KY682753_1|1|1|blaOXA-551|blaOXA-548_like|hydrolase|OXA-548_family_class_D_beta-lactamase_OXA-551	WP_087587942.1	ARDatabase	blaOXA	OXA-548 family class D beta-lactamase OXA-551	Protein	NCBI-AMR	OXA_beta_lactamase	Class_D_beta_lactamase	Beta_lactams	Antibiotic_inactivation	Yes
MF0270	1201190428|WP_087587948_1|LT223129_1|1|1|erm(48)|erm(48)|target_modification|23S_rRNA_(adenine(2058)-N(6))-methyltransferase_Erm(48)	WP_087587948.1	ARDatabase	Erm	23S rRNA (adenine(2058)-N(6))-methyltransferase Erm(48)	Protein	NCBI-AMR	Erm_23S_rRNA_Methyltransferase	23S_rRNA_methyltransferase	MLS	Antibiotic_target_alteration	Yes
MF0271	1204949512|WP_087696200_1|NFPA01000015_1|1|1|blaOXA-576|blaOXA-576_like|hydrolase|class_D_beta-lactamase_OXA-576	WP_087696200.1	ARDatabase	blaOXA	class D beta-lactamase OXA-576	Protein	NCBI-AMR	OXA_beta_lactamase	Class_D_beta_lactamase	Beta_lactams	Antibiotic_inactivation	Yes
MF0272	1209144247|WP_088245209_1|AF403298_1|1|1|emtA|emtA||23S_rRNA_(guanine(2470))_methyltransferase_EmtA	WP_088245209.1	ARDatabase	EmtA	23S rRNA (guanine(2470)) methyltransferase EmtA	Protein	NCBI-AMR	Non_erm_Erm_23S_rRNA_Methyltransferase	23S_rRNA_methyltransferase	MLS	Antibiotic_target_alteration	Yes
MF0273	1209144248|WP_088245210_1|LC178555_1|1|1|blaFRI-4|blaFRI|hydrolase|carbapenem-hydrolyzing_class_A_beta-lactamase_FRI-4	WP_088245210.1	ARDatabase	blaFRI	carbapenem-hydrolyzing class A beta-lactamase FRI-4	Protein	NCBI-AMR	FRI_beta_lactamase	Class_A_beta_lactamase	Beta_lactams	Antibiotic_inactivation	Yes
MF0274	1224670996|WP_092689909_1|FNPK01000009_1|1|1|blaOXA-666|blaOXA|hydrolase|carbapenem-hydrolyzing_class_D_beta-lactamase_OXA-666	WP_092689909.1	ARDatabase	blaOXA	carbapenem-hydrolyzing class D beta-lactamase OXA-666	Protein	NCBI-AMR	OXA_beta_lactamase	Class_D_beta_lactamase	Beta_lactams	Antibiotic_inactivation	Yes
MF0275	1226997332|WP_094009809_1|KX371620_1|1|1|blaIMI-13|blaIMI|hydrolase|carbapenem-hydrolyzing_class_A_beta-lactamase_IMI-13	WP_094009809.1	ARDatabase	blaIMI	carbapenem-hydrolyzing class A beta-lactamase IMI-13	Protein	NCBI-AMR	IMI_beta_lactamase	Class_A_beta_lactamase	Beta_lactams	Antibiotic_inactivation	Yes
MF0276	1236170439|WP_094963248_1|NOWC01000064_1|1|1|aadA31|aadA31|nucleotidyltransferase|ANT(3__)-Ia_family_aminoglycoside_nucleotidyltransferase_AadA31	WP_094963248.1	ARDatabase	ANT(3")	ANT(3'')-Ia family aminoglycoside nucleotidyltransferase AadA31	Protein	NCBI-AMR	ANT3_dprime	Aminoglycoside_nucleotidyltransferase	Aminoglycosides	Antibiotic_inactivation	Yes
MF0277	1252412297|WP_096807440_1|KX827604_1|1|1|blaOXA-427|blaOXA-PR|hydrolase|class_D_beta-lactamase_OXA-427	WP_096807440.1	ARDatabase	blaOXA	class D beta-lactamase OXA-427	Protein	NCBI-AMR	OXA_beta_lactamase	Class_D_beta_lactamase	Beta_lactams	Antibiotic_inactivation	Yes
MF0278	1252954843|WP_096865225_1|NXKD01000046_1|1|1|blaPER-12|blaPER|hydrolase|class_A_extended-spectrum_beta-lactamase_PER-12	WP_096865225.1	ARDatabase	blaPER	class A extended-spectrum beta-lactamase PER-12	Protein	NCBI-AMR	VEB_PER_beta_lactamase	Class_A_beta_lactamase	Beta_lactams	Antibiotic_inactivation	Yes
MF0279	1271558630|WP_099337823_1|CP024011_1|1|1|blaOXA-568|blaOXA|hydrolase|class_D_beta-lactamase_OXA-568	WP_099337823.1	ARDatabase	blaOXA	class D beta-lactamase OXA-568	Protein	NCBI-AMR	OXA_beta_lactamase	Class_D_beta_lactamase	Beta_lactams	Antibiotic_inactivation	Yes
MF0280	1276739983|WP_099982804_1|KR857681_1|1|1|tet(47)|tet(47)||tetracycline_destructase_Tet(47)	WP_099982804.1	ARDatabase	tet47	tetracycline destructase Tet(47)	Protein	NCBI-AMR	Tetracycline_destructase	Tetracycline_inactivation_enzyme	Tetracyclines	Antibiotic_inactivation	Yes
MF0281	1276739984|WP_099982805_1|KR857682_1|1|1|tet(48)|tet(48)||tetracycline_destructase_Tet(48)	WP_099982805.1	ARDatabase	tet48	tetracycline destructase Tet(48)	Protein	NCBI-AMR	Tetracycline_destructase	Tetracycline_inactivation_enzyme	Tetracyclines	Antibiotic_inactivation	Yes
MF0282	1276739985|WP_099982806_1|KR857683_1|1|1|tet(49)|tet(49)||tetracycline_destructase_Tet(49)	WP_099982806.1	ARDatabase	tet49	tetracycline destructase Tet(49)	Protein	NCBI-AMR	Tetracycline_destructase	Tetracycline_inactivation_enzyme	Tetracyclines	Antibiotic_inactivation	Yes
MF0283	1276739986|WP_099982807_1|KR857684_1|1|1|tet(50)|tet(50)||tetracycline_destructase_Tet(50)	WP_099982807.1	ARDatabase	tet50	tetracycline destructase Tet(50)	Protein	NCBI-AMR	Tetracycline_destructase	Tetracycline_inactivation_enzyme	Tetracyclines	Antibiotic_inactivation	Yes
MF0284	1276739987|WP_099982808_1|KR857685_1|1|1|tet(51)|tet(51)||tetracycline_destructase_Tet(51)	WP_099982808.1	ARDatabase	tet51	tetracycline destructase Tet(51)	Protein	NCBI-AMR	Tetracycline_destructase	Tetracycline_inactivation_enzyme	Tetracyclines	Antibiotic_inactivation	Yes
MF0285	1276739988|WP_099982809_1|KR857686_1|1|1|tet(52)|tet(52)||tetracycline_destructase_Tet(52)	WP_099982809.1	ARDatabase	tet52	tetracycline destructase Tet(52)	Protein	NCBI-AMR	Tetracycline_destructase	Tetracycline_inactivation_enzyme	Tetracyclines	Antibiotic_inactivation	Yes
MF0286	1276739989|WP_099982810_1|KR857687_1|1|1|tet(53)|tet(53)||tetracycline_destructase_Tet(53)	WP_099982810.1	ARDatabase	tet53	tetracycline destructase Tet(53)	Protein	NCBI-AMR	Tetracycline_destructase	Tetracycline_inactivation_enzyme	Tetracyclines	Antibiotic_inactivation	Yes
MF0287	1276739990|WP_099982811_1|KR857688_1|1|1|tet(54)|tet(54)||tetracycline_destructase_Tet(54)	WP_099982811.1	ARDatabase	tet54	tetracycline destructase Tet(54)	Protein	NCBI-AMR	Tetracycline_destructase	Tetracycline_inactivation_enzyme	Tetracyclines	Antibiotic_inactivation	Yes
MF0288	1276739994|WP_099982815_1|KY853650_2|1|1|mcr-1_11|mcr-1||phosphoethanolamine--lipid_A_transferase_MCR-1_11	WP_099982815.1	ARDatabase	mcr-1	phosphoethanolamine--lipid A transferase MCR-1.11	Protein	NCBI-AMR	MCR_phosphoethanolamine_transferase	Phosphoethanolamine_transferase	Peptide	Antibiotic_target_alteration	Yes
MF0289	1304472397|WP_100931729_1|KP137702_1|1|1|tet(57)|tet(57)||tetracycline_efflux_MFS_transporter_Tet(57)	WP_100931729.1	ARDatabase	tet57	tetracycline efflux MFS transporter Tet(57)	Protein	NCBI-AMR	tet57_MFS_efflux_pump	MFS_efflux_pump	Tetracyclines	Antibiotic_efflux	Yes
MF0290	1304472401|WP_100931733_1|MF481214_1|1|1|blaPDC-223|blaPDC|hydrolase|class_C_beta-lactamase_PDC-223	WP_100931733.1	ARDatabase	blaPDC	class C beta-lactamase PDC-223	Protein	NCBI-AMR	PDC_beta_lactamase	Class_C_beta_lactamase	Beta_lactams	Antibiotic_inactivation	Yes
MF0291	1331531453|WP_102607463_1|MG736318_1|1|1|blaOXA-571|blaOXA-60_like|hydrolase|OXA-60_family_carbapenem-hydrolyzing_class_D_beta-lactamase_OXA-571	WP_102607463.1	ARDatabase	blaOXA	OXA-60 family carbapenem-hydrolyzing class D beta-lactamase OXA-571	Protein	NCBI-AMR	OXA_beta_lactamase	Class_D_beta_lactamase	Beta_lactams	Antibiotic_inactivation	Yes
MF0292	1331531454|WP_102607464_1|MG736319_1|1|1|blaOXA-572|blaOXA-22_like|hydrolase|OXA-22_family_class_D_beta-lactamase_OXA-572	WP_102607464.1	ARDatabase	blaOXA	OXA-22 family class D beta-lactamase OXA-572	Protein	NCBI-AMR	OXA_beta_lactamase	Class_D_beta_lactamase	Beta_lactams	Antibiotic_inactivation	Yes
MF0293	1343491224|WP_104009840_1|MG696102_1|1|1|blaPDC-243|blaPDC|hydrolase|class_C_beta-lactamase_PDC-243	WP_104009840.1	ARDatabase	blaPDC	class C beta-lactamase PDC-243	Protein	NCBI-AMR	PDC_beta_lactamase	Class_C_beta_lactamase	Beta_lactams	Antibiotic_inactivation	Yes
MF0294	1343491244|WP_104009860_1|MG696090_1|1|1|blaPDC-231|blaPDC|hydrolase|class_C_beta-lactamase_PDC-231	WP_104009860.1	ARDatabase	blaPDC	class C beta-lactamase PDC-231	Protein	NCBI-AMR	PDC_beta_lactamase	Class_C_beta_lactamase	Beta_lactams	Antibiotic_inactivation	Yes
MF0295	1358818350|WP_105620838_1|KC665723_1|1|1|blaCMA-2|blaCMA|hydrolase|class_C_beta-lactamase_CMA-2	WP_105620838.1	ARDatabase	blaCMA	class C beta-lactamase CMA-2	Protein	NCBI-AMR	CMA_beta_lactamase	Class_C_beta_lactamase	Beta_lactams	Antibiotic_inactivation	Yes
MF0296	1391852854|WP_109545039_1|NG_057419_1|1|1|blaSTA-1|blaSTA|hydrolase|subclass_B1_metallo-beta-lactamase_STA-1	WP_109545039.1	ARDatabase	blaSTA	subclass B1 metallo-beta-lactamase STA-1	Protein	NCBI-AMR	STA_beta_lactamase	Class_B_beta_lactamase_Subclass_B1	Beta_lactams	Antibiotic_inactivation	Yes
MF0297	1391852855|WP_109545040_1|EF469735_1|1|1|chrB|chrB|target_modification|23S_rRNA_(guanine(748)-N(1))-methyltransferase_ChrB	WP_109545040.1	ARDatabase	chrB	23S rRNA (guanine(748)-N(1))-methyltransferase ChrB	Protein	NCBI-AMR	Non_erm_Erm_23S_rRNA_Methyltransferase	23S_rRNA_methyltransferase	MLS	Antibiotic_target_alteration	Yes
MF0298	1391852856|WP_109545041_1|NG_056002_2|1|1|aph(3__)-Ib|aph(3__)-Ib|phosphotransferase|aminoglycoside_O-phosphotransferase_APH(3__)-Ib	WP_109545041.1	ARDatabase	APH(3')	aminoglycoside O-phosphotransferase APH(3'')-Ib	Protein	NCBI-AMR	APH3_dprime	Aminoglycoside_phosphotransferase	Aminoglycosides	Antibiotic_inactivation	Yes
MF0299	1391852857|WP_109545042_1|NG_059317_1|1|1|blaORR-1|blaORR|hydrolase|subclass_B1_metallo-beta-lactamase_ORR-1	WP_109545042.1	ARDatabase	blaORR	subclass B1 metallo-beta-lactamase ORR-1	Protein	NCBI-AMR	ORR_beta_lactamase	Class_B_beta_lactamase_Subclass_B1	Beta_lactams	Antibiotic_inactivation	Yes
MF0300	1391852859|WP_109545044_1|KU985429_1|1|1|blaKPC-34|blaKPC|hydrolase|carbapenem-hydrolyzing_class_A_beta-lactamase_KPC-34	WP_109545044.1	ARDatabase	blaKPC	carbapenem-hydrolyzing class A beta-lactamase KPC-34	Protein	NCBI-AMR	KPC_beta_lactamase	Class_A_beta_lactamase	Beta_lactams	Antibiotic_inactivation	Yes
MF0301	1391852863|WP_109545048_1|KY646155_1|1|1|blaOXA-542|blaOXA-542_like|hydrolase|carbapenem-hydrolyzing_class_D_beta-lactamase_OXA-542	WP_109545048.1	ARDatabase	blaOXA	carbapenem-hydrolyzing class D beta-lactamase OXA-542	Protein	NCBI-AMR	OXA_beta_lactamase	Class_D_beta_lactamase	Beta_lactams	Antibiotic_inactivation	Yes
MF0302	1391852865|WP_109545050_1|KY773614_1|1|1|blaCRH-2|blaCRH|hydrolase|carbapenem-hydrolyzing_class_A_beta-lactamase_CRH-2	WP_109545050.1	ARDatabase	blaCRH	carbapenem-hydrolyzing class A beta-lactamase CRH-2	Protein	NCBI-AMR	CRH_beta_lactamase	Class_A_beta_lactamase	Beta_lactams	Antibiotic_inactivation	Yes
MF0303	1391852887|WP_109545072_1|MH211331_1|1|1|blaOXA-641|blaOXA-372_like|hydrolase|OXA-372_family_carbapenem-hydrolyzing_class_D_beta-lactamase_OXA-641	WP_109545072.1	ARDatabase	blaOXA	OXA-372 family carbapenem-hydrolyzing class D beta-lactamase OXA-641	Protein	NCBI-AMR	OXA_beta_lactamase	Class_D_beta_lactamase	Beta_lactams	Antibiotic_inactivation	Yes
MF0304	1391852888|WP_109545073_1|MH208723_1|1|1|blaFRI-5|blaFRI|hydrolase|carbapenem-hydrolyzing_class_A_beta-lactamase_FRI-5	WP_109545073.1	ARDatabase	blaFRI	carbapenem-hydrolyzing class A beta-lactamase FRI-5	Protein	NCBI-AMR	FRI_beta_lactamase	Class_A_beta_lactamase	Beta_lactams	Antibiotic_inactivation	Yes
MF0305	1391852889|WP_109545074_1|MH211206_1|1|1|blaGPC-1|blaGPC|hydrolase|carbapenem-hydrolyzing_class_A_beta-lactamase_GPC-1	WP_109545074.1	ARDatabase	blaGPC	carbapenem-hydrolyzing class A beta-lactamase GPC-1	Protein	NCBI-AMR	GPC_beta_lacatamase	Class_A_beta_lactamase	Beta_lactams	Antibiotic_inactivation	Yes
MF0306	1391852892|WP_109545077_1|MH085501_1|1|1|blaOXA-636|blaOXA-184_like|hydrolase|OXA-184_family_class_D_beta-lactamase_OXA-636	WP_109545077.1	ARDatabase	blaOXA	OXA-184 family class D beta-lactamase OXA-636	Protein	NCBI-AMR	OXA_beta_lactamase	Class_D_beta_lactamase	Beta_lactams	Antibiotic_inactivation	Yes
MF0307	1391852923|WP_109545108_1|MH085561_1|1|1|blaOXA-605|blaOXA-61_like|hydrolase|OXA-61_family_class_D_beta-lactamase_OXA-605	WP_109545108.1	ARDatabase	blaOXA	OXA-61 family class D beta-lactamase OXA-605	Protein	NCBI-AMR	OXA_beta_lactamase	Class_D_beta_lactamase	Beta_lactams	Antibiotic_inactivation	Yes
MF0308	1392506017|WP_109638756_1|CP029249_1|1|1|qepA8|qepA|efflux|fluoroquinolone_efflux_MFS_transporter_QepA8	WP_109638756.1	ARDatabase	qepA	fluoroquinolone efflux MFS transporter QepA8	Protein	NCBI-AMR	qepA_MFS_efflux_pump	MFS_efflux_pump	Phenicol	Antibiotic_efflux	Yes
MF0309	1407696514|WP_111273846_1|MH332767_1|1|1|mcr-3_17|mcr-3||phosphoethanolamine--lipid_A_transferase_MCR-3_17	WP_111273846.1	ARDatabase	mcr-3	phosphoethanolamine--lipid A transferase MCR-3.17	Protein	NCBI-AMR	MCR_phosphoethanolamine_transferase	Phosphoethanolamine_transferase	Peptide	Antibiotic_target_alteration	Yes
MF0310	1409027050|WP_111690897_1|HG002389_1|1|1|cfr(B)|cfr(B)|target_modification|23S_rRNA_(adenine(2503)-C(8))-methyltransferase_Cfr(B)	WP_111690897.1	ARDatabase	cfr	23S rRNA (adenine(2503)-C(8))-methyltransferase Cfr(B)	Protein	NCBI-AMR	Cfr_23S_rRNA_Methyltransferase	23S_rRNA_methyltransferase	Multidrug_Class	Antibiotic_target_alteration	Yes
MF0311	1409027051|WP_111690898_1|KX686749_1|1|1|cfr(C)|cfr(C)|target_modification|23S_rRNA_(adenine(2503)-C(8))-methyltransferase_Cfr(C)	WP_111690898.1	ARDatabase	cfr	23S rRNA (adenine(2503)-C(8))-methyltransferase Cfr(C)	Protein	NCBI-AMR	Cfr_23S_rRNA_Methyltransferase	23S_rRNA_methyltransferase	Multidrug_Class	Antibiotic_target_alteration	Yes
MF0312	1425138846|WP_112792421_1|MH469280_1|1|1|blAACT-59|blAACT|hydrolase|cephalosporin-hydrolyzing_class_C_beta-lactamase_ACT-59	WP_112792421.1	ARDatabase	blaACT	cephalosporin-hydrolyzing class C beta-lactamase ACT-59	Protein	NCBI-AMR	ACT_beta_lactamase	Class_C_beta_lactamase	Beta_lactams	Antibiotic_inactivation	Yes
MF0313	1440786785|WP_114699273_1|MH549401_1|1|1|blaOXA-661|blaOXA-266_fam|hydrolase|OXA-266_family_class_D_beta-lactamase_OXA-661	WP_114699273.1	ARDatabase	blaOXA	OXA-266 family class D beta-lactamase OXA-661	Protein	NCBI-AMR	OXA_beta_lactamase	Class_D_beta_lactamase	Beta_lactams	Antibiotic_inactivation	Yes
MF0314	1440786788|WP_114699276_1|MH085560_1|1|1|blaOXA-659|blaOXA-61_like|hydrolase|OXA-61_family_class_D_beta-lactamase_OXA-659	WP_114699276.1	ARDatabase	blaOXA	OXA-61 family class D beta-lactamase OXA-659	Protein	NCBI-AMR	OXA_beta_lactamase	Class_D_beta_lactamase	Beta_lactams	Antibiotic_inactivation	Yes
MF0315	1463920494|WP_116786836_1|MH684781_1|1|1|blaOXA-730|blaOXA|hydrolase|class_D_beta-lactamase_OXA-730	WP_116786836.1	ARDatabase	blaOXA	class D beta-lactamase OXA-730	Protein	NCBI-AMR	OXA_beta_lactamase	Class_D_beta_lactamase	Beta_lactams	Antibiotic_inactivation	Yes
MF0316	1509794513|WP_122630822_1|JN558587_1|1|1|blaEFM-1|blaEFM|hydrolase|subclass_B3_metallo-beta-lactamase_EFM-1	WP_122630822.1	ARDatabase	blaEFM	subclass B3 metallo-beta-lactamase EFM-1	Protein	NCBI-AMR	EFM_beta_lactamase	Class_B_beta_lactamase_Subclass_B3	Beta_lactams	Antibiotic_inactivation	Yes
MF0317	1509794514|WP_122630823_1|JN558588_1|1|1|blaEVM-1|blaEVM|hydrolase|subclass_B3_metallo-beta-lactamase_EVM-1	WP_122630823.1	ARDatabase	blaEVM	subclass B3 metallo-beta-lactamase EVM-1	Protein	NCBI-AMR	EVM_beta_lactamase	Class_B_beta_lactamase_Subclass_B3	Beta_lactams	Antibiotic_inactivation	Yes
MF0318	1509794515|WP_122630824_1|NG_062207_1|1|1|blaECM-1|blaECM|hydrolase|subclass_B3_metallo-beta-lactamase_ECM-1	WP_122630824.1	ARDatabase	blaECM	subclass B3 metallo-beta-lactamase ECM-1	Protein	NCBI-AMR	ECM_beta_lactamase	Class_B_beta_lactamase_Subclass_B3	Beta_lactams	Antibiotic_inactivation	Yes
MF0319	1509794516|WP_122630825_1|JN558591_1|1|1|blaEAM-1|blaEAM|hydrolase|subclass_B3_metallo-beta-lactamase_EAM-1	WP_122630825.1	ARDatabase	blaEAM	subclass B3 metallo-beta-lactamase EAM-1	Protein	NCBI-AMR	EAM_beta_lactamase	Class_B_beta_lactamase_Subclass_B3	Beta_lactams	Antibiotic_inactivation	Yes
MF0320	1509794520|WP_122630829_1|KU167035_1|1|1|blaDHT2-1|blaDHT2|hydrolase|subclass_B3_metallo-beta-lactamase_DHT2-1	WP_122630829.1	ARDatabase	blaDHT2	subclass B3 metallo-beta-lactamase DHT2-1	Protein	NCBI-AMR	DHT2_beta_lactamase	Class_B_beta_lactamase_Subclass_B3	Beta_lactams	Antibiotic_inactivation	Yes
MF0321	1509794521|WP_122630830_1|KU167036_1|1|1|blaSPN79-1|blaSPN79|hydrolase|subclass_B1_metallo-beta-lactamase_SPN79-1	WP_122630830.1	ARDatabase	blaSPN79	subclass B1 metallo-beta-lactamase SPN79-1	Protein	NCBI-AMR	SPN79_beta_lactamase	Class_B_beta_lactamase_Subclass_B1	Beta_lactams	Antibiotic_inactivation	Yes
MF0322	1509794522|WP_122630831_1|KU167037_1|1|1|blaCRD3-1|blaCRD3|hydrolase|subclass_B3_metallo-beta-lactamase_CRD3-1	WP_122630831.1	ARDatabase	blaCRD	subclass B3 metallo-beta-lactamase CRD3-1	Protein	NCBI-AMR	CRD_beta_lactamase	Class_B_beta_lactamase_Subclass_B3	Beta_lactams	Antibiotic_inactivation	Yes
MF0323	1509794523|WP_122630832_1|KU167038_1|1|1|blaALG6-1|blaALG6|hydrolase|subclass_B3_metallo-beta-lactamase_ALG6-1	WP_122630832.1	ARDatabase	blaALG	subclass B3 metallo-beta-lactamase ALG6-1	Protein	NCBI-AMR	ALG_beta_lactamase	Class_B_beta_lactamase_Subclass_B3	Beta_lactams	Antibiotic_inactivation	Yes
MF0324	1509794524|WP_122630833_1|KU167039_1|1|1|blaALG11-1|blaALG11|hydrolase|subclass_B3_metallo-beta-lactamase_ALG11-1	WP_122630833.1	ARDatabase	blaALG	subclass B3 metallo-beta-lactamase ALG11-1	Protein	NCBI-AMR	ALG_beta_lactamase	Class_B_beta_lactamase_Subclass_B3	Beta_lactams	Antibiotic_inactivation	Yes
MF0325	1509794525|WP_122630834_1|KU167042_1|1|1|blaGRD33-1|blaGRD33|hydrolase|subclass_B3_metallo-beta-lactamase_GRD33-1	WP_122630834.1	ARDatabase	blaGRD33	subclass B3 metallo-beta-lactamase GRD33-1	Protein	NCBI-AMR	GRD33_beta_lactamase	Class_B_beta_lactamase_Subclass_B3	Beta_lactams	Antibiotic_inactivation	Yes
MF0326	1509794526|WP_122630835_1|KU167043_1|1|1|blaGRD23-1|blaGRD23|hydrolase|subclass_B1_metallo-beta-lactamase_GRD23-1	WP_122630835.1	ARDatabase	blaGRD23	subclass B1 metallo-beta-lactamase GRD23-1	Protein	NCBI-AMR	GRD23_beta_lactamase	Class_B_beta_lactamase_Subclass_B1	Beta_lactams	Antibiotic_inactivation	Yes
MF0327	1509794528|WP_122630837_1|MF804902_1|1|1|blaCMY-159|blaCMY|hydrolase|class_C_beta-lactamase_CMY-159	WP_122630837.1	ARDatabase	blaCMY	class C beta-lactamase CMY-159	Protein	NCBI-AMR	CMY_beta_lactamase	Class_C_beta_lactamase	Beta_lactams	Antibiotic_inactivation	Yes
MF0328	1509794531|WP_122630840_1|MF547665_1|1|2|AAC(6_)-Ie_fam|AAC(6_)-Ie_fam|acetyltransferase|AAC(6_)-Ie_family_aminoglycoside_N-acetyltransferase	WP_122630840.1	ARDatabase	AAC(6')	bifunctional AAC(6')-Ie family aminoglycoside N-acetyltransferase/APH(2'') family aminoglycoside O-phosphotransferase	Protein	NCBI-AMR	AAC6_prime	Aminoglycoside_acetyltransferase	Aminoglycosides	Antibiotic_inactivation	Yes
MF0329	1509794551|WP_122630860_1|MH780099_1|1|1|blaOXA-678|blaOXA-213_like|hydrolase|OXA-213_family_carbapenem-hydrolyzing_class_D_beta-lactamase_OXA-678	WP_122630860.1	ARDatabase	blaOXA	OXA-213 family carbapenem-hydrolyzing class D beta-lactamase OXA-678	Protein	NCBI-AMR	OXA_beta_lactamase	Class_D_beta_lactamase	Beta_lactams	Antibiotic_inactivation	Yes
MF0330	1559613013|WP_128268278_1|MK181518_1|1|1|blaOXA-783|blaOXA-184_like|hydrolase|OXA-184_family_class_D_beta-lactamase_OXA-783	WP_128268278.1	ARDatabase	blaOXA	OXA-184 family class D beta-lactamase OXA-783	Protein	NCBI-AMR	OXA_beta_lactamase	Class_D_beta_lactamase	Beta_lactams	Antibiotic_inactivation	Yes
MF0331	445989413|WP_000067268_1|X02588_1|1|1|ant(9)-Ia|ant(9)-Ia|nucleotidyltransferase|aminoglycoside_nucleotidyltransferase_ANT(9)-Ia	WP_000067268.1	ARDatabase	ANT(9)	aminoglycoside nucleotidyltransferase ANT(9)-Ia	Protein	NCBI-AMR	ANT9	Aminoglycoside_nucleotidyltransferase	Aminoglycosides	Antibiotic_inactivation	Yes
MF0332	446039051|WP_000116906_1|JN983042_1|1|1|aph(6)-Ic|aph(6)-Ic|phosphotransferase|aminoglycoside_O-phosphotransferase_APH(6)-Ic	WP_000116906.1	ARDatabase	APH(6)	aminoglycoside O-phosphotransferase APH(6)-Ic	Protein	NCBI-AMR	APH6	Aminoglycoside_phosphotransferase	Aminoglycosides	Antibiotic_inactivation	Yes
MF0333	446054080|WP_000131935_1|AB255435_1|1|1|ble_Tn5|ble_Tn5|sequestration|bleomycin_binding_protein_BLMT	WP_000131935.1	ARDatabase	ble	bleomycin binding protein BLMT	Protein	NCBI-AMR	Bleomycin_Resistant_Protein	Bleomycin_resistant_protein	Glycopeptides	Antibiotic_inactivation	Yes
MF0352	447207400|WP_001284656_1|M62650_1|1|1|blaI_of_Z|blaI_of_Z|regulation|penicillinase_repressor_BlaI	WP_001284656.1	ARDatabase	blaI	penicillinase repressor BlaI	Protein	NCBI-AMR	blaZ_beta_lactamase_regulator	Gene_modulating_resistance	NA	Efflux_or_operon_regulator	No
MF0335	446136270|WP_000214125_1|AY963803_6|1|1|floR2|floR2|efflux|chloramphenicol_florfenicol_efflux_MFS_transporter_FloR2	WP_000214125.1	ARDatabase	floR	chloramphenicol/florfenicol efflux MFS transporter FloR2	Protein	NCBI-AMR	flo_MFS_efflux_pump	MFS_efflux_pump	Phenicol	Antibiotic_efflux	Yes
MF0336	446344778|WP_000422633_1|AJ627643_4|1|1|aph(3_)-VIb|aph(3_)-VIb|phosphotransferase|aminoglycoside_O-phosphotransferase_APH(3_)-VIb	WP_000422633.1	ARDatabase	APH(3')	aminoglycoside O-phosphotransferase APH(3')-VIb	Protein	NCBI-AMR	APH3_prime	Aminoglycoside_phosphotransferase	Aminoglycosides	Antibiotic_inactivation	Yes
MF0337	446538770|WP_000616116_1|KC989517_1|1|1|fosD|fosD|thiol_transferase|fosfomycin_resistance_bacillithiol_transferase_FosD	WP_000616116.1	ARDatabase	fosD	fosfomycin resistance bacillithiol transferase FosD	Protein	NCBI-AMR	FosD_Fosfomycin_thiol_transferase	Fosfomycin_thiol_transferase	Fosfomycin	Antibiotic_inactivation	Yes
MF0338	446656056|WP_000733402_1|FR823292_1|1|1|blaZ-mecC|blaZ-mecC|hydrolase|mecC-type_penicillin-hydrolyzing_class_A_beta-lactamase_BlaZ	WP_000733402.1	ARDatabase	blaZ	mecC-type penicillin-hydrolyzing class A beta-lactamase BlaZ	Protein	NCBI-AMR	blaZ_beta_lactamase	Class_A_beta_lactamase	Beta_lactams	Antibiotic_inactivation	Yes
MF0339	446723376|WP_000800689_1|CP010391_1|1|1|catB11|catB|acetyltransferase|type_B-2_chloramphenicol_O-acetyltransferase_CatB11	WP_000800689.1	ARDatabase	catB	type B-2 chloramphenicol O-acetyltransferase CatB11	Protein	NCBI-AMR	catB_chloramphenicol_acetyltransferase	Chloramphenicol_acetyltransferase	Phenicol	Antibiotic_inactivation	Yes
MF0340	446733577|WP_000810833_1|AF002716_1|1|1|erm(A)|erm(A)|target_modification|23S_rRNA_(adenine(2058)-N(6))-methyltransferase_Erm(A)	WP_000810833.1	ARDatabase	Erm	23S rRNA (adenine(2058)-N(6))-methyltransferase Erm(A)	Protein	NCBI-AMR	Erm_23S_rRNA_Methyltransferase	23S_rRNA_methyltransferase	MLS	Antibiotic_target_alteration	Yes
MF0341	446861731|WP_000938987_1|AE016879_1|1|1|fosB2|fosB_gen|thiol_transferase|fosfomycin_resistance_bacillithiol_transferase_FosB2	WP_000938987.1	ARDatabase	fosB	fosfomycin resistance bacillithiol transferase FosB2	Protein	NCBI-AMR	FosB_Fosfomycin_thiol_transferase	Fosfomycin_thiol_transferase	Fosfomycin	Antibiotic_inactivation	Yes
MF0342	446882549|WP_000959805_1|CU459141_1|1|1|AACA57-2|AACA57-2|acetyltransferase|aminoglycoside_N-acetyltransferase_AAC(6_)-Ian	WP_000959805.1	ARDatabase	AAC(6')	aminoglycoside N-acetyltransferase AAC(6')-Ian	Protein	NCBI-AMR	AAC6_prime	Aminoglycoside_acetyltransferase	Aminoglycosides	Antibiotic_inactivation	Yes
MF0343	446933131|WP_001010387_1|V01277_1|1|1|catA9|catA9|acetyltransferase|type_A-9_chloramphenicol_O-acetyltransferase	WP_001010387.1	ARDatabase	catA	type A-9 chloramphenicol O-acetyltransferase	Protein	NCBI-AMR	catA_chloramphenicol_acetyltransferase	Chloramphenicol_acetyltransferase	Phenicol	Antibiotic_inactivation	Yes
MF0344	446934683|WP_001011939_1|AB262968_1|1|1|catA2|catA2|acetyltransferase|type_A-2_chloramphenicol_O-acetyltransferase_CatII	WP_001011939.1	ARDatabase	catA	type A-2 chloramphenicol O-acetyltransferase CatII	Protein	NCBI-AMR	catA_chloramphenicol_acetyltransferase	Chloramphenicol_acetyltransferase	Phenicol	Antibiotic_inactivation	Yes
MF0345	446953819|WP_001031075_1|AY034138_1|1|1|dfr18|dfr18|insensitivity|trimethoprim-resistant_dihydrofolate_reductase_Dfr18	WP_001031075.1	ARDatabase	dfr18	trimethoprim-resistant dihydrofolate reductase Dfr18	Protein	NCBI-AMR	dhfr	Dihydrofolate_reductase	Diaminopyrimidine	Antibiotic_target_replacement	Yes
MF0346	447069133|WP_001146389_1|M37888_1|1|1|qacC|qacC|efflux|quaternary_ammonium_compound_efflux_SMR_transporter_QacC	WP_001146389.1	ARDatabase	qacC	quaternary ammonium compound efflux SMR transporter QacC	Protein	NCBI-AMR	qac_MFS_efflux_pump	MFS_efflux_pump	Quatenary_Ammonium_Compounds	Antibiotic_efflux	Yes
MF0347	447165322|WP_001242578_1|D86934_2|1|1|bleO|bleO|sequestration|bleomycin_binding_protein	WP_001242578.1	ARDatabase	ble	bleomycin binding protein	Protein	NCBI-AMR	Bleomycin_Resistant_Protein	Bleomycin_resistant_protein	Glycopeptides	Antibiotic_inactivation	Yes
MF0348	447178608|WP_001255864_1|FN568063_1|1|1|ant(6)-Ia|ant(6)-Ia|nucleotidyltransferase|aminoglycoside_nucleotidyltransferase_ANT(6)-Ia	WP_001255864.1	ARDatabase	ANT(6)	aminoglycoside nucleotidyltransferase ANT(6)-Ia	Protein	NCBI-AMR	ANT6	Aminoglycoside_nucleotidyltransferase	Aminoglycosides	Antibiotic_inactivation	Yes
MF0349	447178610|WP_001255866_1|AF330699_1|1|1|ant(6)-Ia|ant(6)-Ia|nucleotidyltransferase|aminoglycoside_nucleotidyltransferase_ANT(6)-Ia	WP_001255866.1	ARDatabase	ANT(6)	aminoglycoside nucleotidyltransferase ANT(6)-Ia	Protein	NCBI-AMR	ANT6	Aminoglycoside_nucleotidyltransferase	Aminoglycosides	Antibiotic_inactivation	Yes
MF0350	447178612|WP_001255868_1|DQ220741_1|1|1|aadE|aadE|nucleotidyltransferase|aminoglycoside_6-adenylyltransferase_AadE	WP_001255868.1	ARDatabase	ANT(6)	aminoglycoside 6-adenylyltransferase AadE	Protein	NCBI-AMR	ANT6	Aminoglycoside_nucleotidyltransferase	Aminoglycosides	Antibiotic_inactivation	Yes
MF0351	447181230|WP_001258486_1|FN435330_1|1|1|str|str|nucleotidyltransferase|streptomycin_adenylyltransferase_Str	WP_001258486.1	ARDatabase	ANT(6)	streptomycin adenylyltransferase Str	Protein	NCBI-AMR	ANT6	Aminoglycoside_nucleotidyltransferase	Aminoglycosides	Antibiotic_inactivation	Yes
MF6614	gb|ABU39978_1|ARO_3000160|blaI__Bacillus_clausii_	ARO:3000160	ARDatabase	blaI	determinant of antibiotic resistance|determinant of beta-lactam resistance	Protein	CARD	blaZ_beta_lactamase_regulator	Gene_modulating_resistance	NA	Efflux_or_operon_regulator	No
MF0353	487710896|WP_001795128_1|AF181950_1|1|1|ant(4_)-Ia|ant(4_)-Ia|nucleotidyltransferase|aminoglycoside_O-nucleotidyltransferase_ANT(4_)-Ia	WP_001795128.1	ARDatabase	ANT(4')	aminoglycoside O-nucleotidyltransferase ANT(4')-Ia	Protein	NCBI-AMR	ANT4_prime	Aminoglycoside_nucleotidyltransferase	Aminoglycosides	Antibiotic_inactivation	Yes
MF0354	488223301|WP_002294509_1|AFQJ01000004_1|1|1|spw|spw|nucleotidyltransferase|ANT(9)_family_aminoglycoside_nucleotidyltransferase_Spw	WP_002294509.1	ARDatabase	ANT(9)	ANT(9) family aminoglycoside nucleotidyltransferase Spw	Protein	NCBI-AMR	ANT9	Aminoglycoside_nucleotidyltransferase	Aminoglycosides	Antibiotic_inactivation	Yes
MF0355	488224504|WP_002295712_1|L12033_1|1|1|vat(D)|vat(D)|acetyltransferase|streptogramin_A_O-acetyltransferase_Vat(D)	WP_002295712.1	ARDatabase	vatD	streptogramin A O-acetyltransferase Vat(D)	Protein	NCBI-AMR	vatD_streptogramin_acetyltransferase	Streptogramin_vat_acetyltransferase	MLS	Antibiotic_inactivation	Yes
MF0356	488224967|WP_002296175_1|CP003351_1|1|1|eat(A)|eat(A)|target_protection|ABC-F_type_ribosomal_protection_protein_Eat(A)	WP_002296175.1	ARDatabase	eatA	ABC-F type ribosomal protection protein Eat(A)	Protein	NCBI-AMR	Unknown_ABC_F_proteins	ABC_F_ribosomal_protection_protein	Multidrug_Class	Antibiotic_target_protection	Yes
MF0357	488281046|WP_002352254_1|X68412_1|1|1|catA8|catA8|acetyltransferase|type_A-8_chloramphenicol_O-acetyltransferase	WP_002352254.1	ARDatabase	catA	type A-8 chloramphenicol O-acetyltransferase	Protein	NCBI-AMR	catA_chloramphenicol_acetyltransferase	Chloramphenicol_acetyltransferase	Phenicol	Antibiotic_inactivation	Yes
MF0358	488346685|WP_002416070_1|AF192329_1|1|1|vanY-B|vanY-B|re-structuring_of_the_cell_wall|D-Ala-D-Ala_carboxypeptidase_VanY-B	WP_002416070.1	ARDatabase	vanYB	D-Ala-D-Ala carboxypeptidase VanY-B	Protein	NCBI-AMR	VanB_glycopeptide_resistance_gene_cluster	Glycopeptide_resistance_gene_cluster	Glycopeptides	Antibiotic_target_alteration	Yes
MF0359	488368405|WP_002437790_1|ACHE01000077_1|1|1|fosB-251804940|fosB-251804940|thiol_transferase|FosB_family_fosfomycin_resistance_bacillithiol_transferase	WP_002437790.1	ARDatabase	fosB	FosB family fosfomycin resistance bacillithiol transferase	Protein	NCBI-AMR	FosB_Fosfomycin_thiol_transferase	Fosfomycin_thiol_transferase	Fosfomycin	Antibiotic_inactivation	Yes
MF0360	488642079|WP_002578722_1|AY701528_1|1|1|aad9|aad9|nucleotidyltransferase|ANT(9)_family_aminoglycoside_nucleotidyltransferase	WP_002578722.1	ARDatabase	ANT(9)	ANT(9) family aminoglycoside nucleotidyltransferase	Protein	NCBI-AMR	ANT9	Aminoglycoside_nucleotidyltransferase	Aminoglycosides	Antibiotic_inactivation	Yes
MF0361	488663716|WP_002592614_1|AGYO01000035_1|1|1|AAC(6_)-Im|AAC(6_)-Im|acetyltransferase|aminoglycoside_N-acetyltransferase_AAC(6_)-Im	WP_002592614.1	ARDatabase	AAC(6')	aminoglycoside N-acetyltransferase AAC(6')-Im	Protein	NCBI-AMR	AAC6_prime	Aminoglycoside_acetyltransferase	Aminoglycosides	Antibiotic_inactivation	Yes
MF0362	488673313|WP_002602099_1|DQ647324_2|1|1|tet(32)|tet(32)|target_protection|tetracycline_resistance_ribosomal_protection_protein_Tet(32)	WP_002602099.1	ARDatabase	tet32	tetracycline resistance ribosomal protection protein Tet(32)	Protein	NCBI-AMR	tet32_Tetracycline_resistant_ribosomal_protection_protein	Tetracycline_ribosomal_protection_protein	Tetracyclines	Antibiotic_target_protection	Yes
MF0363	488873570|WP_002785795_1|CP013733_1|1|1|aadE-Cc|aadE-Cc|nucleotidyltransferase|aminoglycoside_6-adenylyltransferase_AadE-Cc	WP_002785795.1	ARDatabase	ANT(6)	aminoglycoside 6-adenylyltransferase AadE-Cc	Protein	NCBI-AMR	ANT6	Aminoglycoside_nucleotidyltransferase	Aminoglycosides	Antibiotic_inactivation	Yes
MF0364	489068003|WP_002977989_1|AF339733_1|1|1|blaCGA-1|blaCGA|hydrolase|class_A_extended-spectrum_beta-lactamase_CGA-1	WP_002977989.1	ARDatabase	blaCGA	class A extended-spectrum beta-lactamase CGA-1	Protein	NCBI-AMR	CGA_beta_lactamase	Class_A_beta_lactamase	Beta_lactams	Antibiotic_inactivation	Yes
MF0365	489113522|WP_003023375_1|AJ749949_2|1|1|blaFTU-1|blaFTU|hydrolase|class_A_beta-lactamase_FTU-1	WP_003023375.1	ARDatabase	blaFTU	class A beta-lactamase FTU-1	Protein	NCBI-AMR	FTU_beta_lactamase	Class_A_beta_lactamase	Beta_lactams	Antibiotic_inactivation	Yes
MF0366	489270854|WP_003178584_1|CP000002_3|1|1|blaP|blaP|hydrolase|class_A_beta-lactamase_BlaP	WP_003178584.1	ARDatabase	blaP	class A beta-lactamase BlaP	Protein	NCBI-AMR	BlaP_beta_lactamase	Class_A_beta_lactamase	Beta_lactams	Antibiotic_inactivation	Yes
MF0367	489328362|WP_003235647_1|AMXN01000001_1|1|1|blaBSU-1|blaBSU|hydrolase|class_D_beta-lactamase_BSU-1	WP_003235647.1	ARDatabase	blaBSU	class D beta-lactamase BSU-1	Protein	NCBI-AMR	BSU_beta_lactamase	Class_D_beta_lactamase	Beta_lactams	Antibiotic_inactivation	Yes
MF0368	489422526|WP_003328240_1|CP002207_1|1|1|blaBAT-1|blaBAT|hydrolase|class_D_beta-lactamase_BAT-1	WP_003328240.1	ARDatabase	blaBAT	class D beta-lactamase BAT-1	Protein	NCBI-AMR	BAT_beta_lactamase	Class_D_beta_lactamase	Beta_lactams	Antibiotic_inactivation	Yes
MF0369	489505800|WP_003410677_1|U67924_1|1|1|blaA_Mtub|blaA_Mtub|hydrolase|class_A_beta-lactamase_BlaA	WP_003410677.1	ARDatabase	blaA	class A beta-lactamase BlaA	Protein	NCBI-AMR	BlaA_beta_lactamase	Class_A_beta_lactamase	Beta_lactams	Antibiotic_inactivation	Yes
MF0032	1028083901|WP_063842869_1|AJ400722_1|1|1|blaR1|blaR1|regulation|beta-lactam_sensor_signal_transducer_BlaR1	WP_063842869.1	ARDatabase	blaR1	beta-lactam sensor/signal transducer BlaR1	Protein	NCBI-AMR	blaZ_beta_lactamase_regulator	Gene_modulating_resistance	NA	Efflux_or_operon_regulator	No
MF0371	489753004|WP_003657002_1|U49269_2|1|1|blaBRO-1|blaBRO|hydrolase|class_A_beta-lactamase_BRO-1	WP_003657002.1	ARDatabase	blaBRO	class A beta-lactamase BRO-1	Protein	NCBI-AMR	BRO_beta_lactamase	Class_A_beta_lactamase	Beta_lactams	Antibiotic_inactivation	Yes
MF0372	489821492|WP_003725292_1|AADR01000010_1|1|1|SMR_efflux_bcrC|SMR_efflux_bcrC|efflux|quaternary_ammonium_compound_efflux_SMR_transporter_BcrC	WP_003725292.1	ARDatabase	bcrC	quaternary ammonium compound efflux SMR transporter BcrC	Protein	NCBI-AMR	qacH_SMR_efflux_pump	SMR_efflux_pump	Peptide	Antibiotic_efflux	Yes
MF0373	489821494|WP_003725293_1|AADR01000010_1|1|1|SMR_efflux_bcrB|SMR_efflux_bcrB|efflux|quaternary_ammonium_compound_efflux_SMR_transporter_BcrB	WP_003725293.1	ARDatabase	bcrB	quaternary ammonium compound efflux SMR transporter BcrB	Protein	NCBI-AMR	qacH_SMR_efflux_pump	SMR_efflux_pump	Peptide	Antibiotic_efflux	Yes
MF0374	490048320|WP_003950682_1|DS999645_1|1|1|AACA-STR-13|AACA-STR-13|acetyltransferase|aminoglycoside_6_-N-acetyltransferase	WP_003950682.1	ARDatabase	AAC(6')	aminoglycoside 6'-N-acetyltransferase	Protein	NCBI-AMR	AAC6_prime	Aminoglycoside_acetyltransferase	Aminoglycosides	Antibiotic_inactivation	Yes
MF0375	490070656|WP_003972831_1|M74717_1|1|1|erm(O)|erm(O)|target_modification|23S_rRNA_(adenine(2058)-N(6))-methyltransferase_Erm(O)	WP_003972831.1	ARDatabase	Erm	23S rRNA (adenine(2058)-N(6))-methyltransferase Erm(O)	Protein	NCBI-AMR	Erm_23S_rRNA_Methyltransferase	23S_rRNA_methyltransferase	MLS	Antibiotic_target_alteration	Yes
MF0376	490302154|WP_004197546_1|EF063111_1|1|1|blaSCO-1|blaSCO|hydrolase|class_A_beta-lactamase_SCO-1	WP_004197546.1	ARDatabase	blaSCO	class A beta-lactamase SCO-1	Protein	NCBI-AMR	SCO_beta_lactamase	Class_A_beta_lactamase	Beta_lactams	Antibiotic_inactivation	Yes
MF0377	490312881|WP_004206941_1|CP011593_1|1|1|aphA16|aphA16|phosphotransferase|APH(3_)_family_aminoglycoside_O-phosphotransferase_AphA16	WP_004206941.1	ARDatabase	APH(3')	APH(3') family aminoglycoside O-phosphotransferase AphA16	Protein	NCBI-AMR	APH3_prime	Aminoglycoside_phosphotransferase	Aminoglycosides	Antibiotic_inactivation	Yes
MF0378	490318208|WP_004207704_1|AGZU01000005_1|1|1|blaSGM-6|blaSGM|hydrolase|class_A_beta-lactamase_SGM-6	WP_004207704.1	ARDatabase	blaSGM	class A beta-lactamase SGM-6	Protein	NCBI-AMR	SGM_beta_lactamase	Class_A_beta_lactamase	Beta_lactams	Antibiotic_inactivation	Yes
MF0379	490415407|WP_004287923_1|CP010019_1|1|1|blaFPH-1|blaFPH|hydrolase|carbapenem-hydrolyzing_class_A_beta-lactamase_FPH-1	WP_004287923.1	ARDatabase	blaFPH	carbapenem-hydrolyzing class A beta-lactamase FPH-1	Protein	NCBI-AMR	FPH_beta_lactamase	Class_A_beta_lactamase	Beta_lactams	Antibiotic_inactivation	Yes
MF0380	490437755|WP_004308783_1|AF251288_1|1|1|lnu(AN2)|lnu(AN2)|nucleotidyltransferase|lincosamide_nucleotidyltransferase_Lnu(AN2)	WP_004308783.1	ARDatabase	lnuAN2	lincosamide nucleotidyltransferase Lnu(AN2)	Protein	NCBI-AMR	LnuAN2_Lincosamide_Nucleotidyltransferase	Lincosamide_nucleotidyltransferase	MLS	Antibiotic_inactivation	Yes
MF0381	490784951|WP_004647119_1|APOG01000008_1|1|1|blaOXA-283|blaOXA-134_like|hydrolase|OXA-134_family_carbapenem-hydrolyzing_class_D_beta-lactamase_OXA-283	WP_004647119.1	ARDatabase	blaOXA	OXA-134 family carbapenem-hydrolyzing class D beta-lactamase OXA-283	Protein	NCBI-AMR	OXA_beta_lactamase	Class_D_beta_lactamase	Beta_lactams	Antibiotic_inactivation	Yes
MF0382	490788588|WP_004650739_1|APOH01000009_1|1|1|blaOXA-296|blaOXA|hydrolase|class_D_beta-lactamase_OXA-296	WP_004650739.1	ARDatabase	blaOXA	class D beta-lactamase OXA-296	Protein	NCBI-AMR	OXA_beta_lactamase	Class_D_beta_lactamase	Beta_lactams	Antibiotic_inactivation	Yes
MF0383	490821411|WP_004683508_1|APOM01000058_1|1|1|blaOXA-279|blaOXA|hydrolase|class_D_beta-lactamase_OXA-279	WP_004683508.1	ARDatabase	blaOXA	class D beta-lactamase OXA-279	Protein	NCBI-AMR	OXA_beta_lactamase	Class_D_beta_lactamase	Beta_lactams	Antibiotic_inactivation	Yes
MF0384	490896642|WP_004758588_1|AYEQ01000163_1|1|1|ant(3__)-IIc|ant(3__)-IIc|nucleotidyltransferase|aminoglycoside_nucleotidyltransferase_ANT(3__)-IIc	WP_004758588.1	ARDatabase	ANT(3")	aminoglycoside nucleotidyltransferase ANT(3'')-IIc	Protein	NCBI-AMR	ANT3_dprime	Aminoglycoside_nucleotidyltransferase	Aminoglycosides	Antibiotic_inactivation	Yes
MF0385	490908402|WP_004770322_1|APPC01000001_1|1|1|AACA-ACI5|AACA-ACI5|acetyltransferase|AAC(6_)-Ighjkrstuvwx_family_aminoglycoside_N-acetyltransferase	WP_004770322.1	ARDatabase	AAC(6')	AAC(6')-Ighjkrstuvwx family aminoglycoside N-acetyltransferase	Protein	NCBI-AMR	AAC6_prime	Aminoglycoside_acetyltransferase	Aminoglycosides	Antibiotic_inactivation	Yes
MF0386	490914296|WP_004776204_1|APPC01000015_1|1|1|blaOXA-294|blaOXA|hydrolase|class_D_beta-lactamase_OXA-294	WP_004776204.1	ARDatabase	blaOXA	class D beta-lactamase OXA-294	Protein	NCBI-AMR	OXA_beta_lactamase	Class_D_beta_lactamase	Beta_lactams	Antibiotic_inactivation	Yes
MF0387	490930957|WP_004792810_1|APPF01000021_1|1|1|blaOXA-305|blaOXA-213_like|hydrolase|OXA-213_family_carbapenem-hydrolyzing_class_D_beta-lactamase_OXA-305	WP_004792810.1	ARDatabase	blaOXA	OXA-213 family carbapenem-hydrolyzing class D beta-lactamase OXA-305	Protein	NCBI-AMR	OXA_beta_lactamase	Class_D_beta_lactamase	Beta_lactams	Antibiotic_inactivation	Yes
MF0388	490939600|WP_004801433_1|APPH01000003_1|1|1|AACA-ACI6|AACA-ACI6|acetyltransferase|AAC(6_)-Ighjkrstuvwx_family_aminoglycoside_N-acetyltransferase	WP_004801433.1	ARDatabase	AAC(6')	AAC(6')-Ighjkrstuvwx family aminoglycoside N-acetyltransferase	Protein	NCBI-AMR	AAC6_prime	Aminoglycoside_acetyltransferase	Aminoglycosides	Antibiotic_inactivation	Yes
MF0389	490995788|WP_004857515_1|AGDM01000012_1|1|1|fosA_gen|fosA_gen|thiol_transferase|FosA_family_fosfomycin_resistance_glutathione_transferase	WP_004857515.1	ARDatabase	fosA	FosA family fosfomycin resistance glutathione transferase	Protein	NCBI-AMR	FosA_Fosfomycin_thiol_transferase	Fosfomycin_thiol_transferase	Fosfomycin	Antibiotic_inactivation	Yes
MF0390	491006213|WP_004867933_1|APPN01000080_1|1|1|blaOXA-308|blaOXA|hydrolase|class_D_beta-lactamase_OXA-308	WP_004867933.1	ARDatabase	blaOXA	class D beta-lactamase OXA-308	Protein	NCBI-AMR	OXA_beta_lactamase	Class_D_beta_lactamase	Beta_lactams	Antibiotic_inactivation	Yes
MF0391	491012597|WP_004874306_1|AALD02000008_1|1|1|AAC(6_)_Yersi|AAC(6_)_Yersi|acetyltransferase|aminoglycoside_6_-N-acetyltransferase	WP_004874306.1	ARDatabase	AAC(6')	aminoglycoside 6'-N-acetyltransferase	Protein	NCBI-AMR	AAC6_prime	Aminoglycoside_acetyltransferase	Aminoglycosides	Antibiotic_inactivation	Yes
MF0392	491035769|WP_004897444_1|APPQ01000011_1|1|1|blaOXA-277|blaOXA-134_like|hydrolase|OXA-134_family_carbapenem-hydrolyzing_class_D_beta-lactamase_OXA-277	WP_004897444.1	ARDatabase	blaOXA	OXA-134 family carbapenem-hydrolyzing class D beta-lactamase OXA-277	Protein	NCBI-AMR	OXA_beta_lactamase	Class_D_beta_lactamase	Beta_lactams	Antibiotic_inactivation	Yes
MF0393	491075553|WP_004937175_1|AORJ01000065_1|1|1|AAC(6_)_Serra|AAC(6_)_Serra|acetyltransferase|aminoglycoside_6_-N-acetyltransferase	WP_004937175.1	ARDatabase	AAC(6')	aminoglycoside 6'-N-acetyltransferase	Protein	NCBI-AMR	AAC6_prime	Aminoglycoside_acetyltransferase	Aminoglycosides	Antibiotic_inactivation	Yes
MF0394	491119258|WP_004977701_1|APPZ01000001_1|1|1|blaOXA-280|blaOXA-211_like|hydrolase|OXA-211_family_carbapenem-hydrolyzing_class_D_beta-lactamase_OXA-280	WP_004977701.1	ARDatabase	blaOXA	OXA-211 family carbapenem-hydrolyzing class D beta-lactamase OXA-280	Protein	NCBI-AMR	OXA_beta_lactamase	Class_D_beta_lactamase	Beta_lactams	Antibiotic_inactivation	Yes
MF0395	491143196|WP_005001597_1|APQC01000003_1|1|1|ant(3__)-IIc|ant(3__)-IIc|nucleotidyltransferase|aminoglycoside_nucleotidyltransferase_ANT(3__)-IIc	WP_005001597.1	ARDatabase	ANT(3")	aminoglycoside nucleotidyltransferase ANT(3'')-IIc	Protein	NCBI-AMR	ANT3_dprime	Aminoglycoside_nucleotidyltransferase	Aminoglycosides	Antibiotic_inactivation	Yes
MF0396	491152918|WP_005011312_1|APQD01000016_1|1|1|blaOXA-299|blaOXA|hydrolase|class_D_beta-lactamase_OXA-299	WP_005011312.1	ARDatabase	blaOXA	class D beta-lactamase OXA-299	Protein	NCBI-AMR	OXA_beta_lactamase	Class_D_beta_lactamase	Beta_lactams	Antibiotic_inactivation	Yes
MF0397	491204525|WP_005062866_1|APQL01000012_1|1|1|AAC(6_)_Acine|AAC(6_)_Acine|acetyltransferase|AAC(6_)-Ighjkrstuvwx_family_aminoglycoside_N-acetyltransferase	WP_005062866.1	ARDatabase	AAC(6')	AAC(6')-Ighjkrstuvwx family aminoglycoside N-acetyltransferase	Protein	NCBI-AMR	AAC6_prime	Aminoglycoside_acetyltransferase	Aminoglycosides	Antibiotic_inactivation	Yes
MF0398	491211278|WP_005069609_1|APQN01000012_1|1|1|blaOXA-273|blaOXA-213_like|hydrolase|OXA-213_family_carbapenem-hydrolyzing_class_D_beta-lactamase_OXA-273	WP_005069609.1	ARDatabase	blaOXA	OXA-213 family carbapenem-hydrolyzing class D beta-lactamase OXA-273	Protein	NCBI-AMR	OXA_beta_lactamase	Class_D_beta_lactamase	Beta_lactams	Antibiotic_inactivation	Yes
MF0399	491287000|WP_005145021_1|APRH01000028_1|1|1|AACA-ACI7|AACA-ACI7|acetyltransferase|AAC(6_)-Ighjkrstuvwx_family_aminoglycoside_N-acetyltransferase	WP_005145021.1	ARDatabase	AAC(6')	AAC(6')-Ighjkrstuvwx family aminoglycoside N-acetyltransferase	Protein	NCBI-AMR	AAC6_prime	Aminoglycoside_acetyltransferase	Aminoglycosides	Antibiotic_inactivation	Yes
MF0400	491307788|WP_005165780_1|X57074_1|1|1|blaA_Yent|blaA_Yent|hydrolase|class_A_beta-lactamase_BlaA	WP_005165780.1	ARDatabase	blaA	class A beta-lactamase BlaA	Protein	NCBI-AMR	BlaA_beta_lactamase	Class_A_beta_lactamase	Beta_lactams	Antibiotic_inactivation	Yes
MF0401	491327845|WP_005185807_1|APRL01000010_1|1|1|blaOXA-291|blaOXA-286_like|hydrolase|OXA-286_family_class_D_beta-lactamase_OXA-291	WP_005185807.1	ARDatabase	blaOXA	OXA-286 family class D beta-lactamase OXA-291	Protein	NCBI-AMR	OXA_beta_lactamase	Class_D_beta_lactamase	Beta_lactams	Antibiotic_inactivation	Yes
MF0402	491343621|WP_005201559_1|APRN01000033_1|1|1|blaOXA-288|blaOXA-286_like|hydrolase|OXA-286_family_class_D_beta-lactamase_OXA-288	WP_005201559.1	ARDatabase	blaOXA	OXA-286 family class D beta-lactamase OXA-288	Protein	NCBI-AMR	OXA_beta_lactamase	Class_D_beta_lactamase	Beta_lactams	Antibiotic_inactivation	Yes
MF0403	491369961|WP_005227858_1|APRR01000006_1|1|1|blaOXA-297|blaOXA|hydrolase|class_D_beta-lactamase_OXA-297	WP_005227858.1	ARDatabase	blaOXA	class D beta-lactamase OXA-297	Protein	NCBI-AMR	OXA_beta_lactamase	Class_D_beta_lactamase	Beta_lactams	Antibiotic_inactivation	Yes
MF0404	491380306|WP_005238189_1|APRT01000004_1|1|1|blaOXA-302|blaOXA-286_like|hydrolase|OXA-286_family_class_D_beta-lactamase_OXA-302	WP_005238189.1	ARDatabase	blaOXA	OXA-286 family class D beta-lactamase OXA-302	Protein	NCBI-AMR	OXA_beta_lactamase	Class_D_beta_lactamase	Beta_lactams	Antibiotic_inactivation	Yes
MF0405	491410415|WP_005268230_1|APRY01000059_1|1|1|blaOXA-285|blaOXA-134_like|hydrolase|OXA-134_family_carbapenem-hydrolyzing_class_D_beta-lactamase_OXA-285	WP_005268230.1	ARDatabase	blaOXA	OXA-134 family carbapenem-hydrolyzing class D beta-lactamase OXA-285	Protein	NCBI-AMR	OXA_beta_lactamase	Class_D_beta_lactamase	Beta_lactams	Antibiotic_inactivation	Yes
MF0406	491430451|WP_005288246_1|APSA01000010_1|1|1|AACA-ACI5|AACA-ACI5|acetyltransferase|AAC(6_)-Ighjkrstuvwx_family_aminoglycoside_N-acetyltransferase	WP_005288246.1	ARDatabase	AAC(6')	AAC(6')-Ighjkrstuvwx family aminoglycoside N-acetyltransferase	Protein	NCBI-AMR	AAC6_prime	Aminoglycoside_acetyltransferase	Aminoglycosides	Antibiotic_inactivation	Yes
MF0407	491439725|WP_005297518_1|APSB01000022_1|1|1|blaOXA-306|blaOXA-286_like|hydrolase|OXA-286_family_class_D_beta-lactamase_OXA-306	WP_005297518.1	ARDatabase	blaOXA	OXA-286 family class D beta-lactamase OXA-306	Protein	NCBI-AMR	OXA_beta_lactamase	Class_D_beta_lactamase	Beta_lactams	Antibiotic_inactivation	Yes
MF0408	491517789|WP_005375420_1|BK008894_1|1|1|blaCARB-42|blaCARB|hydrolase|carbenicillin-hydrolyzing_class_A_beta-lactamase_CARB-42	WP_005375420.1	ARDatabase	blaCARB	carbenicillin-hydrolyzing class A beta-lactamase CARB-42	Protein	NCBI-AMR	CARB_beta_lactamase	Class_A_beta_lactamase	Beta_lactams	Antibiotic_inactivation	Yes
MF0409	491618165|WP_005475717_1|ACCV01000052_1|1|1|fosA-491618165|fosA-491618165|thiol_transferase|FosG_FosC2_family_fosfomycin_resistance_glutathione_transferase	WP_005475717.1	ARDatabase	fosA	FosG/FosC2 family fosfomycin resistance glutathione transferase	Protein	NCBI-AMR	FosA_Fosfomycin_thiol_transferase	Fosfomycin_thiol_transferase	Fosfomycin	Antibiotic_inactivation	Yes
MF0410	491622861|WP_005480402_1|BA000031_2|1|1|tet(35)|tet(35)|efflux|tetracycline_efflux_Na+_H+_antiporter_family_transporter_Tet(35)	WP_005480402.1	ARDatabase	tet35	tetracycline efflux Na+/H+ antiporter family transporter Tet(35)	Protein	NCBI-AMR	tet35_ABC_Transporter	ABC_transporter	Tetracyclines	Antibiotic_efflux	Yes
MF0411	491775962|WP_005592781_1|AB061440_1|1|1|tet(34)|tet(34)|enzymatic|oxytetracycline_resistance_phosphoribosyltransferase_domain-containing_protein_Tet(34)	WP_005592781.1	ARDatabase	tet34	oxytetracycline resistance phosphoribosyltransferase domain-containing protein Tet(34)	Protein	NCBI-AMR	tet34_MFS_efflux_pump	MFS_efflux_pump	Tetracyclines	Antibiotic_efflux	Yes
MF0412	492333460|WP_005812773_1|JMZX02000114_1|1|1|nimE|nimE|nitroimidazole_reductase|nitroimidazole_resistance_protein_NimE	WP_005812773.1	ARDatabase	nimE	nitroimidazole resistance protein NimE	Protein	NCBI-AMR	Nitroimidazole_Resistance_Protein	Nitroimidazole_resistance_protein	Nitroimidazole	Antibiotic_target_protection	Yes
MF0413	492333575|WP_005812825_1|KJ816753_1|1|1|nimJ|nimJ|nitroimidazole_reductase|nitroimidazole_resistance_protein_NimJ	WP_005812825.1	ARDatabase	nimJ	nitroimidazole resistance protein NimJ	Protein	NCBI-AMR	Nitroimidazole_Resistance_Protein	Nitroimidazole_resistance_protein	Nitroimidazole	Antibiotic_target_protection	Yes
MF0414	492896975|WP_006027381_1|JH692064_1|1|1|penI_Bp|penI_Bp|hydrolase|PenI_family_class_A_extended-spectrum_beta-lactamase	WP_006027381.1	ARDatabase	blapenI	PenI family class A extended-spectrum beta-lactamase	Protein	NCBI-AMR	PenI_beta_lactamase	Class_A_beta_lactamase	Beta_lactams	Antibiotic_inactivation	Yes
MF0415	493180650|WP_006178946_1|AF492446_1|1|1|CMY2-MIR-ACT-EC|CMY2-MIR-ACT-EC|hydrolase|CMY2_MIR_ACT_EC_family_class_c_beta-lactamase	WP_006178946.1	ARDatabase	CMY2-MIR-ACT-EC	CMY2/MIR/ACT/EC family class c beta-lactamase	Protein	NCBI-AMR	Unknown_Class_C_beta_lactamase	Class_C_beta_lactamase	Beta_lactams	Antibiotic_inactivation	Yes
MF0416	493486205|WP_006440994_1|AB054982_1|1|1|tetA(P)|tetA(P)|efflux|tetracycline_efflux_MFS_transporter_TetA(P)	WP_006440994.1	ARDatabase	tetA(P)	tetracycline efflux MFS transporter TetA(P)	Protein	NCBI-AMR	tetA_MFS_efflux_pump	MFS_efflux_pump	Tetracyclines	Antibiotic_efflux	Yes
MF0417	494962766|WP_007688792_1|CP013070_1|1|1|blaSGM-3|blaSGM|hydrolase|class_A_beta-lactamase_SGM-3	WP_007688792.1	ARDatabase	blaSGM	class A beta-lactamase SGM-3	Protein	NCBI-AMR	SGM_beta_lactamase	Class_A_beta_lactamase	Beta_lactams	Antibiotic_inactivation	Yes
MF0418	494982315|WP_007708339_1|AJVL01000026_1|1|1|blaSGM-5|blaSGM|hydrolase|class_A_beta-lactamase_SGM-5	WP_007708339.1	ARDatabase	blaSGM	class A beta-lactamase SGM-5	Protein	NCBI-AMR	SGM_beta_lactamase	Class_A_beta_lactamase	Beta_lactams	Antibiotic_inactivation	Yes
MF0419	496358368|WP_009067544_1|GG657742_1|1|1|AAC(6_)_Strep|AAC(6_)_Strep|acetyltransferase|aminoglycoside_6_-N-acetyltransferase	WP_009067544.1	ARDatabase	AAC(6')	aminoglycoside 6'-N-acetyltransferase	Protein	NCBI-AMR	AAC6_prime	Aminoglycoside_acetyltransferase	Aminoglycosides	Antibiotic_inactivation	Yes
MF0420	497507277|WP_009821475_1|AAQG01000013_1|1|1|blaSGM-1|blaSGM|hydrolase|class_A_extended-spectrum_beta-lactamase_SGM-1	WP_009821475.1	ARDatabase	blaSGM	class A extended-spectrum beta-lactamase SGM-1	Protein	NCBI-AMR	SGM_beta_lactamase	Class_A_beta_lactamase	Beta_lactams	Antibiotic_inactivation	Yes
MF0421	497574828|WP_009889012_1|AM180355_1|1|1|vanZ1|vanZ1|re-structuring_of_the_cell_wall|glycopeptide_resistance_protein_VanZ1	WP_009889012.1	ARDatabase	vanZ1	glycopeptide resistance protein VanZ1	Protein	NCBI-AMR	VanA_glycopeptide_resistance_gene_cluster	Glycopeptide_resistance_gene_cluster	Glycopeptides	Antibiotic_target_alteration	Yes
MF0422	497794633|WP_010108817_1|CP008727_1|1|1|penI_Bp|penI_Bp|hydrolase|PenI_family_class_A_extended-spectrum_beta-lactamase	WP_010108817.1	ARDatabase	blapenI	PenI family class A extended-spectrum beta-lactamase	Protein	NCBI-AMR	PenI_beta_lactamase	Class_A_beta_lactamase	Beta_lactams	Antibiotic_inactivation	Yes
MF0423	498180014|WP_010494170_1|AFHW01000027_1|1|1|fos_related|fos_related|thiol_transferase|Fos_family_putative_thiol_transferase	WP_010494170.1	ARDatabase	fosA	Fos family putative thiol transferase	Protein	NCBI-AMR	FosA_Fosfomycin_thiol_transferase	Fosfomycin_thiol_transferase	Fosfomycin	Antibiotic_inactivation	Yes
MF0424	498423212|WP_010730188_1|AE016833_1|1|1|qacZ|qacZ|efflux|quaternary_ammonium_compound_efflux_SMR_transporter_QacH	WP_010730188.1	ARDatabase	qacZ	quaternary ammonium compound efflux SMR transporter QacH	Protein	NCBI-AMR	qac_MFS_efflux_pump	MFS_efflux_pump	Quatenary_Ammonium_Compounds	Antibiotic_efflux	Yes
MF0425	498430382|WP_010736157_1|AJAH01000025_1|1|1|AACA-ENT4|AACA-ENT4|acetyltransferase|aminoglycoside_6_-N-acetyltransferase	WP_010736157.1	ARDatabase	AAC(6')	aminoglycoside 6'-N-acetyltransferase	Protein	NCBI-AMR	AAC6_prime	Aminoglycoside_acetyltransferase	Aminoglycosides	Antibiotic_inactivation	Yes
MF0426	498444835|WP_010750427_1|AJAN01000013_1|1|1|AAC(6_)_Entco|AAC(6_)_Entco|acetyltransferase|aminoglycoside_6_-N-acetyltransferase	WP_010750427.1	ARDatabase	AAC(6')	aminoglycoside 6'-N-acetyltransferase	Protein	NCBI-AMR	AAC6_prime	Aminoglycoside_acetyltransferase	Aminoglycosides	Antibiotic_inactivation	Yes
MF0427	498447238|WP_010752789_1|AJAP01000004_1|1|1|AAC(6_)_Entco|AAC(6_)_Entco|acetyltransferase|aminoglycoside_6_-N-acetyltransferase	WP_010752789.1	ARDatabase	AAC(6')	aminoglycoside 6'-N-acetyltransferase	Protein	NCBI-AMR	AAC6_prime	Aminoglycoside_acetyltransferase	Aminoglycosides	Antibiotic_inactivation	Yes
MF0428	498462935|WP_010768325_1|AJAT01000014_1|1|1|AAC(6_)_Entco|AAC(6_)_Entco|acetyltransferase|aminoglycoside_6_-N-acetyltransferase	WP_010768325.1	ARDatabase	AAC(6')	aminoglycoside 6'-N-acetyltransferase	Protein	NCBI-AMR	AAC6_prime	Aminoglycoside_acetyltransferase	Aminoglycosides	Antibiotic_inactivation	Yes
MF0429	499192605|WP_010890145_1|U67194_4|1|1|qacE|qacE|efflux|quaternary_ammonium_compound_efflux_SMR_transporter_QacE	WP_010890145.1	ARDatabase	qacE	quaternary ammonium compound efflux SMR transporter QacE	Protein	NCBI-AMR	qac_MFS_efflux_pump	MFS_efflux_pump	Quatenary_Ammonium_Compounds	Antibiotic_efflux	Yes
MF0430	499193545|WP_010891085_1|Z48231_1|1|1|aph(3_)-Id|aph(3_)-Id|phosphotransferase|aminoglycoside_O-phosphotransferase_APH(3_)-Id	WP_010891085.1	ARDatabase	APH(3')	aminoglycoside O-phosphotransferase APH(3')-Id	Protein	NCBI-AMR	APH3_prime	Aminoglycoside_phosphotransferase	Aminoglycosides	Antibiotic_inactivation	Yes
MF0431	499199019|WP_010896559_1|AB024564_1|1|1|erm(K)|erm(K)|target_modification|23S_rRNA_(adenine(2058)-N(6))-methyltransferase_Erm(K)	WP_010896559.1	ARDatabase	Erm	23S rRNA (adenine(2058)-N(6))-methyltransferase Erm(K)	Protein	NCBI-AMR	Erm_23S_rRNA_Methyltransferase	23S_rRNA_methyltransferase	MLS	Antibiotic_target_alteration	Yes
MF0432	499291057|WP_010982315_1|BA000030_4|1|1|cpt|cpt|phosphotransferase|chloramphenicol_phosphotransferase_CPT	WP_010982315.1	ARDatabase	CPT	chloramphenicol phosphotransferase CPT	Protein	NCBI-AMR	Chloramphenicol_Phosphotransferase	Chloramphenicol_phosphotransferase	Phenicol	Antibiotic_inactivation	Yes
MF0433	499298665|WP_010989615_1|AL591977_1|1|1|lmo0919_fam|lmo0919_fam|target_protection|lincomycin_resistance_ABC-F_type_ribosomal_protection_protein	WP_010989615.1	ARDatabase	lin	lincomycin resistance ABC-F type ribosomal protection protein	Protein	NCBI-AMR	Unknown_ABC_F_proteins	ABC_F_ribosomal_protection_protein	MLS	Antibiotic_target_protection	Yes
MF0434	499298839|WP_010989789_1|AL591981_1|1|1|fosX|fosX|thiol_transferase|fosfomycin_resistance_thiol_transferase_FosX	WP_010989789.1	ARDatabase	fosX	fosfomycin resistance thiol transferase FosX	Protein	NCBI-AMR	FosX_Fosfomycin_thiol_transferase	Fosfomycin_thiol_transferase	Fosfomycin	Antibiotic_inactivation	Yes
MF0435	499327877|WP_011018369_1|AY082384_1|1|1|erm(B)|erm(B)|target_modification|23S_rRNA_(adenine(2058)-N(6))-methyltransferase_Erm(B)	WP_011018369.1	ARDatabase	Erm	23S rRNA (adenine(2058)-N(6))-methyltransferase Erm(B)	Protein	NCBI-AMR	Erm_23S_rRNA_Methyltransferase	23S_rRNA_methyltransferase	MLS	Antibiotic_target_alteration	Yes
MF0436	499339400|WP_011029108_1|AL939117_1|1|1|vanK-Sc|vanK-Sc||peptidoglycan_bridge_formation_peptidyltransferase_VanK-Sc	WP_011029108.1	ARDatabase	vanK-Sc	peptidoglycan bridge formation peptidyltransferase VanK-Sc	Protein	NCBI-AMR	Scoelicolor_glycopeptide_resistance_gene_cluster	Glycopeptide_resistance_gene_cluster	Glycopeptides	Antibiotic_target_alteration	Yes
MF0437	499339401|WP_011029109_1|AL939117_1|1|1|vanH-Sc|vanH-Sc|re-structuring_of_the_cell_wall|D-lactate_dehydrogenase_VanH-Sc	WP_011029109.1	ARDatabase	vanH-Sc	D-lactate dehydrogenase VanH-Sc	Protein	NCBI-AMR	Scoelicolor_glycopeptide_resistance_gene_cluster	Glycopeptide_resistance_gene_cluster	Glycopeptides	Antibiotic_target_alteration	Yes
MF0438	499339402|WP_011029110_1|AL939117_1|1|1|vanA-Sc|vanA-Sc|re-structuring_of_the_cell_wall|D-alanine--(R)-lactate_ligase_VanA-Sc	WP_011029110.1	ARDatabase	vanA-Sc	D-alanine--(R)-lactate ligase VanA-Sc	Protein	NCBI-AMR	Scoelicolor_glycopeptide_resistance_gene_cluster	Glycopeptide_resistance_gene_cluster	Glycopeptides	Antibiotic_target_alteration	Yes
MF0439	499339403|WP_011029111_1|AL939117_1|1|1|vanX-Sc|vanX-Sc|re-structuring_of_the_cell_wall|D-Ala-D-Ala_dipeptidase_VanX-Sc	WP_011029111.1	ARDatabase	vanX-Sc	D-Ala-D-Ala dipeptidase VanX-Sc	Protein	NCBI-AMR	Scoelicolor_glycopeptide_resistance_gene_cluster	Glycopeptide_resistance_gene_cluster	Glycopeptides	Antibiotic_target_alteration	Yes
MF0440	499401503|WP_011088970_1|BA000040_2|1|1|blaBJP-1|blaBJP|hydrolase|subclass_B3_metallo-beta-lactamase_BJP-1	WP_011088970.1	ARDatabase	BJP	subclass B3 metallo-beta-lactamase BJP-1	Protein	NCBI-AMR	BJP_beta_lactamase	Class_B_beta_lactamase_Subclass_B3	Beta_lactams	Antibiotic_inactivation	Yes
MF0441	499406915|WP_011094382_1|BX950851_1|1|1|blaCAR-1|bla-B3-CAR|hydrolase|subclass_B3_metallo-beta-lactamase_CAR-1	WP_011094382.1	ARDatabase	blaCAR	subclass B3 metallo-beta-lactamase CAR-1	Protein	NCBI-AMR	CAR_beta_lactamase	Class_B_beta_lactamase_Subclass_B3	Beta_lactams	Antibiotic_inactivation	Yes
MF0442	499413283|WP_011100750_1|AJ512814_1|1|1|qacJ|qacJ|efflux|quaternary_ammonium_compound_efflux_SMR_transporter_QacJ	WP_011100750.1	ARDatabase	qacJ	quaternary ammonium compound efflux SMR transporter QacJ	Protein	NCBI-AMR	qac_MFS_efflux_pump	MFS_efflux_pump	Quatenary_Ammonium_Compounds	Antibiotic_efflux	Yes
MF0443	499413378|WP_011100845_1|AJ488494_2|1|1|erm(T)|erm(T)|target_modification|23S_rRNA_(adenine(2058)-N(6))-methyltransferase_Erm(T)	WP_011100845.1	ARDatabase	Erm	23S rRNA (adenine(2058)-N(6))-methyltransferase Erm(T)	Protein	NCBI-AMR	Erm_23S_rRNA_Methyltransferase	23S_rRNA_methyltransferase	MLS	Antibiotic_target_alteration	Yes
MF0444	499429505|WP_011116969_1|U21300_1|1|1|tetAB_A|tetAB_A||tetracycline_efflux_ABC_transporter_TetAB_subunit_A	WP_011116969.1	ARDatabase	tetA	tetracycline efflux ABC transporter TetAB subunit A	Protein	NCBI-AMR	tetAB_ABC_Transporter	ABC_transporter	Tetracyclines	Antibiotic_efflux	Yes
MF0445	499429506|WP_011116970_1|U21300_1|1|1|tetAB_B|tetAB_B|efflux|tetracycline_efflux_ABC_transporter_TetAB_subunit_B	WP_011116970.1	ARDatabase	tetAB_B	tetracycline efflux ABC transporter TetAB subunit B	Protein	NCBI-AMR	tetAB_ABC_Transporter	ABC_transporter	Tetracyclines	Antibiotic_efflux	Yes
MF0446	499519170|WP_011205810_1|LLTF01000079_1|1|1|aph(3_)-Ib|aph(3_)-Ib|phosphotransferase|aminoglycoside_O-phosphotransferase_APH(3_)-Ib	WP_011205810.1	ARDatabase	APH(3')	aminoglycoside O-phosphotransferase APH(3')-Ib	Protein	NCBI-AMR	APH3_prime	Aminoglycoside_phosphotransferase	Aminoglycosides	Antibiotic_inactivation	Yes
MF0447	499523431|WP_011210071_1|AP006618_1|1|1|rox|rox||rifampin_monooxygenase_Rox	WP_011210071.1	ARDatabase	rox	rifampin monooxygenase Rox	Protein	NCBI-AMR	Rox_Rifampin_Monooxygenase	Rifampin_monooxygenase	Rifamycin	Antibiotic_inactivation	Yes
MF0448	499534615|WP_011215574_1|CR628337_1|1|1|aph(9)-Ia|aph(9)-Ia|phosphotransferase|aminoglycoside_O-phosphotransferase_APH(9)-Ia	WP_011215574.1	ARDatabase	APH(9)	aminoglycoside O-phosphotransferase APH(9)-Ia	Protein	NCBI-AMR	APH9	Aminoglycoside_phosphotransferase	Aminoglycosides	Antibiotic_inactivation	Yes
MF0449	499589362|WP_011270145_1|AJ877041_1|1|1|sul2|sul2|insensitivity|sulfonamide-resistant_dihydropteroate_synthase_Sul2	WP_011270145.1	ARDatabase	sul2	sulfonamide-resistant dihydropteroate synthase Sul2	Protein	NCBI-AMR	Sulfonamide_Resistant_Dihydropteroate_Synthase	Sulfonamide_dihydropteroate_synthase	Sulfonamides	Antibiotic_target_replacement	Yes
MF0450	499589365|WP_011270148_1|AJ877225_1|1|1|AAC(3)-I|AAC(3)-I|acetyltransferase|AAC(3)-I_family_aminoglycoside_3-N-acetyltransferase	WP_011270148.1	ARDatabase	AAC(3)	AAC(3)-I family aminoglycoside 3-N-acetyltransferase	Protein	NCBI-AMR	AAC3	Aminoglycoside_acetyltransferase	Aminoglycosides	Antibiotic_inactivation	Yes
MF0451	499662210|WP_011342944_1|AJ863570_1|1|1|SMR_qac_pB8|SMR_qac_pB8|efflux|Qac-pB8_family_quaternary_ammonium_compound_efflux_SMR_transporter	WP_011342944.1	ARDatabase	qac	Qac-pB8 family quaternary ammonium compound efflux SMR transporter	Protein	NCBI-AMR	qac_MFS_efflux_pump	MFS_efflux_pump	Quatenary_Ammonium_Compounds	Antibiotic_efflux	Yes
MF0452	499701410|WP_011382144_1|AM159501_1|1|1|erm(C)|erm(C)|target_modification|23S_rRNA_(adenine(2058)-N(6))-methyltransferase_Erm(C)	WP_011382144.1	ARDatabase	Erm	23S rRNA (adenine(2058)-N(6))-methyltransferase Erm(C)	Protein	NCBI-AMR	Erm_23S_rRNA_Methyltransferase	23S_rRNA_methyltransferase	MLS	Antibiotic_target_alteration	Yes
MF0453	499748145|WP_011428879_1|AM184101_1|1|1|lnu(A)_|lnu(A)|nucleotidyltransferase|lincosamide_nucleotidyltransferase_Lnu(A)_	WP_011428879.1	ARDatabase	lnuA	lincosamide nucleotidyltransferase Lnu(A)	Protein	NCBI-AMR	LnuA_Lincosamide_Nucleotidyltransferase	Lincosamide_nucleotidyltransferase	MLS	Antibiotic_inactivation	Yes
MF0454	499787584|WP_011468318_1|CP000282_1|1|1|AAC(3)-Ig|AAC(3)-I|acetyltransferase|aminoglycoside_N-acetyltransferase_AAC(3)-Ig	WP_011468318.1	ARDatabase	AAC(3)	aminoglycoside N-acetyltransferase AAC(3)-Ig	Protein	NCBI-AMR	AAC3	Aminoglycoside_acetyltransferase	Aminoglycosides	Antibiotic_inactivation	Yes
MF0455	499816841|WP_011497575_1|CP000302_1|1|1|blaSHN-1|blaSHN|hydrolase|subclass_B1_metallo-beta-lactamase_SHN-1	WP_011497575.1	ARDatabase	blaSHN	subclass B1 metallo-beta-lactamase SHN-1	Protein	NCBI-AMR	SHN_beta_lactamase	Class_B_beta_lactamase_Subclass_B1	Beta_lactams	Antibiotic_inactivation	Yes
MF0456	499845527|WP_011526261_1|AM180252_1|1|1|tet(W)|tet(W)|target_protection|tetracycline_resistance_ribosomal_protection_protein_Tet(W)	WP_011526261.1	ARDatabase	tetW	tetracycline resistance ribosomal protection protein Tet(W)	Protein	NCBI-AMR	tetW_Tetracycline_resistant_ribosomal_protection_protein	Tetracycline_ribosomal_protection_protein	Tetracyclines	Antibiotic_target_protection	Yes
MF0457	499860203|WP_011540937_1|CP000356_1|1|1|AAC(3)-Ii|AAC(3)-I|acetyltransferase|aminoglycoside_N-acetyltransferase_AAC(3)-Ii	WP_011540937.1	ARDatabase	AAC(3)	aminoglycoside N-acetyltransferase AAC(3)-Ii	Protein	NCBI-AMR	AAC3	Aminoglycoside_acetyltransferase	Aminoglycosides	Antibiotic_inactivation	Yes
MF0458	499869831|WP_011550565_1|FNOH01000012_1|1|1|blaMYX-1|blaMYX|hydrolase|subclass_B1_metallo-beta-lactamase_MYX-1	WP_011550565.1	ARDatabase	blaMYX	subclass B1 metallo-beta-lactamase MYX-1	Protein	NCBI-AMR	MYX_beta_lactamase	Class_B_beta_lactamase_Subclass_B1	Beta_lactams	Antibiotic_inactivation	Yes
MF0459	500047791|WP_011728509_1|AY332268_1|1|1|blaS|blaS|hydrolase|class_A_beta-lactamase	WP_011728509.1	ARDatabase	blaS	class A beta-lactamase	Protein	NCBI-AMR	Unknown_Class_A_beta_lactamase	Class_A_beta_lactamase	Beta_lactams	Antibiotic_inactivation	Yes
MF0460	500048725|WP_011729443_1|CP000480_1|1|1|blaE|blaE|hydrolase|class_C_beta-lactamase	WP_011729443.1	ARDatabase	blaE	class C beta-lactamase	Protein	NCBI-AMR	Unknown_Class_C_beta_lactamase	Class_C_beta_lactamase	Beta_lactams	Antibiotic_inactivation	Yes
MF0461	500073597|WP_011749610_1|CP000490_1|1|1|AAC(3)-Ih|AAC(3)-I|acetyltransferase|aminoglycoside_N-acetyltransferase_AAC(3)-Ih	WP_011749610.1	ARDatabase	AAC(3)	aminoglycoside N-acetyltransferase AAC(3)-Ih	Protein	NCBI-AMR	AAC3	Aminoglycoside_acetyltransferase	Aminoglycosides	Antibiotic_inactivation	Yes
MF0478	502069582|WP_012705551_1|KP718481_1|1|1|blaR1_gen|blaR1_gen|regulation|BlaR1_family_beta-lactam_sensor_signal_transducer	WP_012705551.1	ARDatabase	blaR1	BlaR1 family beta-lactam sensor/signal transducer	Protein	NCBI-AMR	blaZ_beta_lactamase_regulator	Gene_modulating_resistance	NA	Efflux_or_operon_regulator	No
MF0463	500187919|WP_011861276_1|MOTD01000025_1|1|1|vanG-Cd|vanG-Cd|re-structuring_of_the_cell_wall|D-alanine--D-serine_ligase_VanG-Cd	WP_011861276.1	ARDatabase	vanG	D-alanine--D-serine ligase VanG-Cd	Protein	NCBI-AMR	VanG_glycopeptide_resistance_gene_cluster	Glycopeptide_resistance_gene_cluster	Glycopeptides	Antibiotic_target_alteration	Yes
MF0464	500199642|WP_011872849_1|CP000602_1|1|1|dfrI|dfrI|insensitivity|trimethoprim-resistant_dihydrofolate_reductase_DfrI	WP_011872849.1	ARDatabase	dfrI	trimethoprim-resistant dihydrofolate reductase DfrI	Protein	NCBI-AMR	dhfr	Dihydrofolate_reductase	Diaminopyrimidine	Antibiotic_target_replacement	Yes
MF0465	500229186|WP_011899270_1|DQ366299_1|1|1|tet(E)|tet(E)|efflux|tetracycline_efflux_MFS_transporter_Tet(E)	WP_011899270.1	ARDatabase	tetE	tetracycline efflux MFS transporter Tet(E)	Protein	NCBI-AMR	tetE_MFS_efflux_pump	MFS_efflux_pump	Tetracyclines	Antibiotic_efflux	Yes
MF0466	500246546|WP_011906899_1|CP000677_1|1|1|estDL136|estDL136||chloramphenicol_hydrolase	WP_011906899.1	ARDatabase	estDL136	chloramphenicol hydrolase	Protein	NCBI-AMR	estDL136_chloramphenicol_hydrolase	Chloramphenicol_acetyltransferase	Phenicol	Antibiotic_inactivation	Yes
MF0467	501051336|WP_012102963_1|CP000673_1|1|1|mef(A)|mef(A)|efflux|macrolide_efflux_MFS_transporter_Mef(A)	WP_012102963.1	ARDatabase	mefA	macrolide efflux MFS transporter Mef(A)	Protein	NCBI-AMR	mef_MFS_efflux_pump	MFS_efflux_pump	MLS	Antibiotic_efflux	Yes
MF0468	501095925|WP_012145975_1|CP000826_1|1|1|blaSPR-1|blaSPR|hydrolase|putative_metallo-beta-lactamase_SPR-1	WP_012145975.1	ARDatabase	blaSPR	putative metallo-beta-lactamase SPR-1	Protein	NCBI-AMR	SPR_beta_lactamase	Class_B_beta_lactamase_Subclass_B1	Beta_lactams	Antibiotic_inactivation	Yes
MF0469	501218310|WP_012261328_1|CP000903_1|1|1|BcII|BcII|hydrolase|BcII_family_subclass_B1_metallo-beta-lactamase	WP_012261328.1	ARDatabase	bla2	BcII family subclass B1 metallo-beta-lactamase	Protein	NCBI-AMR	Bc_beta_lactamase	Class_B_beta_lactamase_Subclass_B1	Beta_lactams	Antibiotic_inactivation	Yes
MF0470	501247083|WP_012290101_1|EF605268_1|1|1|tet(L)|tet(L)|efflux|tetracycline_efflux_MFS_transporter_Tet(L)	WP_012290101.1	ARDatabase	tetL	tetracycline efflux MFS transporter Tet(L)	Protein	NCBI-AMR	tetL_MFS_efflux_pump	MFS_efflux_pump	Tetracyclines	Antibiotic_efflux	Yes
MF0471	501454150|WP_012477595_1|EU159120_1|1|1|blaLAP-2|blaLAP|hydrolase|class_A_beta-lactamase_LAP-2	WP_012477595.1	ARDatabase	blaLAP	class A beta-lactamase LAP-2	Protein	NCBI-AMR	LAP_beta_lactamase	Class_A_beta_lactamase	Beta_lactams	Antibiotic_inactivation	Yes
MF0472	501456554|WP_012479999_1|AM743169_1|1|1|aph(3_)-IIc|aph(3_)-IIc|phosphotransferase|aminoglycoside_O-phosphotransferase_APH(3_)-IIc	WP_012479999.1	ARDatabase	APH(3')	aminoglycoside O-phosphotransferase APH(3')-IIc	Protein	NCBI-AMR	APH3_prime	Aminoglycoside_phosphotransferase	Aminoglycosides	Antibiotic_inactivation	Yes
MF0473	501545671|WP_012550237_1|FM178379_1|1|1|qnrAS|qnrAS|target_protection|QnrAS_family_quinolone_resistance_pentapeptide_repeat_protein	WP_012550237.1	ARDatabase	qnrAS	QnrAS family quinolone resistance pentapeptide repeat protein	Protein	NCBI-AMR	qnrA_Quinolone_resistance_protein	Quinolone_resistance_protein	Fluoroquinolones	Antibiotic_target_protection	Yes
MF0474	501846383|WP_012655884_1|AP009486_1|1|2|AAC(6_)-Ie|AAC(6_)-Ie|acetyltransferase|aminoglycoside_N-acetyltransferase_AAC(6_)-Ie	WP_012655884.1	ARDatabase	AAC(6')	bifunctional aminoglycoside N-acetyltransferase AAC(6')-Ie/aminoglycoside O-phosphotransferase APH(2'')-Ia	Protein	NCBI-AMR	AAC6_prime	Aminoglycoside_acetyltransferase	Aminoglycosides	Antibiotic_inactivation	Yes
MF0475	502019214|WP_012695485_1|EU855787_1|1|1|AAC(3)-II|AAC(3)-II|acetyltransferase|AAC(3)-II_family_aminoglycoside_N-acetyltransferase	WP_012695485.1	ARDatabase	AAC(3)	AAC(3)-II family aminoglycoside N-acetyltransferase	Protein	NCBI-AMR	AAC3	Aminoglycoside_acetyltransferase	Aminoglycosides	Antibiotic_inactivation	Yes
MF0476	502019216|WP_012695486_1|GU067641_1|1|1|arr-269927220|arr-269927220|ADP-ribosyltransferase|NAD(+)--rifampin_ADP-ribosyltransferase	WP_012695486.1	ARDatabase	arr	NAD(+)--rifampin ADP-ribosyltransferase	Protein	NCBI-AMR	Arr_Rifampin_ADP_Ribosyltransferase	Rifampin_ribosyltransferase	Rifamycin	Antibiotic_inactivation	Yes
MF0477	502039696|WP_012704143_1|KP718480_1|1|1|blaCBP-1|blaCBP|hydrolase|penicillin-hydrolyzing_class_A_beta-lactamase_CBP-1	WP_012704143.1	ARDatabase	blaCBP	penicillin-hydrolyzing class A beta-lactamase CBP-1	Protein	NCBI-AMR	CBP_beta_lactamase	Class_A_beta_lactamase	Beta_lactams	Antibiotic_inactivation	Yes
MF3629	DLFM06_00807|2-B7_AMP_13|gene-2|-|124-1923|complete	RF0043	FxnlSlxns	blaR1	blaR1: gene modulating beta-lactam resistance, regulates PC1 beta-lactamase (blaZ)	HMM	Resfam	blaZ_beta_lactamase_regulator	Gene_modulating_resistance	NA	Efflux_or_operon_regulator	No
MF0479	502413919|WP_012779620_1|FN377602_2|1|1|vga(C)|vga(C)|target_protection|ABC-F_type_ribosomal_protection_protein_Vga(C)	WP_012779620.1	ARDatabase	vgaC	ABC-F type ribosomal protection protein Vga(C)	Protein	NCBI-AMR	Unknown_ABC_F_proteins	ABC_F_ribosomal_protection_protein	MLS	Antibiotic_target_protection	Yes
MF0480	502644960|WP_012881330_1|DQ176855_1|1|1|tet(B)|tet(B)|efflux|tetracycline_efflux_MFS_transporter_Tet(B)	WP_012881330.1	ARDatabase	tetB	tetracycline efflux MFS transporter Tet(B)	Protein	NCBI-AMR	tetB_MFS_efflux_pump	MFS_efflux_pump	Tetracyclines	Antibiotic_efflux	Yes
MF0481	503020413|WP_013255389_1|CP002116_1|1|1|blaSPS-1|blaSPS|hydrolase|subclass_B1_metallo-beta-lactamase_SPS-1	WP_013255389.1	ARDatabase	blaSPS	subclass B1 metallo-beta-lactamase SPS-1	Protein	NCBI-AMR	SPS_beta_lactamase	Class_B_beta_lactamase_Subclass_B1	Beta_lactams	Antibiotic_inactivation	Yes
MF0482	503612518|WP_013846594_1|CP002798_1|1|1|blaSGM-4|blaSGM|hydrolase|class_A_beta-lactamase_SGM-4	WP_013846594.1	ARDatabase	blaSGM	class A beta-lactamase SGM-4	Protein	NCBI-AMR	SGM_beta_lactamase	Class_A_beta_lactamase	Beta_lactams	Antibiotic_inactivation	Yes
MF0483	503758107|WP_013992183_1|FP476056_1|1|1|blaZOG-1|blaZOG|hydrolase|subclass_B1_metallo-beta-lactamase_ZOG-1	WP_013992183.1	ARDatabase	blaZOG	subclass B1 metallo-beta-lactamase ZOG-1	Protein	NCBI-AMR	ZOG_beta_lactamase	Class_B_beta_lactamase_Subclass_B1	Beta_lactams	Antibiotic_inactivation	Yes
MF0484	504527029|WP_014714131_1|CP003505_2|1|1|fosI|fosX_gen|thiol_transferase|fosfomycin_resistance_thiol_transferase_FosI	WP_014714131.1	ARDatabase	fosX	fosfomycin resistance thiol transferase FosI	Protein	NCBI-AMR	FosX_Fosfomycin_thiol_transferase	Fosfomycin_thiol_transferase	Fosfomycin	Antibiotic_inactivation	Yes
MF0485	504872883|WP_015059985_1|FN396877_1|1|1|ere(A)|ere(A)|esterase|EreA_family_erythromycin_esterase	WP_015059985.1	ARDatabase	ereA	EreA family erythromycin esterase	Protein	NCBI-AMR	EreA_Macrolide_Esterase	Macrolide_esterase	MLS	Antibiotic_inactivation	Yes
MF0486	504873598|WP_015060700_1|AF234999_1|1|1|blaBES-1|blaBES|hydrolase|class_A_extended_spectrum_beta-lactamase_BES-1	WP_015060700.1	ARDatabase	blaBES	class A extended spectrum beta-lactamase BES-1	Protein	NCBI-AMR	BES_beta_lactamase	Class_A_beta_lactamase	Beta_lactams	Antibiotic_inactivation	Yes
MF0487	505079325|WP_015266427_1|CP003346_1|1|1|blaECV-1|blaECV|hydrolase|subclass_B1_metallo-beta-lactamase_ECV-1	WP_015266427.1	ARDatabase	blaECV	subclass B1 metallo-beta-lactamase ECV-1	Protein	NCBI-AMR	ECV_beta_lactamase	Class_B_beta_lactamase_Subclass_B1	Beta_lactams	Antibiotic_inactivation	Yes
MF0488	505158458|WP_015345560_1|KP265721_1|1|1|ere(D)|ere(D)||EreD_family_erythromycin_esterase	WP_015345560.1	ARDatabase	ereD	EreD family erythromycin esterase	Protein	NCBI-AMR	EreD_Macrolide_Esterase	Macrolide_esterase	MLS	Antibiotic_inactivation	Yes
MF0489	506220675|WP_015740450_1|JBFF01000013_1|1|1|qacG|qacG|efflux|quaternary_ammonium_compound_efflux_SMR_transporter_QacG	WP_015740450.1	ARDatabase	qacG	quaternary ammonium compound efflux SMR transporter QacG	Protein	NCBI-AMR	qac_MFS_efflux_pump	MFS_efflux_pump	Quatenary_Ammonium_Compounds	Antibiotic_efflux	Yes
MF0490	506221599|WP_015741374_1|FN543093_2|1|1|fos-Crono|fos-Crono|thiol_transferase|FosA_family_fosfomycin_resistance_glutathione_transferase	WP_015741374.1	ARDatabase	fosA	FosA family fosfomycin resistance glutathione transferase	Protein	NCBI-AMR	FosA_Fosfomycin_thiol_transferase	Fosfomycin_thiol_transferase	Fosfomycin	Antibiotic_inactivation	Yes
MF0491	506299221|WP_015818996_1|CP001614_2|1|1|blaTTU-1|blaTTU|hydrolase|subclass_B1_metallo-beta-lactamase_TTU-1	WP_015818996.1	ARDatabase	blaTTU	subclass B1 metallo-beta-lactamase TTU-1	Protein	NCBI-AMR	TTU_beta_lactamase	Class_B_beta_lactamase_Subclass_B1	Beta_lactams	Antibiotic_inactivation	Yes
MF0492	506340524|WP_015860243_1|AP010904_1|1|1|fosX_gen|fosX_gen|thiol_transferase|FosX_FosE_FosI_family_fosfomycin_resistance_thiol_transferase	WP_015860243.1	ARDatabase	fosX	FosX/FosE/FosI family fosfomycin resistance thiol transferase	Protein	NCBI-AMR	FosX_Fosfomycin_thiol_transferase	Fosfomycin_thiol_transferase	Fosfomycin	Antibiotic_inactivation	Yes
MF0493	506987367|WP_016078774_1|AHEL01000071_1|1|1|mph(B)|mph(B)|phosphotransferase|Mph(B)_family_macrolide_2_-phosphotransferase	WP_016078774.1	ARDatabase	mphB	Mph(B) family macrolide 2'-phosphotransferase	Protein	NCBI-AMR	MphB_macrolide_phosphotransferase	Macrolide_phosphotransferase	MLS	Antibiotic_inactivation	Yes
MF0494	507067567|WP_016138346_1|APQJ01000007_1|1|1|blaOXA-269|blaOXA-213_like|hydrolase|OXA-213_family_carbapenem-hydrolyzing_class_D_beta-lactamase_OXA-269	WP_016138346.1	ARDatabase	blaOXA	OXA-213 family carbapenem-hydrolyzing class D beta-lactamase OXA-269	Protein	NCBI-AMR	OXA_beta_lactamase	Class_D_beta_lactamase	Beta_lactams	Antibiotic_inactivation	Yes
MF0495	510798120|WP_016172918_1|AHYR01000006_1|1|1|AAC(6_)_Entco|AAC(6_)_Entco|acetyltransferase|aminoglycoside_6_-N-acetyltransferase	WP_016172918.1	ARDatabase	AAC(6')	aminoglycoside 6'-N-acetyltransferase	Protein	NCBI-AMR	AAC6_prime	Aminoglycoside_acetyltransferase	Aminoglycosides	Antibiotic_inactivation	Yes
MF0496	511264167|WP_016331865_1|HQ679900_1|1|1|vanAo2|vanAo2|re-structuring_of_the_cell_wall|D-alanine--(R)-lactate_ligase_VanA-Ao2	WP_016331865.1	ARDatabase	vanAo2	D-alanine--(R)-lactate ligase VanA-Ao2	Protein	NCBI-AMR	VanA_glycopeptide_resistance_gene_cluster	Glycopeptide_resistance_gene_cluster	Glycopeptides	Antibiotic_target_alteration	Yes
MF0497	514971824|WP_016660101_1|ATGG01000004_1|1|1|blaOXA-671|blaOXA-286_like|hydrolase|OXA-286_family_class_D_beta-lactamase_OXA-671	WP_016660101.1	ARDatabase	blaOXA	OXA-286 family class D beta-lactamase OXA-671	Protein	NCBI-AMR	OXA_beta_lactamase	Class_D_beta_lactamase	Beta_lactams	Antibiotic_inactivation	Yes
MF0498	517010483|WP_018211347_1|AQZD01000005_1|1|1|vanI|vanI|re-structuring_of_the_cell_wall|D-alanine--(R)-lactate_ligase_VanI	WP_018211347.1	ARDatabase	vanI	D-alanine--(R)-lactate ligase VanI	Protein	NCBI-AMR	VanI_gene_associated_with_glycopeptide_resistance	Glycopeptide_resistance_gene_cluster	Glycopeptides	Antibiotic_target_alteration	Yes
MF0499	518484846|WP_019655053_1|KB907453_1|1|1|AAC(6_)-set_A|AAC(6_)-set_A|acetyltransferase|aminoglycoside_6_-N-acetyltransferase	WP_019655053.1	ARDatabase	AAC(6')	aminoglycoside 6'-N-acetyltransferase	Protein	NCBI-AMR	AAC6_prime	Aminoglycoside_acetyltransferase	Aminoglycosides	Antibiotic_inactivation	Yes
MF0500	518557037|WP_019727244_1|DQ914960_2|1|1|sul1|sul1|insensitivity|sulfonamide-resistant_dihydropteroate_synthase_Sul1	WP_019727244.1	ARDatabase	sul1	sulfonamide-resistant dihydropteroate synthase Sul1	Protein	NCBI-AMR	Sulfonamide_Resistant_Dihydropteroate_Synthase	Sulfonamide_dihydropteroate_synthase	Sulfonamides	Antibiotic_target_replacement	Yes
MF0501	526475188|WP_020848173_1|JAIV01000087_1|1|1|blaOXA-491|blaOXA|hydrolase|class_D_beta-lactamase_OXA-491	WP_020848173.1	ARDatabase	blaOXA	class D beta-lactamase OXA-491	Protein	NCBI-AMR	OXA_beta_lactamase	Class_D_beta_lactamase	Beta_lactams	Antibiotic_inactivation	Yes
MF0502	529016727|WP_020924773_1|MF767301_1|1|1|blaAXC-1|blaAXC|hydrolase|carbapenem-hydrolyzing_class_A_beta-lactamase_AXC-1	WP_020924773.1	ARDatabase	blaAXC	carbapenem-hydrolyzing class A beta-lactamase AXC-1	Protein	NCBI-AMR	AXC_beta_lactamase	Class_A_beta_lactamase	Beta_lactams	Antibiotic_inactivation	Yes
MF0503	545309555|WP_021588763_1|AWEY01000007_1|1|1|nimI|nimI|nitroimidazole_reductase|nitroimidazole_resistance_protein_NimI	WP_021588763.1	ARDatabase	nimI	nitroimidazole resistance protein NimI	Protein	NCBI-AMR	Nitroimidazole_Resistance_Protein	Nitroimidazole_resistance_protein	Nitroimidazole	Antibiotic_target_protection	Yes
MF0504	547452244|WP_022071788_1|FJ589781_1|1|1|lnu(P)|lnu(P)|nucleotidyltransferase|lincosamide_nucleotidyltransferase_Lnu(P)	WP_022071788.1	ARDatabase	lnuP	lincosamide nucleotidyltransferase Lnu(P)	Protein	NCBI-AMR	LnuP_Lincosamide_Nucleotidyltransferase	Lincosamide_nucleotidyltransferase	MLS	Antibiotic_inactivation	Yes
MF6615	gb|ABU39979_1|ARO_3000217|blaR1__Bacillus_clausii_	ARO:3000217	ARDatabase	blaR1	determinant of antibiotic resistance|determinant of beta-lactam resistance	Protein	CARD	blaZ_beta_lactamase_regulator	Gene_modulating_resistance	NA	Efflux_or_operon_regulator	No
MF0506	557415130|WP_023417224_1|ASHF01000011_1|1|1|AACA-STR-13|AACA-STR-13|acetyltransferase|aminoglycoside_6_-N-acetyltransferase	WP_023417224.1	ARDatabase	AAC(6')	aminoglycoside 6'-N-acetyltransferase	Protein	NCBI-AMR	AAC6_prime	Aminoglycoside_acetyltransferase	Aminoglycosides	Antibiotic_inactivation	Yes
MF0507	558873518|WP_023529211_1|AWQV01000373_1|1|1|AAC(6_)_Strep|AAC(6_)_Strep|acetyltransferase|aminoglycoside_6_-N-acetyltransferase	WP_023529211.1	ARDatabase	AAC(6')	aminoglycoside 6'-N-acetyltransferase	Protein	NCBI-AMR	AAC6_prime	Aminoglycoside_acetyltransferase	Aminoglycosides	Antibiotic_inactivation	Yes
MF0508	638916062|WP_024437054_1|AJ628983_2|1|1|AACA35|AAC(6_)-II|acetyltransferase|AAC(6_)-II_family_aminoglycoside_6_-N-acetyltransferase_AACA35	WP_024437054.1	ARDatabase	AAC(6')	AAC(6')-II family aminoglycoside 6'-N-acetyltransferase AACA35	Protein	NCBI-AMR	AAC6_prime	Aminoglycoside_acetyltransferase	Aminoglycosides	Antibiotic_inactivation	Yes
MF0509	639192161|WP_024531321_1|AY354402_1|1|1|blaSFC-1|blaSFC|hydrolase|carbapenem-hydrolyzing_class_A_beta-lactamase_SFC-1	WP_024531321.1	ARDatabase	blaSFC	carbapenem-hydrolyzing class A beta-lactamase SFC-1	Protein	NCBI-AMR	SFC_beta_lactamase	Class_A_beta_lactamase	Beta_lactams	Antibiotic_inactivation	Yes
MF0510	640529542|WP_024963478_1|AY049983_2|1|1|tet(W)|tet(W)|target_protection|tetracycline_resistance_ribosomal_protection_protein_Tet(W)	WP_024963478.1	ARDatabase	tetW	tetracycline resistance ribosomal protection protein Tet(W)	Protein	NCBI-AMR	tetW_Tetracycline_resistant_ribosomal_protection_protein	Tetracycline_ribosomal_protection_protein	Tetracyclines	Antibiotic_target_protection	Yes
MF0511	644829382|WP_025370306_1|CP004098_1|1|1|penI_Bp|penI_Bp|hydrolase|PenI_family_class_A_extended-spectrum_beta-lactamase	WP_025370306.1	ARDatabase	blapenI	PenI family class A extended-spectrum beta-lactamase	Protein	NCBI-AMR	PenI_beta_lactamase	Class_A_beta_lactamase	Beta_lactams	Antibiotic_inactivation	Yes
MF0512	648244138|WP_026025287_1|NG_057427_1|1|1|blaALI-1|blaALI|hydrolase|subclass_B1_metallo-beta-lactamase_ALI-1	WP_026025287.1	ARDatabase	blaALI	subclass B1 metallo-beta-lactamase ALI-1	Protein	NCBI-AMR	ALI_beta_lactamase	Class_B_beta_lactamase_Subclass_B1	Beta_lactams	Antibiotic_inactivation	Yes
MF0513	648636680|WP_026328431_1|KB905816_1|1|1|AACA-STR-10|AACA-STR-10|acetyltransferase|aminoglycoside_6_-N-acetyltransferase	WP_026328431.1	ARDatabase	AAC(6')	aminoglycoside 6'-N-acetyltransferase	Protein	NCBI-AMR	AAC6_prime	Aminoglycoside_acetyltransferase	Aminoglycosides	Antibiotic_inactivation	Yes
MF0514	654274437|WP_027789588_1|CP007748_1|1|1|penA-A_Burk|penA-A_Burk|hydrolase|PenA_family_class_A_beta-lactamase	WP_027789588.1	ARDatabase	blapenA	PenA family class A beta-lactamase	Protein	NCBI-AMR	PenA_beta_lactamase	Class_A_beta_lactamase	Beta_lactams	Antibiotic_inactivation	Yes
MF0515	654299991|WP_027814019_1|KJ668593_1|1|1|AACA38|AACA38|acetyltransferase|aminoglycoside_6_-N-acetyltransferase_AACA38	WP_027814019.1	ARDatabase	AAC(6')	aminoglycoside 6'-N-acetyltransferase AACA38	Protein	NCBI-AMR	AAC6_prime	Aminoglycoside_acetyltransferase	Aminoglycosides	Antibiotic_inactivation	Yes
MF0516	657308053|WP_029391998_1|AYQW01000123_1|1|1|dfrA25|dfrA25|insensitivity|trimethoprim-resistant_dihydrofolate_reductase_DfrA25	WP_029391998.1	ARDatabase	dfrA25	trimethoprim-resistant dihydrofolate reductase DfrA25	Protein	NCBI-AMR	dhfr	Dihydrofolate_reductase	Diaminopyrimidine	Antibiotic_target_replacement	Yes
MF0517	663142911|WP_030183523_1|AF182845_2|1|1|aph(3_)-VIII|aph(3_)-VIII|phosphotransferase|aminoglycoside_O-phosphotransferase_APH(3_)-VIII	WP_030183523.1	ARDatabase	APH(3')	aminoglycoside O-phosphotransferase APH(3')-VIII	Protein	NCBI-AMR	APH3_prime	Aminoglycoside_phosphotransferase	Aminoglycosides	Antibiotic_inactivation	Yes
MF0518	663407871|WP_030403494_1|LGCX01000149_1|1|1|AACA-STR-7|AACA-STR-7|acetyltransferase|aminoglycoside_6_-N-acetyltransferase	WP_030403494.1	ARDatabase	AAC(6')	aminoglycoside 6'-N-acetyltransferase	Protein	NCBI-AMR	AAC6_prime	Aminoglycoside_acetyltransferase	Aminoglycosides	Antibiotic_inactivation	Yes
MF0519	664161234|WP_030695745_1|JOGU01000006_1|1|1|AACA-STR-13|AACA-STR-13|acetyltransferase|aminoglycoside_6_-N-acetyltransferase	WP_030695745.1	ARDatabase	AAC(6')	aminoglycoside 6'-N-acetyltransferase	Protein	NCBI-AMR	AAC6_prime	Aminoglycoside_acetyltransferase	Aminoglycosides	Antibiotic_inactivation	Yes
MF0520	664349848|WP_030877515_1|JOGD01000008_1|1|1|blaL|blaL|hydrolase|BlaL_family_class_A_beta-lactamase	WP_030877515.1	ARDatabase	blaL	BlaL family class A beta-lactamase	Protein	NCBI-AMR	BlaL_beta_lactamase	Class_A_beta_lactamase	Beta_lactams	Antibiotic_inactivation	Yes
MF0521	665915229|WP_031281281_1|JQ808129_1|1|1|catB|catB|acetyltransferase|type_B_chloramphenicol_O-acetyltransferase	WP_031281281.1	ARDatabase	catB	type B chloramphenicol O-acetyltransferase	Protein	NCBI-AMR	catB_chloramphenicol_acetyltransferase	Chloramphenicol_acetyltransferase	Phenicol	Antibiotic_inactivation	Yes
MF0522	690046024|WP_031942321_1|EF682136_1|1|1|tet(A)|tet(A)|efflux|tetracycline_efflux_MFS_transporter_Tet(A)	WP_031942321.1	ARDatabase	tetA	tetracycline efflux MFS transporter Tet(A)	Protein	NCBI-AMR	tetA_MFS_efflux_pump	MFS_efflux_pump	Tetracyclines	Antibiotic_efflux	Yes
MF0523	692128547|WP_032084013_1|GU067642_1|1|1|dfrA32|dfrA|insensitivity|trimethoprim-resistant_dihydrofolate_reductase_DfrA32	WP_032084013.1	ARDatabase	dfrA	trimethoprim-resistant dihydrofolate reductase DfrA32	Protein	NCBI-AMR	dhfr	Dihydrofolate_reductase	Diaminopyrimidine	Antibiotic_target_replacement	Yes
MF0524	695261598|WP_032488557_1|S52437_1|1|1|tet(G)|tet(G)|efflux|tetracycline_efflux_MFS_transporter_Tet(G)	WP_032488557.1	ARDatabase	tetG	tetracycline efflux MFS transporter Tet(G)	Protein	NCBI-AMR	tetG_MFS_efflux_pump	MFS_efflux_pump	Tetracyclines	Antibiotic_efflux	Yes
MF0525	695261637|WP_032488596_1|X71444_1|1|1|nimA|nimA|nitroimidazole_reductase|nitroimidazole_resistance_protein_NimA	WP_032488596.1	ARDatabase	nimA	nitroimidazole resistance protein NimA	Protein	NCBI-AMR	Nitroimidazole_Resistance_Protein	Nitroimidazole_resistance_protein	Nitroimidazole	Antibiotic_target_protection	Yes
MF0526	695263449|WP_032490319_1|AJ312056_2|1|1|catA9|catA9|acetyltransferase|type_A-9_chloramphenicol_O-acetyltransferase	WP_032490319.1	ARDatabase	catA	type A-9 chloramphenicol O-acetyltransferase	Protein	NCBI-AMR	catA_chloramphenicol_acetyltransferase	Chloramphenicol_acetyltransferase	Phenicol	Antibiotic_inactivation	Yes
MF0527	695269136|WP_032491313_1|AY162283_2|1|1|dfrA3b|dfrA3b|insensitivity|trimethoprim-resistant_dihydrofolate_reductase_DfrA3b	WP_032491313.1	ARDatabase	dfrA3b	trimethoprim-resistant dihydrofolate reductase DfrA3b	Protein	NCBI-AMR	dhfr	Dihydrofolate_reductase	Diaminopyrimidine	Antibiotic_target_replacement	Yes
MF0528	695269223|WP_032491400_1|AY260546_3|1|1|SMR_efflux_smr|SMR_efflux_smr|efflux|multidrug_efflux_SMR_transporter_Smr	WP_032491400.1	ARDatabase	smr_efflux	multidrug efflux SMR transporter Smr	Protein	NCBI-AMR	Unknown_SMR_efflux_pump	SMR_efflux_pump	Multidrug_Class	Antibiotic_efflux	Yes
MF0529	695269464|WP_032491641_1|DQ269019_1|1|1|blaZ|blaZ|hydrolase|penicillin-hydrolyzing_class_A_beta-lactamase_BlaZ	WP_032491641.1	ARDatabase	blaZ	penicillin-hydrolyzing class A beta-lactamase BlaZ	Protein	NCBI-AMR	blaZ_beta_lactamase	Class_A_beta_lactamase	Beta_lactams	Antibiotic_inactivation	Yes
MF0530	695270510|WP_032492579_1|GQ926879_1|1|1|aph(3_)-XV|aph(3_)-XV|phosphotransferase|aminoglycoside_O-phosphotransferase_APH(3_)-XV	WP_032492579.1	ARDatabase	APH(3')	aminoglycoside O-phosphotransferase APH(3')-XV	Protein	NCBI-AMR	APH3_prime	Aminoglycoside_phosphotransferase	Aminoglycosides	Antibiotic_inactivation	Yes
MF0531	695712152|WP_032644152_1|MF576300_1|1|1|blAACT-53|blAACT|hydrolase|cephalosporin-hydrolyzing_class_C_beta-lactamase_ACT-53	WP_032644152.1	ARDatabase	blaACT	cephalosporin-hydrolyzing class C beta-lactamase ACT-53	Protein	NCBI-AMR	ACT_beta_lactamase	Class_C_beta_lactamase	Beta_lactams	Antibiotic_inactivation	Yes
MF0532	696257482|WP_032835180_1|JANA01000064_1|1|1|blaOXA-85|blaOXA-85_like|hydrolase|oxacillin-hydrolyzing_class_D_beta-lactamase_OXA-85	WP_032835180.1	ARDatabase	blaOXA	oxacillin-hydrolyzing class D beta-lactamase OXA-85	Protein	NCBI-AMR	OXA_beta_lactamase	Class_D_beta_lactamase	Beta_lactams	Antibiotic_inactivation	Yes
MF0533	696298948|WP_032874497_1|JEWN01000004_1|1|1|AACA-ACI5|AACA-ACI5|acetyltransferase|AAC(6_)-Ighjkrstuvwx_family_aminoglycoside_N-acetyltransferase	WP_032874497.1	ARDatabase	AAC(6')	AAC(6')-Ighjkrstuvwx family aminoglycoside N-acetyltransferase	Protein	NCBI-AMR	AAC6_prime	Aminoglycoside_acetyltransferase	Aminoglycosides	Antibiotic_inactivation	Yes
MF0534	696302206|WP_032877719_1|APRH01000012_1|1|1|blaOXA-293|blaOXA-286_like|hydrolase|OXA-286_family_class_D_beta-lactamase_OXA-293	WP_032877719.1	ARDatabase	blaOXA	OXA-286 family class D beta-lactamase OXA-293	Protein	NCBI-AMR	OXA_beta_lactamase	Class_D_beta_lactamase	Beta_lactams	Antibiotic_inactivation	Yes
MF0535	696303744|WP_032879257_1|APRZ01000019_1|1|1|blaOXA-307|blaOXA-286_like|hydrolase|OXA-286_family_class_D_beta-lactamase_OXA-307	WP_032879257.1	ARDatabase	blaOXA	OXA-286 family class D beta-lactamase OXA-307	Protein	NCBI-AMR	OXA_beta_lactamase	Class_D_beta_lactamase	Beta_lactams	Antibiotic_inactivation	Yes
MF0536	702800658|WP_033268654_1|JNZA01000018_1|1|1|AAC(6_)_Strep|AAC(6_)_Strep|acetyltransferase|aminoglycoside_6_-N-acetyltransferase	WP_033268654.1	ARDatabase	AAC(6')	aminoglycoside 6'-N-acetyltransferase	Protein	NCBI-AMR	AAC6_prime	Aminoglycoside_acetyltransferase	Aminoglycosides	Antibiotic_inactivation	Yes
MF0537	730609818|WP_034051940_1|KY285014_1|1|1|blaPAC-1|blaPAC|hydrolase|class_C_beta-lactamase_PAC-1	WP_034051940.1	ARDatabase	blaPAC	class C beta-lactamase PAC-1	Protein	NCBI-AMR	PAC_beta_lactamase	Class_C_beta_lactamase	Beta_lactams	Antibiotic_inactivation	Yes
MF0538	736683039|WP_034688908_1|JDFT01000009_1|1|1|AACA-ENT4|AACA-ENT4|acetyltransferase|aminoglycoside_6_-N-acetyltransferase	WP_034688908.1	ARDatabase	AAC(6')	aminoglycoside 6'-N-acetyltransferase	Protein	NCBI-AMR	AAC6_prime	Aminoglycoside_acetyltransferase	Aminoglycosides	Antibiotic_inactivation	Yes
MF0539	736847759|WP_034848068_1|JN635697_1|1|1|blaB-14|blaB|hydrolase|subclass_B1_metallo-beta-lactamase_BlaB-14	WP_034848068.1	ARDatabase	blaB	subclass B1 metallo-beta-lactamase BlaB-14	Protein	NCBI-AMR	BlaB_beta_lactamase	Class_B_beta_lactamase_Subclass_B1	Beta_lactams	Antibiotic_inactivation	Yes
MF0540	736861087|WP_034860925_1|KE351596_1|1|1|AAC(6_)_Entco|AAC(6_)_Entco|acetyltransferase|aminoglycoside_6_-N-acetyltransferase	WP_034860925.1	ARDatabase	AAC(6')	aminoglycoside 6'-N-acetyltransferase	Protein	NCBI-AMR	AAC6_prime	Aminoglycoside_acetyltransferase	Aminoglycosides	Antibiotic_inactivation	Yes
MF0541	736866358|WP_034866180_1|JRFN01000002_1|1|1|blaGOB-7|blaGOB|hydrolase|subclass_B3_metallo-beta-lactamase_GOB-7	WP_034866180.1	ARDatabase	blaGOB	subclass B3 metallo-beta-lactamase GOB-7	Protein	NCBI-AMR	GOB_beta_lactamase	Class_B_beta_lactamase_Subclass_B3	Beta_lactams	Antibiotic_inactivation	Yes
MF8375	DLFM06_00516|4-B7_CHL_1|gene-2|+|1198-2997|complete	WP_001096386.1	FxnlSlxns	blaR1	gnl|BL_ORD_ID|3108 447019130|WP_001096386.1|CP000028.1|1|1|blaR1-2|blaR1-2|regulation|beta-lactam_sensor/signal_transducer_BlaR1	Protein	NCBI-AMR	blaZ_beta_lactamase_regulator	Gene_modulating_resistance	NA	Efflux_or_operon_regulator	No
MF0543	737219152|WP_035203840_1|CP012475_1|1|1|catA10|catA10|acetyltransferase|type_A-10_chloramphenicol_O-acetyltransferase	WP_035203840.1	ARDatabase	catA	type A-10 chloramphenicol O-acetyltransferase	Protein	NCBI-AMR	catA_chloramphenicol_acetyltransferase	Chloramphenicol_acetyltransferase	Phenicol	Antibiotic_inactivation	Yes
MF0544	738478552|WP_036428783_1|AY570506_1|1|1|erm(40)|erm(40)|target_modification|23S_rRNA_(adenine(2058)-N(6))-methyltransferase_Erm(40)	WP_036428783.1	ARDatabase	Erm	23S rRNA (adenine(2058)-N(6))-methyltransferase Erm(40)	Protein	NCBI-AMR	Erm_23S_rRNA_Methyltransferase	23S_rRNA_methyltransferase	MLS	Antibiotic_target_alteration	Yes
MF0545	739940554|WP_037790839_1|AUFD01000024_1|1|1|AAC(6_)_Strep|AAC(6_)_Strep|acetyltransferase|aminoglycoside_6_-N-acetyltransferase	WP_037790839.1	ARDatabase	AAC(6')	aminoglycoside 6'-N-acetyltransferase	Protein	NCBI-AMR	AAC6_prime	Aminoglycoside_acetyltransferase	Aminoglycosides	Antibiotic_inactivation	Yes
MF0546	746038502|WP_039110076_1|LRJS01000061_1|1|1|AAC(6_)-29|AAC(6_)-29|acetyltransferase|aminoglycoside_6_-N-acetyltransferase_AAC(6_)-29	WP_039110076.1	ARDatabase	AAC(6')	aminoglycoside 6'-N-acetyltransferase AAC(6')-29	Protein	NCBI-AMR	AAC6_prime	Aminoglycoside_acetyltransferase	Aminoglycosides	Antibiotic_inactivation	Yes
MF0547	746613581|WP_039639671_1|CP003987_1|1|1|AAC(6_)_Strep|AAC(6_)_Strep|acetyltransferase|aminoglycoside_6_-N-acetyltransferase	WP_039639671.1	ARDatabase	AAC(6')	aminoglycoside 6'-N-acetyltransferase	Protein	NCBI-AMR	AAC6_prime	Aminoglycoside_acetyltransferase	Aminoglycosides	Antibiotic_inactivation	Yes
MF0548	752548558|WP_041219811_1|CP003344_1|1|1|vanI|vanI|re-structuring_of_the_cell_wall|D-alanine--(R)-lactate_ligase_VanI	WP_041219811.1	ARDatabase	vanI	D-alanine--(R)-lactate ligase VanI	Protein	NCBI-AMR	VanI_gene_associated_with_glycopeptide_resistance	Glycopeptide_resistance_gene_cluster	Glycopeptides	Antibiotic_target_alteration	Yes
MF0549	752588961|WP_041258349_1|HE796683_1|1|1|blaFIA-1|blaFIA|hydrolase|subclass_B1_metallo-beta-lactamase_FIA-1	WP_041258349.1	ARDatabase	blaFIA	subclass B1 metallo-beta-lactamase FIA-1	Protein	NCBI-AMR	FIA_beta_lactamase	Class_B_beta_lactamase_Subclass_B1	Beta_lactams	Antibiotic_inactivation	Yes
MF0550	752809742|WP_041449074_1|CP000769_1|1|1|blaANA-1|blaANA|hydrolase|subclass_B1_metallo-beta-lactamase_ANA-1	WP_041449074.1	ARDatabase	blaANA	subclass B1 metallo-beta-lactamase ANA-1	Protein	NCBI-AMR	ANA_beta_lactamase	Class_B_beta_lactamase_Subclass_B1	Beta_lactams	Antibiotic_inactivation	Yes
MF0551	753794811|WP_041550454_1|NG_052259_1|1|1|AACA47|AAC(6_)-set_A|acetyltransferase|aminoglycoside_6_-N-acetyltransferase_AACA47	WP_041550454.1	ARDatabase	AAC(6')	aminoglycoside 6'-N-acetyltransferase AACA47	Protein	NCBI-AMR	AAC6_prime	Aminoglycoside_acetyltransferase	Aminoglycosides	Antibiotic_inactivation	Yes
MF0552	754045620|WP_041692555_1|EF467366_1|1|1|bla-C|bla-C|hydrolase|class_C_beta-lactamase	WP_041692555.1	ARDatabase	bla_class_C	class C beta-lactamase	Protein	NCBI-AMR	Unknown_Class_C_beta_lactamase	Class_C_beta_lactamase	Beta_lactams	Antibiotic_inactivation	Yes
MF0553	754203006|WP_041816295_1|CP000813_4|1|1|blaBPU-1|blaBPU|hydrolase|class_D_beta-lactamase_BPU-1	WP_041816295.1	ARDatabase	blaBPU	class D beta-lactamase BPU-1	Protein	NCBI-AMR	BPU_beta_lactamase	Class_C_beta_lactamase	Beta_lactams	Antibiotic_inactivation	Yes
MF0554	754464290|WP_041881964_1|JXRA01000045_1|1|1|blaLUS-1|blaLUS|hydrolase|class_A_beta-lactamase_LUS-1	WP_041881964.1	ARDatabase	blaLUS	class A beta-lactamase LUS-1	Protein	NCBI-AMR	LUS_beta_lactamase	Class_A_beta_lactamase	Beta_lactams	Antibiotic_inactivation	Yes
MF0555	754466891|WP_041884311_1|JXRA01000085_1|1|1|blaPLN-1|blaPLN|hydrolase|subclass_B3_metallo-beta-lactamase_PLN-1	WP_041884311.1	ARDatabase	blaPLN	subclass B3 metallo-beta-lactamase PLN-1	Protein	NCBI-AMR	PLN_beta_lactamase	Class_B_beta_lactamase_Subclass_B3	Beta_lactams	Antibiotic_inactivation	Yes
MF0556	759944943|WP_043629745_1|JTGE01000141_1|1|1|blaCRP-1|blaCRP|hydrolase|carbapenem-hydrolyzing_class_A_beta-lactamase_CRP-1	WP_043629745.1	ARDatabase	blaCRP	carbapenem-hydrolyzing class A beta-lactamase CRP-1	Protein	NCBI-AMR	CRP_beta_lactamase	Class_A_beta_lactamase	Beta_lactams	Antibiotic_inactivation	Yes
MF0557	763027631|WP_043911783_1|JXZB01000002_1|1|1|AAC(6_)_Strep|AAC(6_)_Strep|acetyltransferase|aminoglycoside_6_-N-acetyltransferase	WP_043911783.1	ARDatabase	AAC(6')	aminoglycoside 6'-N-acetyltransferase	Protein	NCBI-AMR	AAC6_prime	Aminoglycoside_acetyltransferase	Aminoglycosides	Antibiotic_inactivation	Yes
MF0558	763060735|WP_043942497_1|CP003725_1|1|1|blaPST-1|blaPST|hydrolase|subclass_B1_metallo-beta-lactamase_PST-1	WP_043942497.1	ARDatabase	blaPST	subclass B1 metallo-beta-lactamase PST-1	Protein	NCBI-AMR	PST_beta_lactamase	Class_B_beta_lactamase_Subclass_B1	Beta_lactams	Antibiotic_inactivation	Yes
MF0559	763190381|WP_044067522_1|JSRA01000071_1|1|1|aadA6|aadA6|nucleotidyltransferase|ANT(3__)-Ia_family_aminoglycoside_nucleotidyltransferase_AadA6	WP_044067522.1	ARDatabase	ANT(3")	ANT(3'')-Ia family aminoglycoside nucleotidyltransferase AadA6	Protein	NCBI-AMR	ANT3_dprime	Aminoglycoside_nucleotidyltransferase	Aminoglycosides	Antibiotic_inactivation	Yes
MF0560	764517322|WP_044403015_1|EU315252_1|1|1|blaPOM-1|blaPOM|hydrolase|subclass_B3_metallo-beta-lactamase_POM-1	WP_044403015.1	ARDatabase	blaPOM	subclass B3 metallo-beta-lactamase POM-1	Protein	NCBI-AMR	POM_beta_lactamase	Class_B_beta_lactamase_Subclass_B3	Beta_lactams	Antibiotic_inactivation	Yes
MF0561	764588668|WP_044424439_1|AM283490_1|1|1|AAC(6_)-31|AAC(6_)-31|acetyltransferase|aminoglycoside_N-acetyltransferase_AAC(6_)-31	WP_044424439.1	ARDatabase	AAC(6')	aminoglycoside N-acetyltransferase AAC(6')-31	Protein	NCBI-AMR	AAC6_prime	Aminoglycoside_acetyltransferase	Aminoglycosides	Antibiotic_inactivation	Yes
MF0562	772581133|WP_045261282_1|KX192167_1|1|1|blAACT-49|blAACT|hydrolase|cephalosporin-hydrolyzing_class_C_beta-lactamase_ACT-49	WP_045261282.1	ARDatabase	blaACT	cephalosporin-hydrolyzing class C beta-lactamase ACT-49	Protein	NCBI-AMR	ACT_beta_lactamase	Class_C_beta_lactamase	Beta_lactams	Antibiotic_inactivation	Yes
MF0563	772675957|WP_045286607_1|KX192168_1|1|1|blAACT-50|blAACT|hydrolase|cephalosporin-hydrolyzing_class_C_beta-lactamase_ACT-50	WP_045286607.1	ARDatabase	blaACT	cephalosporin-hydrolyzing class C beta-lactamase ACT-50	Protein	NCBI-AMR	ACT_beta_lactamase	Class_C_beta_lactamase	Beta_lactams	Antibiotic_inactivation	Yes
MF0564	798836135|WP_045890872_1|KM201605_1|1|1|AACA56|AAC(6_)_Ia_fam|acetyltransferase|AAC(6_)-Ia_family_aminoglycoside_6_-N-acetyltransferase_AACA56	WP_045890872.1	ARDatabase	AAC(6')	AAC(6')-Ia family aminoglycoside 6'-N-acetyltransferase AACA56	Protein	NCBI-AMR	AAC6_prime	Aminoglycoside_acetyltransferase	Aminoglycosides	Antibiotic_inactivation	Yes
MF0565	798885142|WP_045899678_1|FM957878_1|1|1|dfr7|dfr7|insensitivity|trimethoprim-resistant_dihydrofolate_reductase_Dfr7	WP_045899678.1	ARDatabase	dfr7	trimethoprim-resistant dihydrofolate reductase Dfr7	Protein	NCBI-AMR	dhfr	Dihydrofolate_reductase	Diaminopyrimidine	Antibiotic_target_replacement	Yes
MF0566	805306315|WP_046095284_1|CTEG01000046_1|1|1|AAC(3)-XI|AAC(3)-XI|acetyltransferase|aminoglycoside_N-acetyltransferase_AAC(3)-XI	WP_046095284.1	ARDatabase	AAC(3)	aminoglycoside N-acetyltransferase AAC(3)-XI	Protein	NCBI-AMR	AAC3	Aminoglycoside_acetyltransferase	Aminoglycosides	Antibiotic_inactivation	Yes
MF0567	817129630|WP_046502149_1|LATD01000220_1|1|1|AAC(6_)_Strep|AAC(6_)_Strep|acetyltransferase|aminoglycoside_6_-N-acetyltransferase	WP_046502149.1	ARDatabase	AAC(6')	aminoglycoside 6'-N-acetyltransferase	Protein	NCBI-AMR	AAC6_prime	Aminoglycoside_acetyltransferase	Aminoglycosides	Antibiotic_inactivation	Yes
MF0568	822042381|WP_046897272_1|LCWI01000005_1|1|1|AAC(6_)_Serra|AAC(6_)_Serra|acetyltransferase|aminoglycoside_6_-N-acetyltransferase	WP_046897272.1	ARDatabase	AAC(6')	aminoglycoside 6'-N-acetyltransferase	Protein	NCBI-AMR	AAC6_prime	Aminoglycoside_acetyltransferase	Aminoglycosides	Antibiotic_inactivation	Yes
MF0569	822206438|WP_046928126_1|CP007699_2|1|1|AACA-STR-15|AACA-STR-15|acetyltransferase|aminoglycoside_6_-N-acetyltransferase	WP_046928126.1	ARDatabase	AAC(6')	aminoglycoside 6'-N-acetyltransferase	Protein	NCBI-AMR	AAC6_prime	Aminoglycoside_acetyltransferase	Aminoglycosides	Antibiotic_inactivation	Yes
MF0570	822211065|WP_046930149_1|CP007699_2|1|1|AAC(6_)_Strep|AAC(6_)_Strep|acetyltransferase|aminoglycoside_6_-N-acetyltransferase	WP_046930149.1	ARDatabase	AAC(6')	aminoglycoside 6'-N-acetyltransferase	Protein	NCBI-AMR	AAC6_prime	Aminoglycoside_acetyltransferase	Aminoglycosides	Antibiotic_inactivation	Yes
MF0571	872669217|WP_048540464_1|Y09223_1|1|1|mecA1|mecA1|insensitivity|PBP2a_family_beta-lactam-resistant_peptidoglycan_transpeptidase_MecA1	WP_048540464.1	ARDatabase	mecA	PBP2a family beta-lactam-resistant peptidoglycan transpeptidase MecA1	Protein	NCBI-AMR	Methicillin_Resistant_PBP2a	Methicillin_resistant_PBP2a	Beta_lactams	Antibiotic_target_replacement	Yes
MF0572	873897426|WP_048603867_1|CVRN01000006_1|1|1|AAC(6_)_Entco|AAC(6_)_Entco|acetyltransferase|aminoglycoside_6_-N-acetyltransferase	WP_048603867.1	ARDatabase	AAC(6')	aminoglycoside 6'-N-acetyltransferase	Protein	NCBI-AMR	AAC6_prime	Aminoglycoside_acetyltransferase	Aminoglycosides	Antibiotic_inactivation	Yes
MF0573	873926816|WP_048627819_1|KP771981_1|1|1|blaOXA-153|blaOXA-62_like|hydrolase|OXA-62_family_carbapenem-hydrolyzing_class_D_beta-lactamase_OXA-153	WP_048627819.1	ARDatabase	blaOXA	OXA-62 family carbapenem-hydrolyzing class D beta-lactamase OXA-153	Protein	NCBI-AMR	OXA_beta_lactamase	Class_D_beta_lactamase	Beta_lactams	Antibiotic_inactivation	Yes
MF0574	895944069|WP_049031504_1|LPCS01000005_1|1|1|AAC(6_)-set_A|AAC(6_)-set_A|acetyltransferase|aminoglycoside_6_-N-acetyltransferase	WP_049031504.1	ARDatabase	AAC(6')	aminoglycoside 6'-N-acetyltransferase	Protein	NCBI-AMR	AAC6_prime	Aminoglycoside_acetyltransferase	Aminoglycosides	Antibiotic_inactivation	Yes
MF0575	896541468|WP_049443010_1|LFKU01000005_1|1|1|AAC(6_)_Steno|AAC(6_)_Steno|acetyltransferase|aminoglycoside_6_-N-acetyltransferase	WP_049443010.1	ARDatabase	AAC(6')	aminoglycoside 6'-N-acetyltransferase	Protein	NCBI-AMR	AAC6_prime	Aminoglycoside_acetyltransferase	Aminoglycosides	Antibiotic_inactivation	Yes
MF0576	902774993|WP_049646085_1|CPYJ01000001_1|1|1|AAC(6_)_Yersi|AAC(6_)_Yersi|acetyltransferase|aminoglycoside_6_-N-acetyltransferase	WP_049646085.1	ARDatabase	AAC(6')	aminoglycoside 6'-N-acetyltransferase	Protein	NCBI-AMR	AAC6_prime	Aminoglycoside_acetyltransferase	Aminoglycosides	Antibiotic_inactivation	Yes
MF0577	916531646|WP_051139090_1|ANNO01000478_1|1|1|AAC(6_)-Ian|AAC(6_)-Ian|acetyltransferase|aminoglycoside_N-acetyltransferase_AAC(6_)-Ian	WP_051139090.1	ARDatabase	AAC(6')	aminoglycoside N-acetyltransferase AAC(6')-Ian	Protein	NCBI-AMR	AAC6_prime	Aminoglycoside_acetyltransferase	Aminoglycosides	Antibiotic_inactivation	Yes
MF0578	916601194|WP_051208285_1|AUIH01000073_1|1|1|AAC(6_)_Ia_fam|AAC(6_)_Ia_fam|acetyltransferase|AAC(6_)-Ia_family_aminoglycoside_6_-N-acetyltransferase	WP_051208285.1	ARDatabase	AAC(6')	AAC(6')-Ia family aminoglycoside 6'-N-acetyltransferase	Protein	NCBI-AMR	AAC6_prime	Aminoglycoside_acetyltransferase	Aminoglycosides	Antibiotic_inactivation	Yes
MF0579	916842019|WP_051449075_1|CBTR010000025_1|1|1|AACA8|AACA8|acetyltransferase|aminoglycoside_6_-N-acetyltransferase_AACA8	WP_051449075.1	ARDatabase	AAC(6')	aminoglycoside 6'-N-acetyltransferase AACA8	Protein	NCBI-AMR	AAC6_prime	Aminoglycoside_acetyltransferase	Aminoglycosides	Antibiotic_inactivation	Yes
MF0580	917038817|WP_051645529_1|JMUP01000027_1|1|1|AAC(6_)-30|AAC(6_)-30|acetyltransferase|aminoglycoside_6_-N-acetyltransferase_AAC(6_)-30	WP_051645529.1	ARDatabase	AAC(6')	aminoglycoside 6'-N-acetyltransferase AAC(6')-30	Protein	NCBI-AMR	AAC6_prime	Aminoglycoside_acetyltransferase	Aminoglycosides	Antibiotic_inactivation	Yes
MF0581	917561940|WP_052157330_1|JX570731_1|1|1|blaFIM-1|blaFIM|hydrolase|subclass_B1_metallo-beta-lactamase_FIM-1	WP_052157330.1	ARDatabase	blaFIM	subclass B1 metallo-beta-lactamase FIM-1	Protein	NCBI-AMR	FIM_beta_lactamase	Class_B_beta_lactamase_Subclass_B1	Beta_lactams	Antibiotic_inactivation	Yes
MF0582	917752683|WP_052266736_1|KP771984_1|1|1|blaOXA-156|blaOXA-62_like|hydrolase|OXA-62_family_carbapenem-hydrolyzing_class_D_beta-lactamase_OXA-156	WP_052266736.1	ARDatabase	blaOXA	OXA-62 family carbapenem-hydrolyzing class D beta-lactamase OXA-156	Protein	NCBI-AMR	OXA_beta_lactamase	Class_D_beta_lactamase	Beta_lactams	Antibiotic_inactivation	Yes
MF0583	918359733|WP_052413892_1|M80674_1|1|1|tcmA|tcmA||tetracenomycin_C_efflux_MFS_transporter	WP_052413892.1	ARDatabase	tcmA	tetracenomycin C efflux MFS transporter	Protein	NCBI-AMR	tcmA_MFS_efflux_Pump	MFS_efflux_pump	Tetracyclines	Antibiotic_efflux	Yes
MF0584	924513936|WP_053518652_1|LDVR01000042_1|1|1|AAC(6_)_Steno|AAC(6_)_Steno|acetyltransferase|aminoglycoside_6_-N-acetyltransferase	WP_053518652.1	ARDatabase	AAC(6')	aminoglycoside 6'-N-acetyltransferase	Protein	NCBI-AMR	AAC6_prime	Aminoglycoside_acetyltransferase	Aminoglycosides	Antibiotic_inactivation	Yes
MF0585	939335755|WP_054882068_1|AB901041_1|1|1|fosE|fosE|thiol_transferase|fosfomycin_resistance_thiol_transferase_FosE	WP_054882068.1	ARDatabase	fosE	fosfomycin resistance thiol transferase FosE	Protein	NCBI-AMR	FosE_Fosfomycin_thiol_transferase	Fosfomycin_thiol_transferase	Fosfomycin	Antibiotic_inactivation	Yes
MF0586	949621775|WP_057038954_1|KF652098_1|1|1|aph(2__)-IIa|aph(2__)-IIa|phosphotransferase|aminoglycoside_O-phosphotransferase_APH(2__)-IIa	WP_057038954.1	ARDatabase	APH(2'')	aminoglycoside O-phosphotransferase APH(2'')-IIa	Protein	NCBI-AMR	APH2_dprime	Aminoglycoside_phosphotransferase	Aminoglycosides	Antibiotic_inactivation	Yes
MF0587	949780442|WP_057097547_1|KF652095_1|1|2|AAC(6_)-Ie2|AAC(6_)-Ie2|acetyltransferase|aminoglycoside_N-acetyltransferase_AAC(6_)-Ie	WP_057097547.1	ARDatabase	AAC(6')	bifunctional aminoglycoside N-acetyltransferase AAC(6')-Ie2/aminoglycoside O-phosphotransferase APH(2'')-If2	Protein	NCBI-AMR	AAC6_prime	Aminoglycoside_acetyltransferase	Aminoglycosides	Antibiotic_inactivation	Yes
MF0588	949781494|WP_057098416_1|KF652096_1|1|1|aph(2__)-Ih|aph(2__)-Ih|phosphotransferase|aminoglycoside_O-phosphotransferase_APH(2__)-Ih	WP_057098416.1	ARDatabase	APH(2'')	aminoglycoside O-phosphotransferase APH(2'')-Ih	Protein	NCBI-AMR	APH2_dprime	Aminoglycoside_phosphotransferase	Aminoglycosides	Antibiotic_inactivation	Yes
MF0589	953339420|WP_057991970_1|LMZW01000049_1|1|1|blaMCA|blaMCA|hydrolase|class_C_beta-lactamase	WP_057991970.1	ARDatabase	blaMCA	class C beta-lactamase	Protein	NCBI-AMR	Unknown_Class_C_beta_lactamase	Class_C_beta_lactamase	Beta_lactams	Antibiotic_inactivation	Yes
MF0590	959918063|WP_058179966_1|LLLC01000048_1|1|1|AAC(3)-IIIb|AAC(3)-IIIb|acetyltransferase|aminoglycoside_N-acetyltransferase_AAC(3)-IIIb	WP_058179966.1	ARDatabase	AAC(3)	aminoglycoside N-acetyltransferase AAC(3)-IIIb	Protein	NCBI-AMR	AAC3	Aminoglycoside_acetyltransferase	Aminoglycosides	Antibiotic_inactivation	Yes
MF0591	963309172|WP_058375744_1|KP771985_1|1|1|blaOXA-157|blaOXA-62_like|hydrolase|OXA-62_family_carbapenem-hydrolyzing_class_D_beta-lactamase_OXA-157	WP_058375744.1	ARDatabase	blaOXA	OXA-62 family carbapenem-hydrolyzing class D beta-lactamase OXA-157	Protein	NCBI-AMR	OXA_beta_lactamase	Class_D_beta_lactamase	Beta_lactams	Antibiotic_inactivation	Yes
MF0592	970269515|WP_058652112_1|JYRF01000065_1|1|1|dfrA34|dfrA34|insensitivity|trimethoprim-resistant_dihydrofolate_reductase_DfrA34	WP_058652112.1	ARDatabase	dfrA34	trimethoprim-resistant dihydrofolate reductase DfrA34	Protein	NCBI-AMR	dhfr	Dihydrofolate_reductase	Diaminopyrimidine	Antibiotic_target_replacement	Yes
MF0593	985813815|WP_060874262_1|KX371616_1|1|1|blaMOC-1|blaMOC|hydrolase|subclass_B1_metallo-beta-lactamase_MOC-1	WP_060874262.1	ARDatabase	blaMOC	subclass B1 metallo-beta-lactamase MOC-1	Protein	NCBI-AMR	MOC_beta_lactamase	Class_B_beta_lactamase_Subclass_B1	Beta_lactams	Antibiotic_inactivation	Yes
MF0594	DLFM01_00007|HG1_CAR_8|gene-4|-|2637-3509|complete	RF0053	FxnlSlxns	ClassA	Class A beta-lactamase	HMM	Resfam	Unknown_Class_A_beta_lactamase	Class_A_beta_lactamase	Beta_lactams	Antibiotic_inactivation	Yes
MF0595	DLFM01_00009|HG1_CHL_2|gene-2|-|635-1282|complete	RF0045	FxnlSlxns	cat	PF00302.13 Chloramphenicol acetyltransferase	HMM	Pfam	Unkown_chloramphenicol_acetyltransferase	Chloramphenicol_acetyltransferase	Phenicol	Antibiotic_inactivation	Yes
MF0596	DLFM01_00042|AB95_SIS_5|gene-3|+|987-1583|complete	RF0026	FxnlSlxns	ANT(2'')	Aminoglycoside Nucleotidyltransferase (ANT2)	HMM	Resfam	ANT2_dprime	Aminoglycoside_nucleotidyltransferase	Aminoglycosides	Antibiotic_inactivation	Yes
MF0597	DLFM01_00054|AB95_PIP_68|gene-1|-|13-1155|complete	RF0044	FxnlSlxns	CARB-PSE	CARB-PSE beta-lactamases (class a)	HMM	Resfam	CARB_beta_lactamase	Class_A_beta_lactamase	Beta_lactams	Antibiotic_inactivation	Yes
MF0598	DLFM01_00056|AB95_PIP_67|gene-2|-|480-1655|complete	RF0055	FxnlSlxns	ampC_classC	Class C beta-lactamases	HMM	Resfam	ampC_beta_lactamase	Class_C_beta_lactamase	Beta_lactams	Antibiotic_inactivation	Yes
MF0599	DLFM01_00060|AB95_PIP_30|gene-2|-|191-1327|complete	RF0055	FxnlSlxns	ampC_classC	Class C beta-lactamases	HMM	Resfam	ampC_beta_lactamase	Class_C_beta_lactamase	Beta_lactams	Antibiotic_inactivation	Yes
MF0600	DLFM01_00061|AB95_PIP_66|gene-2|+|701-1840|complete	RF0055	FxnlSlxns	ampC_classC	Class C beta-lactamases	HMM	Resfam	ampC_beta_lactamase	Class_C_beta_lactamase	Beta_lactams	Antibiotic_inactivation	Yes
MF0601	DLFM01_00082|AB95_PEN_83|gene-2|-|231-1337|complete	RF0057	FxnlSlxns	CMY-LAT-MOX-ACT-MIR-FOX	A grouping of the related CMY, LAT, MOX, ACT, MIR, and FOX beta-lactamases (class c)	HMM	Resfam	Unknown_Class_C_beta_lactamase	Class_C_beta_lactamase	Beta_lactams	Antibiotic_inactivation	Yes
MF0602	DLFM01_00083|AB95_PEN_95|gene-2|-|216-1355|complete	RF0055	FxnlSlxns	ampC_classC	Class C beta-lactamases	HMM	Resfam	ampC_beta_lactamase	Class_C_beta_lactamase	Beta_lactams	Antibiotic_inactivation	Yes
MF0603	DLFM01_00088|AB95_PEN_94|gene-2|+|523-1677|complete	RF0055	FxnlSlxns	ampC_classC	Class C beta-lactamases	HMM	Resfam	ampC_beta_lactamase	Class_C_beta_lactamase	Beta_lactams	Antibiotic_inactivation	Yes
MF7153	gb|YP_002343805_1|ARO_3000526|cmeR__Campylobacter_jejuni	ARO:3000526	ARDatabase	cmeR	determinant of antibiotic resistance	Protein	CARD	RND_antibiotic_efflux_pump_regulator	Gene_modulating_resistance	NA	Efflux_or_operon_regulator	No
MF0605	DLFM01_00115|AB95_DCS_52|gene-2|+|129-1409|complete	RF0102	FxnlSlxns	MFS_efflux	PF07690.11 Major Facilitator Superfamily	HMM	Pfam	Unknown_MFS_efflux_pump	MFS_efflux_pump	Multidrug_Class	Antibiotic_efflux	No
MF0606	DLFM01_00134|AB95_CHL_20|gene-3|+|865-2058|complete	RF0140	FxnlSlxns	Bcr_Cfla	TIGR00710 efflux Bcr CflA: drug resistance transporter, Bcr/CflA subfamily	HMM	TIGRFam	bcr_MFS_efflux_pump	MFS_efflux_pump	Phenicol	Antibiotic_efflux	Yes
MF0607	DLFM01_00147|AB95_CAR_62|gene-2|-|355-1491|complete	RF0055	FxnlSlxns	ampC_classC	Class C beta-lactamases	HMM	Resfam	ampC_beta_lactamase	Class_C_beta_lactamase	Beta_lactams	Antibiotic_inactivation	Yes
MF0608	DLFM01_00150|AB95_CAR_42_1|gene-1|-|175-1257|complete	RF0055	FxnlSlxns	ampC_classC	Class C beta-lactamases	HMM	Resfam	ampC_beta_lactamase	Class_C_beta_lactamase	Beta_lactams	Antibiotic_inactivation	Yes
MF0609	DLFM01_00152|AB95_CAR_42|gene-4|-|1599-2699|complete	RF0055	FxnlSlxns	ampC_classC	Class C beta-lactamases	HMM	Resfam	ampC_beta_lactamase	Class_C_beta_lactamase	Beta_lactams	Antibiotic_inactivation	Yes
MF0610	DLFM01_00175|AB95_AMX_61|gene-2|+|764-1900|complete	RF0055	FxnlSlxns	ampC_classC	Class C beta-lactamases	HMM	Resfam	ampC_beta_lactamase	Class_C_beta_lactamase	Beta_lactams	Antibiotic_inactivation	Yes
MF0611	DLFM01_00178|AB95_AMX_59|gene-1|+|272-1426|complete	RF0055	FxnlSlxns	ampC_classC	Class C beta-lactamases	HMM	Resfam	ampC_beta_lactamase	Class_C_beta_lactamase	Beta_lactams	Antibiotic_inactivation	Yes
MF0612	DLFM01_00179|AB95_AMX_63|gene-2|+|313-1467|complete	RF0055	FxnlSlxns	ampC_classC	Class C beta-lactamases	HMM	Resfam	ampC_beta_lactamase	Class_C_beta_lactamase	Beta_lactams	Antibiotic_inactivation	Yes
MF0613	DLFM01_00179|AB95_AMX_63|gene-3|-|1596-2750|complete	RF0055	FxnlSlxns	ampC_classC	Class C beta-lactamases	HMM	Resfam	ampC_beta_lactamase	Class_C_beta_lactamase	Beta_lactams	Antibiotic_inactivation	Yes
MF0614	DLFM02_00013|F30_DCS_33|gene-2|+|572-1894|complete	RF0024	FxnlSlxns	Aminotran_1_2	PF00155.16 Aminotransferase class I and II	HMM	Pfam	Unknown_Aminotransferase	Aminotransferase	NA	Other	No
MF0615	DLFM02_00019|F30_DCS_117|gene-2|+|1306-2271|complete	RF0144	FxnlSlxns	DalaDala	TIGR01205 D ala D alaTIGR: D-alanine--D-alanine ligase	HMM	TIGRFam	Unknown_Dala_ligase	Van_ligase	Glycopeptides	Antibiotic_target_alteration	No
MF0616	DLFM02_00020|F30_DCS_35|gene-2|-|429-1283|complete	RF0144	FxnlSlxns	DalaDala	TIGR01205 D ala D alaTIGR: D-alanine--D-alanine ligase	HMM	TIGRFam	Unknown_Dala_ligase	Van_ligase	Glycopeptides	Antibiotic_target_alteration	No
MF0617	DLFM02_00023|F30_TMP_65|gene-3|-|1673-2191|complete	RF0063	FxnlSlxns	DHFR_1	PF00186.14 Dihydrofolate reductase	HMM	Pfam	dhfr	Dihydrofolate_reductase	Diaminopyrimidine	Antibiotic_target_replacement	Yes
MF0618	DLFM02_00024|F30_DCS_39|gene-2|+|800-1828|complete	RF0144	FxnlSlxns	DalaDala	TIGR01205 D ala D alaTIGR: D-alanine--D-alanine ligase	HMM	TIGRFam	Unknown_Dala_ligase	Van_ligase	Glycopeptides	Antibiotic_target_alteration	No
MF0619	DLFM02_00034|F30_DCS_48|gene-2|+|302-544|complete	RF0061	FxnlSlxns	DalaDala	PF01820.16 D-ala D-ala ligase N-terminus	HMM	Pfam	Unknown_Dala_ligase	Van_ligase	Glycopeptides	Antibiotic_target_alteration	No
MF0620	DLFM02_00034|F30_DCS_48|gene-3|+|676-1326|complete	RF0060	FxnlSlxns	DalaDala	PF07478.8 D-ala D-ala ligase C-terminus	HMM	Pfam	Unknown_Dala_ligase	Van_ligase	Glycopeptides	Antibiotic_target_alteration	No
MF0621	DLFM02_00039|F30_DCS_52|gene-2|-|1050-2024|complete	RF0144	FxnlSlxns	DalaDala	TIGR01205 D ala D alaTIGR: D-alanine--D-alanine ligase	HMM	TIGRFam	Unknown_Dala_ligase	Van_ligase	Glycopeptides	Antibiotic_target_alteration	No
MF0622	DLFM02_00041|F30_TMP_55|gene-2|-|160-654|complete	RF0063	FxnlSlxns	DHFR_1	PF00186.14 Dihydrofolate reductase	HMM	Pfam	dhfr	Dihydrofolate_reductase	Diaminopyrimidine	Antibiotic_target_replacement	Yes
MF0623	DLFM02_00043|F30_TMP_5|gene-3|-|864-1319|complete	RF0063	FxnlSlxns	DHFR_1	PF00186.14 Dihydrofolate reductase	HMM	Pfam	dhfr	Dihydrofolate_reductase	Diaminopyrimidine	Antibiotic_target_replacement	Yes
MF0624	DLFM02_00050|F30_DCS_83|gene-2|-|540-1697|complete	RF0024	FxnlSlxns	Aminotran_1_2	PF00155.16 Aminotransferase class I and II	HMM	Pfam	Unknown_Aminotransferase	Aminotransferase	NA	Other	No
MF0625	DLFM02_00062|F30_DCS_107|gene-1|-|9-1181|complete	RF0024	FxnlSlxns	Aminotran_1_2	PF00155.16 Aminotransferase class I and II	HMM	Pfam	Unknown_Aminotransferase	Aminotransferase	NA	Other	No
MF0626	DLFM02_00063|F30_DCS_46|gene-2|+|874-1614|complete	RF0061	FxnlSlxns	DalaDala	PF01820.16 D-ala D-ala ligase N-terminus	HMM	Pfam	Unknown_Dala_ligase	Van_ligase	Glycopeptides	Antibiotic_target_alteration	No
MF0627	DLFM02_00070|F30_FOX_7|gene-2|+|267-983|complete	WP_023310120.1	FxnlSlxns	blaACT	ACT family cephalosporin-hydrolyzing class C beta-lactamase	HMM	NCBI-AMR	ACT_beta_lactamase	Class_C_beta_lactamase	Beta_lactams	Antibiotic_inactivation	Yes
MF0628	DLFM02_00080|F30_DCS_104|gene-1|-|212-1414|complete	RF0024	FxnlSlxns	Aminotran_1_2	PF00155.16 Aminotransferase class I and II	HMM	Pfam	Unknown_Aminotransferase	Aminotransferase	NA	Other	No
MF0629	DLFM02_00085|F30_DCS_99|gene-1|+|248-1156|complete	RF0144	FxnlSlxns	DalaDala	TIGR01205 D ala D alaTIGR: D-alanine--D-alanine ligase	HMM	TIGRFam	Unknown_Dala_ligase	Van_ligase	Glycopeptides	Antibiotic_target_alteration	No
MF0630	DLFM02_00087|F30_DCS_45|gene-1|-|60-863|complete	RF0086	FxnlSlxns	Lactamase_B_2	PF12706.2 Beta-lactamase superfamily domain	HMM	Pfam	Unknown_Class_B_beta_lactamase	Class_B_beta_lactamase_unclassified	Beta_lactams	Antibiotic_inactivation	Yes
MF0631	DLFM02_00088|F30_TMP_21|gene-2|+|612-872|complete	RF0139	FxnlSlxns	Thymidylat_synt	PF00303.14 Thymidylate synthase	HMM	Pfam	Thymidylate_Synthase	Thymidylate_Synthase	NA	Antibiotic_target_overexpression	No
MF0632	DLFM02_00090|F30_PIP_27|gene-2|+|1775-2650|complete	RF0059	FxnlSlxns	blaCTX-M	CTX-M beta-lactamase (class a)	HMM	Resfam	CTX_M_beta_lactamase	Class_A_beta_lactamase	Beta_lactams	Antibiotic_inactivation	Yes
MF0633	DLFM02_00096|F30_DCS_58|gene-2|-|122-1186|complete	RF0144	FxnlSlxns	DalaDala	TIGR01205 D ala D alaTIGR: D-alanine--D-alanine ligase	HMM	TIGRFam	Unknown_Dala_ligase	Van_ligase	Glycopeptides	Antibiotic_target_alteration	No
MF0634	DLFM02_00139|F30_TMP_36|gene-1|+|91-585|complete	RF0063	FxnlSlxns	DHFR_1	PF00186.14 Dihydrofolate reductase	HMM	Pfam	dhfr	Dihydrofolate_reductase	Diaminopyrimidine	Antibiotic_target_replacement	Yes
MF0635	DLFM02_00147|F30_DCS_95|gene-1|+|366-1925|complete	RF0024	FxnlSlxns	Aminotran_1_2	PF00155.16 Aminotransferase class I and II	HMM	Pfam	Unknown_Aminotransferase	Aminotransferase	NA	Other	No
MF0636	DLFM02_00151|F30_DCS_50|gene-3|-|1072-2118|complete	RF0144	FxnlSlxns	DalaDala	TIGR01205 D ala D alaTIGR: D-alanine--D-alanine ligase	HMM	TIGRFam	Unknown_Dala_ligase	Van_ligase	Glycopeptides	Antibiotic_target_alteration	No
MF0637	DLFM02_00151|F30_DCS_50|gene-5|-|3216-3533|complete	RF0148	FxnlSlxns	Transpeptidase	PF00905.17 Penicillin binding protein transpeptidase domain	HMM	Pfam	Penicillin_binding_protein_transpeptidase_domain	Penicillin_binding_protein_transpeptidase_domain	NA	Antibiotic_target_protection	No
MF0638	DLFM02_00155|F30_DCS_43|gene-1|+|34-678|complete	RF0060	FxnlSlxns	DalaDala	PF07478.8 D-ala D-ala ligase C-terminus	HMM	Pfam	Unknown_Dala_ligase	Van_ligase	Glycopeptides	Antibiotic_target_alteration	No
MF0639	DLFM02_00157|F30_TMP_8|gene-1|-|116-604|complete	RF0063	FxnlSlxns	DHFR_1	PF00186.14 Dihydrofolate reductase	HMM	Pfam	dhfr	Dihydrofolate_reductase	Diaminopyrimidine	Antibiotic_target_replacement	Yes
MF0640	DLFM02_00175|F30_DCS_13|gene-1|+|50-838|complete	RF0060	FxnlSlxns	DalaDala	PF07478.8 D-ala D-ala ligase C-terminus	HMM	Pfam	Unknown_Dala_ligase	Van_ligase	Glycopeptides	Antibiotic_target_alteration	No
MF0641	DLFM02_00180|F30_DCS_40|gene-2|-|252-1355|complete	RF0144	FxnlSlxns	DalaDala	TIGR01205 D ala D alaTIGR: D-alanine--D-alanine ligase	HMM	TIGRFam	Unknown_Dala_ligase	Van_ligase	Glycopeptides	Antibiotic_target_alteration	No
MF0642	DLFM02_00187|F30_DCS_89|gene-2|-|520-1371|complete	RF0008	FxnlSlxns	ABC_efflux	PF00005.22 ABC transporter	HMM	Pfam	Unknown_ABC_Transporter	ABC_transporter	Multidrug_Class	Antibiotic_efflux	No
MF0643	DLFM02_00193|F30_DCS_34|gene-2|-|166-1335|complete	RF0024	FxnlSlxns	Aminotran_1_2	PF00155.16 Aminotransferase class I and II	HMM	Pfam	Unknown_Aminotransferase	Aminotransferase	NA	Other	No
MF0644	DLFM02_00213|F29_SXT_22|gene-3|+|1223-2134|complete	RF0146	FxnlSlxns	Thymidylat_synt	TIGR03284 thym sym: thymidylate synthase	HMM	TIGRFam	Thymidylate_Synthase	Thymidylate_Synthase	NA	Antibiotic_target_overexpression	No
MF0645	DLFM02_00245|F29_DCS_38|gene-2|+|152-670|complete	RF0063	FxnlSlxns	DHFR_1	PF00186.14 Dihydrofolate reductase	HMM	Pfam	dhfr	Dihydrofolate_reductase	Diaminopyrimidine	Antibiotic_target_replacement	Yes
MF0646	DLFM02_00267|F28_TMP_9|gene-2|-|650-1138|complete	RF0063	FxnlSlxns	DHFR_1	PF00186.14 Dihydrofolate reductase	HMM	Pfam	dhfr	Dihydrofolate_reductase	Diaminopyrimidine	Antibiotic_target_replacement	Yes
MF0647	DLFM02_00279|F28_TMP_29|gene-3|-|2159-2824|complete	RF0063	FxnlSlxns	DHFR_1	PF00186.14 Dihydrofolate reductase	HMM	Pfam	dhfr	Dihydrofolate_reductase	Diaminopyrimidine	Antibiotic_target_replacement	Yes
MF0648	DLFM02_00284|F28_TET_8|gene-2|-|630-1832|complete	RF0103	FxnlSlxns	MFS_efflux	PF05977.8 Transmembrane secretion effector	HMM	Pfam	Unknown_MFS_efflux_pump	MFS_efflux_pump	Multidrug_Class	Antibiotic_efflux	No
MF0649	DLFM02_00291|F28_TMP_12|gene-1|-|8-502|complete	RF0063	FxnlSlxns	DHFR_1	PF00186.14 Dihydrofolate reductase	HMM	Pfam	dhfr	Dihydrofolate_reductase	Diaminopyrimidine	Antibiotic_target_replacement	Yes
MF0650	DLFM02_00292|F28_PEN_41|gene-3|+|835-1500|complete	RF0095	FxnlSlxns	Methyltransf_18	PF12847.2 Methyltransferase domain	HMM	Pfam	Unknown_Methyltransferase_domain	Methyltransferase_domain	NA	Other	No
MF0651	DLFM02_00308|F28_TET_6|gene-2|-|803-1918|complete	RF0133	FxnlSlxns	TetM-TetW-TetO-TetS	tetM, tetW, tetO, and tetS: tetracycline resistance ribosomal protection protein	HMM	Resfam	tetM_tetW_tetO_tetS	Tetracycline_ribosomal_protection_protein	Tetracyclines	Antibiotic_target_protection	Yes
MF0652	DLFM02_00337|F26_DCS_55|gene-1|+|55-1104|complete	RF0144	FxnlSlxns	DalaDala	TIGR01205 D ala D alaTIGR: D-alanine--D-alanine ligase	HMM	TIGRFam	Unknown_Dala_ligase	Van_ligase	Glycopeptides	Antibiotic_target_alteration	No
MF0653	DLFM02_00338|F26_DCS_115|gene-2|-|177-599|complete	RF0139	FxnlSlxns	Thymidylat_synt	PF00303.14 Thymidylate synthase	HMM	Pfam	Thymidylate_Synthase	Thymidylate_Synthase	NA	Antibiotic_target_overexpression	No
MF0654	DLFM02_00345|F26_DCS_84|gene-1|+|91-1470|complete	RF0144	FxnlSlxns	DalaDala	TIGR01205 D ala D alaTIGR: D-alanine--D-alanine ligase	HMM	TIGRFam	Unknown_Dala_ligase	Van_ligase	Glycopeptides	Antibiotic_target_alteration	No
MF0655	DLFM02_00348|F26_TMP_7|gene-2|-|159-683|complete	RF0063	FxnlSlxns	DHFR_1	PF00186.14 Dihydrofolate reductase	HMM	Pfam	dhfr	Dihydrofolate_reductase	Diaminopyrimidine	Antibiotic_target_replacement	Yes
MF0656	DLFM02_00353|F26_TMP_28|gene-2|-|453-944|complete	RF0063	FxnlSlxns	DHFR_1	PF00186.14 Dihydrofolate reductase	HMM	Pfam	dhfr	Dihydrofolate_reductase	Diaminopyrimidine	Antibiotic_target_replacement	Yes
MF0657	DLFM02_00360|F26_DCS_88|gene-2|+|456-1496|complete	RF0144	FxnlSlxns	DalaDala	TIGR01205 D ala D alaTIGR: D-alanine--D-alanine ligase	HMM	TIGRFam	Unknown_Dala_ligase	Van_ligase	Glycopeptides	Antibiotic_target_alteration	No
MF0658	DLFM02_00361|F26_TMP_18|gene-2|+|603-1094|complete	RF0063	FxnlSlxns	DHFR_1	PF00186.14 Dihydrofolate reductase	HMM	Pfam	dhfr	Dihydrofolate_reductase	Diaminopyrimidine	Antibiotic_target_replacement	Yes
MF0659	DLFM02_00367|F26_SXT_32|gene-2|+|510-1340|complete	RF0139	FxnlSlxns	Thymidylat_synt	PF00303.14 Thymidylate synthase	HMM	Pfam	Thymidylate_Synthase	Thymidylate_Synthase	NA	Antibiotic_target_overexpression	No
MF0660	DLFM02_00367|F26_SXT_32|gene-3|+|1463-1951|complete	RF0063	FxnlSlxns	DHFR_1	PF00186.14 Dihydrofolate reductase	HMM	Pfam	dhfr	Dihydrofolate_reductase	Diaminopyrimidine	Antibiotic_target_replacement	Yes
MF0661	DLFM02_00368|F26_TMP_48|gene-2|-|991-1473|complete	RF0063	FxnlSlxns	DHFR_1	PF00186.14 Dihydrofolate reductase	HMM	Pfam	dhfr	Dihydrofolate_reductase	Diaminopyrimidine	Antibiotic_target_replacement	Yes
MF0662	DLFM02_00368|F26_TMP_48|gene-3|-|1470-2264|complete	RF0146	FxnlSlxns	Thymidylat_synt	TIGR03284 thym sym: thymidylate synthase	HMM	TIGRFam	Thymidylate_Synthase	Thymidylate_Synthase	NA	Antibiotic_target_overexpression	No
MF0663	DLFM02_00369|F26_TMP_29|gene-2|+|662-1165|complete	RF0063	FxnlSlxns	DHFR_1	PF00186.14 Dihydrofolate reductase	HMM	Pfam	dhfr	Dihydrofolate_reductase	Diaminopyrimidine	Antibiotic_target_replacement	Yes
MF0664	DLFM02_00369|F26_TMP_29|gene-4|-|1658-2248|complete	RF0139	FxnlSlxns	Thymidylat_synt	PF00303.14 Thymidylate synthase	HMM	Pfam	Thymidylate_Synthase	Thymidylate_Synthase	NA	Antibiotic_target_overexpression	No
MF0665	DLFM02_00371|F26_TMP_38|gene-2|+|221-715|complete	RF0063	FxnlSlxns	DHFR_1	PF00186.14 Dihydrofolate reductase	HMM	Pfam	dhfr	Dihydrofolate_reductase	Diaminopyrimidine	Antibiotic_target_replacement	Yes
MF0666	DLFM02_00372|F26_SXT_15|gene-2|+|538-1332|complete	RF0146	FxnlSlxns	Thymidylat_synt	TIGR03284 thym sym: thymidylate synthase	HMM	TIGRFam	Thymidylate_Synthase	Thymidylate_Synthase	NA	Antibiotic_target_overexpression	No
MF0667	DLFM02_00390|F26_SXT_60|gene-3|-|915-1745|complete	RF0139	FxnlSlxns	Thymidylat_synt	PF00303.14 Thymidylate synthase	HMM	Pfam	Thymidylate_Synthase	Thymidylate_Synthase	NA	Antibiotic_target_overexpression	No
MF0668	DLFM02_00393|F26_DCS_98|gene-2|+|378-575|complete	RF0061	FxnlSlxns	DalaDala	PF01820.16 D-ala D-ala ligase N-terminus	HMM	Pfam	Unknown_Dala_ligase	Van_ligase	Glycopeptides	Antibiotic_target_alteration	No
MF0669	DLFM02_00411|F26_DCS_40|gene-2|+|845-1693|complete	RF0061	FxnlSlxns	DalaDala	PF01820.16 D-ala D-ala ligase N-terminus	HMM	Pfam	Unknown_Dala_ligase	Van_ligase	Glycopeptides	Antibiotic_target_alteration	No
MF0670	DLFM02_00413|F26_SXT_72|gene-4|-|1059-1889|complete	RF0139	FxnlSlxns	Thymidylat_synt	PF00303.14 Thymidylate synthase	HMM	Pfam	Thymidylate_Synthase	Thymidylate_Synthase	NA	Antibiotic_target_overexpression	No
MF0671	DLFM02_00418|F26_DCS_66|gene-3|+|897-1970|complete	RF0144	FxnlSlxns	DalaDala	TIGR01205 D ala D alaTIGR: D-alanine--D-alanine ligase	HMM	TIGRFam	Unknown_Dala_ligase	Van_ligase	Glycopeptides	Antibiotic_target_alteration	No
MF0672	DLFM02_00420|F26_SXT_39|gene-3|+|2299-2790|complete	RF0063	FxnlSlxns	DHFR_1	PF00186.14 Dihydrofolate reductase	HMM	Pfam	dhfr	Dihydrofolate_reductase	Diaminopyrimidine	Antibiotic_target_replacement	Yes
MF0673	DLFM02_00421|F26_SXT_40|gene-3|-|1209-2039|complete	RF0139	FxnlSlxns	Thymidylat_synt	PF00303.14 Thymidylate synthase	HMM	Pfam	Thymidylate_Synthase	Thymidylate_Synthase	NA	Antibiotic_target_overexpression	No
MF0674	DLFM02_00424|F26_DCS_94|gene-3|-|942-1640|complete	RF0061	FxnlSlxns	DalaDala	PF01820.16 D-ala D-ala ligase N-terminus	HMM	Pfam	Unknown_Dala_ligase	Van_ligase	Glycopeptides	Antibiotic_target_alteration	No
MF0675	DLFM02_00441|F26_DCS_34|gene-2|-|115-498|complete	RF0060	FxnlSlxns	DalaDala	PF07478.8 D-ala D-ala ligase C-terminus	HMM	Pfam	Unknown_Dala_ligase	Van_ligase	Glycopeptides	Antibiotic_target_alteration	No
MF0676	DLFM02_00441|F26_DCS_34|gene-3|-|609-1181|complete	RF0061	FxnlSlxns	DalaDala	PF01820.16 D-ala D-ala ligase N-terminus	HMM	Pfam	Unknown_Dala_ligase	Van_ligase	Glycopeptides	Antibiotic_target_alteration	No
MF0677	DLFM02_00442|F26_SXT_70|gene-2|-|321-560|complete	RF0139	FxnlSlxns	Thymidylat_synt	PF00303.14 Thymidylate synthase	HMM	Pfam	Thymidylate_Synthase	Thymidylate_Synthase	NA	Antibiotic_target_overexpression	No
MF0678	DLFM02_00443|F26_TMP_56|gene-2|+|619-1137|complete	RF0063	FxnlSlxns	DHFR_1	PF00186.14 Dihydrofolate reductase	HMM	Pfam	dhfr	Dihydrofolate_reductase	Diaminopyrimidine	Antibiotic_target_replacement	Yes
MF0679	DLFM02_00448|F26_DCS_4|gene-2|+|890-1951|complete	RF0144	FxnlSlxns	DalaDala	TIGR01205 D ala D alaTIGR: D-alanine--D-alanine ligase	HMM	TIGRFam	Unknown_Dala_ligase	Van_ligase	Glycopeptides	Antibiotic_target_alteration	No
MF0680	DLFM02_00459|F26_DCS_108|gene-2|-|218-1282|complete	RF0144	FxnlSlxns	DalaDala	TIGR01205 D ala D alaTIGR: D-alanine--D-alanine ligase	HMM	TIGRFam	Unknown_Dala_ligase	Van_ligase	Glycopeptides	Antibiotic_target_alteration	No
MF0681	DLFM02_00465|F26_TMP_59|gene-1|+|281-1132|complete	RF0139	FxnlSlxns	Thymidylat_synt	PF00303.14 Thymidylate synthase	HMM	Pfam	Thymidylate_Synthase	Thymidylate_Synthase	NA	Antibiotic_target_overexpression	No
MF0682	DLFM02_00468|F26_SXT_63|gene-2|+|315-1922|complete	RF0085	FxnlSlxns	Lactamase_B	PF00753.22 Metallo-beta-lactamase superfamily	HMM	Pfam	Unknown_Class_B_beta_lactamase	Class_B_beta_lactamase_unclassified	Beta_lactams	Antibiotic_inactivation	Yes
MF0683	DLFM02_00468|F26_SXT_63|gene-3|+|1913-2797|complete	RF0139	FxnlSlxns	Thymidylat_synt	PF00303.14 Thymidylate synthase	HMM	Pfam	Thymidylate_Synthase	Thymidylate_Synthase	NA	Antibiotic_target_overexpression	No
MF0684	DLFM02_00469|F26_TMP_23|gene-2|-|264-806|complete	RF0063	FxnlSlxns	DHFR_1	PF00186.14 Dihydrofolate reductase	HMM	Pfam	dhfr	Dihydrofolate_reductase	Diaminopyrimidine	Antibiotic_target_replacement	Yes
MF0685	DLFM02_00470|F26_TMP_14|gene-2|-|275-745|complete	RF0063	FxnlSlxns	DHFR_1	PF00186.14 Dihydrofolate reductase	HMM	Pfam	dhfr	Dihydrofolate_reductase	Diaminopyrimidine	Antibiotic_target_replacement	Yes
MF0686	DLFM02_00471|F26_TMP_40|gene-3|+|1426-1950|complete	RF0063	FxnlSlxns	DHFR_1	PF00186.14 Dihydrofolate reductase	HMM	Pfam	dhfr	Dihydrofolate_reductase	Diaminopyrimidine	Antibiotic_target_replacement	Yes
MF0687	DLFM02_00479|F26_DCS_109|gene-2|+|340-1380|complete	RF0144	FxnlSlxns	DalaDala	TIGR01205 D ala D alaTIGR: D-alanine--D-alanine ligase	HMM	TIGRFam	Unknown_Dala_ligase	Van_ligase	Glycopeptides	Antibiotic_target_alteration	No
MF0688	DLFM02_00485|F26_PIP_16|gene-2|+|290-892|complete	RF0017	FxnlSlxns	acr_unclassified	PF00873.14 AcrB/AcrD/AcrF family	HMM	Pfam	Unknown_RND_efflux_pump	RND_efflux_pump	Multidrug_Class	Antibiotic_efflux	No
MF0689	DLFM02_00485|F26_PIP_16|gene-3|+|1030-1863|complete	RF0046	FxnlSlxns	CblA	CblA cephalosporin (class a)	HMM	Resfam	CblA_beta_lactamase	Class_A_beta_lactamase	Beta_lactams	Antibiotic_inactivation	Yes
MF0690	DLFM02_00507|F26_CHL_9|gene-3|-|1058-1717|complete	RF0045	FxnlSlxns	cat	PF00302.13 Chloramphenicol acetyltransferase	HMM	Pfam	Unkown_chloramphenicol_acetyltransferase	Chloramphenicol_acetyltransferase	Phenicol	Antibiotic_inactivation	Yes
MF0691	DLFM02_00521|F24_TGC_7|gene-5|+|2583-3515|complete	NF033387.1	FxnlSlxns	ANT(6)	AadS family aminoglycoside 6-adenylyltransferase	HMM	NCBI-AMR	ANT6	Aminoglycoside_nucleotidyltransferase	Aminoglycosides	Antibiotic_inactivation	Yes
MF0692	DLFM02_00536|F24_SXT_22|gene-2|+|351-1244|complete	RF0146	FxnlSlxns	Thymidylat_synt	TIGR03284 thym sym: thymidylate synthase	HMM	TIGRFam	Thymidylate_Synthase	Thymidylate_Synthase	NA	Antibiotic_target_overexpression	No
MF0693	DLFM02_00536|F24_SXT_22|gene-3|+|1279-1761|complete	RF0063	FxnlSlxns	DHFR_1	PF00186.14 Dihydrofolate reductase	HMM	Pfam	dhfr	Dihydrofolate_reductase	Diaminopyrimidine	Antibiotic_target_replacement	Yes
MF0694	DLFM02_00550|F24_TMP_25|gene-2|+|165-659|complete	RF0063	FxnlSlxns	DHFR_1	PF00186.14 Dihydrofolate reductase	HMM	Pfam	dhfr	Dihydrofolate_reductase	Diaminopyrimidine	Antibiotic_target_replacement	Yes
MF0695	DLFM02_00562|F24_TMP_33|gene-2|-|735-1223|complete	RF0063	FxnlSlxns	DHFR_1	PF00186.14 Dihydrofolate reductase	HMM	Pfam	dhfr	Dihydrofolate_reductase	Diaminopyrimidine	Antibiotic_target_replacement	Yes
MF0696	DLFM02_00563|F24_TMP_21|gene-2|-|64-573|complete	RF0063	FxnlSlxns	DHFR_1	PF00186.14 Dihydrofolate reductase	HMM	Pfam	dhfr	Dihydrofolate_reductase	Diaminopyrimidine	Antibiotic_target_replacement	Yes
MF0697	DLFM02_00564|F24_TMP_73|gene-1|-|236-754|complete	RF0063	FxnlSlxns	DHFR_1	PF00186.14 Dihydrofolate reductase	HMM	Pfam	dhfr	Dihydrofolate_reductase	Diaminopyrimidine	Antibiotic_target_replacement	Yes
MF0698	DLFM02_00570|F24_TMP_63|gene-2|-|822-1322|complete	RF0063	FxnlSlxns	DHFR_1	PF00186.14 Dihydrofolate reductase	HMM	Pfam	dhfr	Dihydrofolate_reductase	Diaminopyrimidine	Antibiotic_target_replacement	Yes
MF0699	DLFM02_00570|F24_TMP_63|gene-3|-|1365-2195|complete	RF0139	FxnlSlxns	Thymidylat_synt	PF00303.14 Thymidylate synthase	HMM	Pfam	Thymidylate_Synthase	Thymidylate_Synthase	NA	Antibiotic_target_overexpression	No
MF0700	DLFM02_00571|F24_CHL_8|gene-2|-|675-1355|complete	RF0045	FxnlSlxns	cat	PF00302.13 Chloramphenicol acetyltransferase	HMM	Pfam	Unkown_chloramphenicol_acetyltransferase	Chloramphenicol_acetyltransferase	Phenicol	Antibiotic_inactivation	Yes
MF0701	DLFM02_00573|F24_DCS_60|gene-2|+|437-1492|complete	RF0144	FxnlSlxns	DalaDala	TIGR01205 D ala D alaTIGR: D-alanine--D-alanine ligase	HMM	TIGRFam	Unknown_Dala_ligase	Van_ligase	Glycopeptides	Antibiotic_target_alteration	No
MF0702	DLFM02_00578|F24_SXT_8|gene-2|+|621-1109|complete	RF0063	FxnlSlxns	DHFR_1	PF00186.14 Dihydrofolate reductase	HMM	Pfam	dhfr	Dihydrofolate_reductase	Diaminopyrimidine	Antibiotic_target_replacement	Yes
MF0703	DLFM02_00580|F24_SXT_21|gene-2|+|328-1158|complete	RF0139	FxnlSlxns	Thymidylat_synt	PF00303.14 Thymidylate synthase	HMM	Pfam	Thymidylate_Synthase	Thymidylate_Synthase	NA	Antibiotic_target_overexpression	No
MF0704	DLFM02_00581|F24_DCS_102|gene-2|-|163-1230|complete	RF0144	FxnlSlxns	DalaDala	TIGR01205 D ala D alaTIGR: D-alanine--D-alanine ligase	HMM	TIGRFam	Unknown_Dala_ligase	Van_ligase	Glycopeptides	Antibiotic_target_alteration	No
MF0705	DLFM02_00587|F24_DCS_70|gene-2|+|355-1329|complete	RF0144	FxnlSlxns	DalaDala	TIGR01205 D ala D alaTIGR: D-alanine--D-alanine ligase	HMM	TIGRFam	Unknown_Dala_ligase	Van_ligase	Glycopeptides	Antibiotic_target_alteration	No
MF0706	DLFM02_00588|F24_DCS_17|gene-2|-|130-1209|complete	RF0144	FxnlSlxns	DalaDala	TIGR01205 D ala D alaTIGR: D-alanine--D-alanine ligase	HMM	TIGRFam	Unknown_Dala_ligase	Van_ligase	Glycopeptides	Antibiotic_target_alteration	No
MF0707	DLFM02_00599|F24_DCS_91|gene-2|+|681-1739|complete	RF0144	FxnlSlxns	DalaDala	TIGR01205 D ala D alaTIGR: D-alanine--D-alanine ligase	HMM	TIGRFam	Unknown_Dala_ligase	Van_ligase	Glycopeptides	Antibiotic_target_alteration	No
MF0708	DLFM02_00603|F24_TMP_4|gene-2|-|547-1038|complete	RF0063	FxnlSlxns	DHFR_1	PF00186.14 Dihydrofolate reductase	HMM	Pfam	dhfr	Dihydrofolate_reductase	Diaminopyrimidine	Antibiotic_target_replacement	Yes
MF0709	DLFM02_00609|F24_SXT_7|gene-2|-|446-934|complete	RF0063	FxnlSlxns	DHFR_1	PF00186.14 Dihydrofolate reductase	HMM	Pfam	dhfr	Dihydrofolate_reductase	Diaminopyrimidine	Antibiotic_target_replacement	Yes
MF0710	DLFM02_00615|F24_TMP_17|gene-2|-|837-1325|complete	RF0063	FxnlSlxns	DHFR_1	PF00186.14 Dihydrofolate reductase	HMM	Pfam	dhfr	Dihydrofolate_reductase	Diaminopyrimidine	Antibiotic_target_replacement	Yes
MF0711	DLFM02_00618|F24_SXT_31|gene-2|+|1210-2070|complete	RF0139	FxnlSlxns	Thymidylat_synt	PF00303.14 Thymidylate synthase	HMM	Pfam	Thymidylate_Synthase	Thymidylate_Synthase	NA	Antibiotic_target_overexpression	No
MF0712	DLFM02_00629|F24_TMP_8|gene-2|+|797-1288|complete	RF0063	FxnlSlxns	DHFR_1	PF00186.14 Dihydrofolate reductase	HMM	Pfam	dhfr	Dihydrofolate_reductase	Diaminopyrimidine	Antibiotic_target_replacement	Yes
MF0713	DLFM02_00634|F24_TMP_9|gene-2|+|628-1122|complete	RF0063	FxnlSlxns	DHFR_1	PF00186.14 Dihydrofolate reductase	HMM	Pfam	dhfr	Dihydrofolate_reductase	Diaminopyrimidine	Antibiotic_target_replacement	Yes
MF0714	DLFM02_00643|F24_DCS_114|gene-2|+|324-1436|complete	RF0144	FxnlSlxns	DalaDala	TIGR01205 D ala D alaTIGR: D-alanine--D-alanine ligase	HMM	TIGRFam	Unknown_Dala_ligase	Van_ligase	Glycopeptides	Antibiotic_target_alteration	No
MF0715	DLFM02_00646|F24_SXT_13|gene-3|-|899-1393|complete	RF0063	FxnlSlxns	DHFR_1	PF00186.14 Dihydrofolate reductase	HMM	Pfam	dhfr	Dihydrofolate_reductase	Diaminopyrimidine	Antibiotic_target_replacement	Yes
MF0716	DLFM02_00646|F24_SXT_13|gene-5|-|1994-2233|complete	RF0146	FxnlSlxns	Thymidylat_synt	TIGR03284 thym sym: thymidylate synthase	HMM	TIGRFam	Thymidylate_Synthase	Thymidylate_Synthase	NA	Antibiotic_target_overexpression	No
MF0717	DLFM02_00647|F24_TMP_54|gene-2|+|577-1056|complete	RF0139	FxnlSlxns	Thymidylat_synt	PF00303.14 Thymidylate synthase	HMM	Pfam	Thymidylate_Synthase	Thymidylate_Synthase	NA	Antibiotic_target_overexpression	No
MF0718	DLFM02_00647|F24_TMP_54|gene-3|+|1007-1414|complete	RF0139	FxnlSlxns	Thymidylat_synt	PF00303.14 Thymidylate synthase	HMM	Pfam	Thymidylate_Synthase	Thymidylate_Synthase	NA	Antibiotic_target_overexpression	No
MF0719	DLFM02_00647|F24_TMP_54|gene-4|+|1435-1929|complete	RF0063	FxnlSlxns	DHFR_1	PF00186.14 Dihydrofolate reductase	HMM	Pfam	dhfr	Dihydrofolate_reductase	Diaminopyrimidine	Antibiotic_target_replacement	Yes
MF0720	DLFM02_00649|F24_TMP_50|gene-1|-|350-811|complete	RF0063	FxnlSlxns	DHFR_1	PF00186.14 Dihydrofolate reductase	HMM	Pfam	dhfr	Dihydrofolate_reductase	Diaminopyrimidine	Antibiotic_target_replacement	Yes
MF0721	DLFM02_00651|F24_GEN_10|gene-2|-|819-1232|complete	RF0032	FxnlSlxns	APH	PF01636.18 Phosphotransferase enzyme family	HMM	Pfam	Unknown_APH	Aminoglycoside_phosphotransferase	Aminoglycosides	Antibiotic_inactivation	Yes
MF0722	DLFM02_00656|F24_TMP_38|gene-3|+|1304-1792|complete	RF0063	FxnlSlxns	DHFR_1	PF00186.14 Dihydrofolate reductase	HMM	Pfam	dhfr	Dihydrofolate_reductase	Diaminopyrimidine	Antibiotic_target_replacement	Yes
MF0723	DLFM02_00660|F24_DCS_13|gene-2|-|811-1710|complete	RF0144	FxnlSlxns	DalaDala	TIGR01205 D ala D alaTIGR: D-alanine--D-alanine ligase	HMM	TIGRFam	Unknown_Dala_ligase	Van_ligase	Glycopeptides	Antibiotic_target_alteration	No
MF0724	DLFM02_00667|F24_DCS_69|gene-2|+|1070-1777|complete	RF0061	FxnlSlxns	DalaDala	PF01820.16 D-ala D-ala ligase N-terminus	HMM	Pfam	Unknown_Dala_ligase	Van_ligase	Glycopeptides	Antibiotic_target_alteration	No
MF0725	DLFM02_00667|F24_DCS_69|gene-3|+|1725-2006|complete	RF0060	FxnlSlxns	DalaDala	PF07478.8 D-ala D-ala ligase C-terminus	HMM	Pfam	Unknown_Dala_ligase	Van_ligase	Glycopeptides	Antibiotic_target_alteration	No
MF0726	DLFM02_00668|F24_TMP_32|gene-2|+|198-701|complete	RF0063	FxnlSlxns	DHFR_1	PF00186.14 Dihydrofolate reductase	HMM	Pfam	dhfr	Dihydrofolate_reductase	Diaminopyrimidine	Antibiotic_target_replacement	Yes
MF0727	DLFM02_00677|F24_DCS_112|gene-2|+|615-1535|complete	RF0144	FxnlSlxns	DalaDala	TIGR01205 D ala D alaTIGR: D-alanine--D-alanine ligase	HMM	TIGRFam	Unknown_Dala_ligase	Van_ligase	Glycopeptides	Antibiotic_target_alteration	No
MF0728	DLFM02_00682|F24_DCS_30|gene-3|+|2141-3130|complete	RF0018	FxnlSlxns	Acetyl_transf	PF01553.16 Acyltransferase	HMM	Pfam	Unknown_AAC	Aminoglycoside_acetyltransferase	Aminoglycosides	Antibiotic_inactivation	Yes
MF0729	DLFM02_00683|F24_SXT_19|gene-3|-|1065-1958|complete	RF0139	FxnlSlxns	Thymidylat_synt	PF00303.14 Thymidylate synthase	HMM	Pfam	Thymidylate_Synthase	Thymidylate_Synthase	NA	Antibiotic_target_overexpression	No
MF7464	gb|CAL34518_1|ARO_3000526|cmeR__Campylobacter_jejuni	ARO:3000526	ARDatabase	cmeR	cmeR__Campylobacter_jejuni	Protein	CARD	RND_antibiotic_efflux_pump_regulator	Gene_modulating_resistance	NA	Efflux_or_operon_regulator	No
MF0731	DLFM02_00684|F24_DCS_18|gene-4|+|2110-2277|complete	RF0061	FxnlSlxns	DalaDala	PF01820.16 D-ala D-ala ligase N-terminus	HMM	Pfam	Unknown_Dala_ligase	Van_ligase	Glycopeptides	Antibiotic_target_alteration	No
MF0732	DLFM02_00686|F24_DCS_2|gene-1|-|4-1185|complete	RF0024	FxnlSlxns	Aminotran_1_2	PF00155.16 Aminotransferase class I and II	HMM	Pfam	Unknown_Aminotransferase	Aminotransferase	NA	Other	No
MF0733	DLFM02_00692|F24_TMP_22|gene-2|+|1017-1511|complete	RF0063	FxnlSlxns	DHFR_1	PF00186.14 Dihydrofolate reductase	HMM	Pfam	dhfr	Dihydrofolate_reductase	Diaminopyrimidine	Antibiotic_target_replacement	Yes
MF0734	DLFM02_00695|F24_TMP_39|gene-3|+|896-1414|complete	RF0063	FxnlSlxns	DHFR_1	PF00186.14 Dihydrofolate reductase	HMM	Pfam	dhfr	Dihydrofolate_reductase	Diaminopyrimidine	Antibiotic_target_replacement	Yes
MF0735	DLFM02_00698|F24_DCS_5|gene-2|+|493-1422|complete	RF0060	FxnlSlxns	DalaDala	PF07478.8 D-ala D-ala ligase C-terminus	HMM	Pfam	Unknown_Dala_ligase	Van_ligase	Glycopeptides	Antibiotic_target_alteration	No
MF0736	DLFM02_00700|F24_DCS_79|gene-3|-|660-1646|complete	RF0144	FxnlSlxns	DalaDala	TIGR01205 D ala D alaTIGR: D-alanine--D-alanine ligase	HMM	TIGRFam	Unknown_Dala_ligase	Van_ligase	Glycopeptides	Antibiotic_target_alteration	No
MF0737	DLFM02_00720|F23_DCS_58|gene-2|+|320-1276|complete	RF0144	FxnlSlxns	DalaDala	TIGR01205 D ala D alaTIGR: D-alanine--D-alanine ligase	HMM	TIGRFam	Unknown_Dala_ligase	Van_ligase	Glycopeptides	Antibiotic_target_alteration	No
MF0738	DLFM02_00724|F23_DCS_43|gene-2|+|320-1354|complete	RF0144	FxnlSlxns	DalaDala	TIGR01205 D ala D alaTIGR: D-alanine--D-alanine ligase	HMM	TIGRFam	Unknown_Dala_ligase	Van_ligase	Glycopeptides	Antibiotic_target_alteration	No
MF0739	DLFM02_00740|F22_TMP_32|gene-4|-|1953-2825|complete	RF0146	FxnlSlxns	Thymidylat_synt	TIGR03284 thym sym: thymidylate synthase	HMM	TIGRFam	Thymidylate_Synthase	Thymidylate_Synthase	NA	Antibiotic_target_overexpression	No
MF0740	DLFM02_00769|F22_DCS_52|gene-3|-|1965-3101|complete	RF0144	FxnlSlxns	DalaDala	TIGR01205 D ala D alaTIGR: D-alanine--D-alanine ligase	HMM	TIGRFam	Unknown_Dala_ligase	Van_ligase	Glycopeptides	Antibiotic_target_alteration	No
MF0741	DLFM02_00782|F22_SXT_1|gene-2|+|260-1108|complete	RF0139	FxnlSlxns	Thymidylat_synt	PF00303.14 Thymidylate synthase	HMM	Pfam	Thymidylate_Synthase	Thymidylate_Synthase	NA	Antibiotic_target_overexpression	No
MF0742	DLFM02_00785|F22_DCS_127|gene-2|-|367-960|complete	RF0018	FxnlSlxns	Acetyl_transf	PF01553.16 Acyltransferase	HMM	Pfam	Unknown_AAC	Aminoglycoside_acetyltransferase	Aminoglycosides	Antibiotic_inactivation	Yes
MF0743	DLFM02_00794|F22_DCS_125|gene-1|+|203-1282|complete	RF0144	FxnlSlxns	DalaDala	TIGR01205 D ala D alaTIGR: D-alanine--D-alanine ligase	HMM	TIGRFam	Unknown_Dala_ligase	Van_ligase	Glycopeptides	Antibiotic_target_alteration	No
MF0744	DLFM02_00797|F22_DCS_116|gene-2|+|232-1293|complete	RF0144	FxnlSlxns	DalaDala	TIGR01205 D ala D alaTIGR: D-alanine--D-alanine ligase	HMM	TIGRFam	Unknown_Dala_ligase	Van_ligase	Glycopeptides	Antibiotic_target_alteration	No
MF0745	DLFM02_00800|F22_DCS_41|gene-1|+|470-1654|complete	RF0144	FxnlSlxns	DalaDala	TIGR01205 D ala D alaTIGR: D-alanine--D-alanine ligase	HMM	TIGRFam	Unknown_Dala_ligase	Van_ligase	Glycopeptides	Antibiotic_target_alteration	No
MF0746	DLFM02_00803|F22_SXT_12|gene-5|-|2293-3141|complete	RF0139	FxnlSlxns	Thymidylat_synt	PF00303.14 Thymidylate synthase	HMM	Pfam	Thymidylate_Synthase	Thymidylate_Synthase	NA	Antibiotic_target_overexpression	No
MF0747	DLFM02_00806|F22_TMP_37|gene-3|-|1111-1599|complete	RF0063	FxnlSlxns	DHFR_1	PF00186.14 Dihydrofolate reductase	HMM	Pfam	dhfr	Dihydrofolate_reductase	Diaminopyrimidine	Antibiotic_target_replacement	Yes
MF0748	DLFM02_00806|F22_TMP_37|gene-4|-|1746-2591|complete	RF0139	FxnlSlxns	Thymidylat_synt	PF00303.14 Thymidylate synthase	HMM	Pfam	Thymidylate_Synthase	Thymidylate_Synthase	NA	Antibiotic_target_overexpression	No
MF0749	DLFM02_00807|F22_TMP_43|gene-2|-|604-1095|complete	RF0063	FxnlSlxns	DHFR_1	PF00186.14 Dihydrofolate reductase	HMM	Pfam	dhfr	Dihydrofolate_reductase	Diaminopyrimidine	Antibiotic_target_replacement	Yes
MF7081	gb|NP_312864_1|ARO_3000830|cpxA__Escherichia_coli	ARO:3000830	ARDatabase	cpxA	protein(s) and two-component regulatory system modulating antibiotic efflux|determinant of antibiotic resistance	Protein	CARD	RND_antibiotic_efflux_pump_regulator	Gene_modulating_resistance	NA	Efflux_or_operon_regulator	No
MF0751	DLFM02_00819|F22_TMP_56|gene-2|-|441-1376|complete	RF0146	FxnlSlxns	Thymidylat_synt	TIGR03284 thym sym: thymidylate synthase	HMM	TIGRFam	Thymidylate_Synthase	Thymidylate_Synthase	NA	Antibiotic_target_overexpression	No
MF0752	DLFM02_00839|F22_TMP_50|gene-2|-|905-1417|complete	RF0063	FxnlSlxns	DHFR_1	PF00186.14 Dihydrofolate reductase	HMM	Pfam	dhfr	Dihydrofolate_reductase	Diaminopyrimidine	Antibiotic_target_replacement	Yes
MF0753	DLFM02_00842|F22_TMP_6|gene-2|+|1070-1384|complete	RF0139	FxnlSlxns	Thymidylat_synt	PF00303.14 Thymidylate synthase	HMM	Pfam	Thymidylate_Synthase	Thymidylate_Synthase	NA	Antibiotic_target_overexpression	No
MF0754	DLFM02_00844|F22_TMP_35|gene-1|+|129-791|complete	RF0063	FxnlSlxns	DHFR_1	PF00186.14 Dihydrofolate reductase	HMM	Pfam	dhfr	Dihydrofolate_reductase	Diaminopyrimidine	Antibiotic_target_replacement	Yes
MF0755	DLFM02_00845|F22_TMP_44|gene-2|-|606-1097|complete	RF0063	FxnlSlxns	DHFR_1	PF00186.14 Dihydrofolate reductase	HMM	Pfam	dhfr	Dihydrofolate_reductase	Diaminopyrimidine	Antibiotic_target_replacement	Yes
MF0756	DLFM02_00860|F22_TMP_1|gene-2|-|97-633|complete	RF0063	FxnlSlxns	DHFR_1	PF00186.14 Dihydrofolate reductase	HMM	Pfam	dhfr	Dihydrofolate_reductase	Diaminopyrimidine	Antibiotic_target_replacement	Yes
MF0757	DLFM02_00860|F22_TMP_1|gene-3|-|672-1202|complete	RF0012	FxnlSlxns	Acetyl_transf	PF13302.1 Acetyltransferase (GNAT) domain	HMM	Pfam	Unknown_AAC	Aminoglycoside_acetyltransferase	Aminoglycosides	Antibiotic_inactivation	Yes
MF0758	DLFM02_00861|F22_TMP_7|gene-1|+|179-1081|complete	RF0139	FxnlSlxns	Thymidylat_synt	PF00303.14 Thymidylate synthase	HMM	Pfam	Thymidylate_Synthase	Thymidylate_Synthase	NA	Antibiotic_target_overexpression	No
MF0759	DLFM02_00865|F22_SXT_16|gene-1|+|17-1042|complete	RF0025	FxnlSlxns	Aminotran_4	PF01063.14 Aminotransferase class IV	HMM	Pfam	Unknown_Aminotransferase	Aminotransferase	NA	Other	No
MF0760	DLFM02_00869|F22_DCS_51|gene-1|+|326-1084|complete	RF0060	FxnlSlxns	DalaDala	PF07478.8 D-ala D-ala ligase C-terminus	HMM	Pfam	Unknown_Dala_ligase	Van_ligase	Glycopeptides	Antibiotic_target_alteration	No
MF0761	DLFM02_00890|F22_DCS_14|gene-2|-|819-1886|complete	RF0144	FxnlSlxns	DalaDala	TIGR01205 D ala D alaTIGR: D-alanine--D-alanine ligase	HMM	TIGRFam	Unknown_Dala_ligase	Van_ligase	Glycopeptides	Antibiotic_target_alteration	No
MF0762	DLFM02_00898|F21_TMP_3|gene-1|-|10-330|complete	RF0139	FxnlSlxns	Thymidylat_synt	PF00303.14 Thymidylate synthase	HMM	Pfam	Thymidylate_Synthase	Thymidylate_Synthase	NA	Antibiotic_target_overexpression	No
MF0763	DLFM02_00903|F21_TMP_74|gene-2|+|238-828|complete	RF0063	FxnlSlxns	DHFR_1	PF00186.14 Dihydrofolate reductase	HMM	Pfam	dhfr	Dihydrofolate_reductase	Diaminopyrimidine	Antibiotic_target_replacement	Yes
MF0764	DLFM02_00910|F21_DCS_87|gene-2|+|417-1487|complete	RF0144	FxnlSlxns	DalaDala	TIGR01205 D ala D alaTIGR: D-alanine--D-alanine ligase	HMM	TIGRFam	Unknown_Dala_ligase	Van_ligase	Glycopeptides	Antibiotic_target_alteration	No
MF0765	DLFM02_00913|F21_TMP_6|gene-1|-|420-896|complete	RF0063	FxnlSlxns	DHFR_1	PF00186.14 Dihydrofolate reductase	HMM	Pfam	dhfr	Dihydrofolate_reductase	Diaminopyrimidine	Antibiotic_target_replacement	Yes
MF0766	DLFM02_00915|F21_TET_8|gene-1|-|14-1990|complete	ARO:3000191	FxnlSlxns	tetQ	antibiotic target protection protein|determinant of tetracycline resistance|determinant of antibiotic resistance	Protein	CARD	tetQ_Tetracycline_resistant_ribosomal_protection_protein	Tetracycline_ribosomal_protection_protein	Tetracyclines	Antibiotic_target_protection	Yes
MF0767	DLFM02_00916|F21_TMP_27|gene-3|-|1430-2278|complete	RF0139	FxnlSlxns	Thymidylat_synt	PF00303.14 Thymidylate synthase	HMM	Pfam	Thymidylate_Synthase	Thymidylate_Synthase	NA	Antibiotic_target_overexpression	No
MF0768	DLFM02_00918|F21_DCS_4|gene-2|+|1116-2231|complete	RF0144	FxnlSlxns	DalaDala	TIGR01205 D ala D alaTIGR: D-alanine--D-alanine ligase	HMM	TIGRFam	Unknown_Dala_ligase	Van_ligase	Glycopeptides	Antibiotic_target_alteration	No
MF0769	DLFM02_00925|F21_TMP_67|gene-3|-|901-1380|complete	RF0063	FxnlSlxns	DHFR_1	PF00186.14 Dihydrofolate reductase	HMM	Pfam	dhfr	Dihydrofolate_reductase	Diaminopyrimidine	Antibiotic_target_replacement	Yes
MF0770	DLFM02_00928|F21_DCS_130|gene-2|+|414-1466|complete	RF0144	FxnlSlxns	DalaDala	TIGR01205 D ala D alaTIGR: D-alanine--D-alanine ligase	HMM	TIGRFam	Unknown_Dala_ligase	Van_ligase	Glycopeptides	Antibiotic_target_alteration	No
MF0771	DLFM02_00931|F21_SXT_7|gene-2|+|639-1433|complete	RF0146	FxnlSlxns	Thymidylat_synt	TIGR03284 thym sym: thymidylate synthase	HMM	TIGRFam	Thymidylate_Synthase	Thymidylate_Synthase	NA	Antibiotic_target_overexpression	No
MF0772	DLFM02_00932|F21_TMP_14|gene-3|-|1357-1788|complete	RF0139	FxnlSlxns	Thymidylat_synt	PF00303.14 Thymidylate synthase	HMM	Pfam	Thymidylate_Synthase	Thymidylate_Synthase	NA	Antibiotic_target_overexpression	No
MF0773	DLFM02_00941|F21_TMP_8|gene-2|-|1114-1608|complete	RF0063	FxnlSlxns	DHFR_1	PF00186.14 Dihydrofolate reductase	HMM	Pfam	dhfr	Dihydrofolate_reductase	Diaminopyrimidine	Antibiotic_target_replacement	Yes
MF0774	DLFM02_00948|F21_TMP_41|gene-3|-|1186-1392|complete	RF0139	FxnlSlxns	Thymidylat_synt	PF00303.14 Thymidylate synthase	HMM	Pfam	Thymidylate_Synthase	Thymidylate_Synthase	NA	Antibiotic_target_overexpression	No
MF0775	DLFM02_00949|F21_PEN_13|gene-3|+|1102-1788|complete	RF0046	FxnlSlxns	CblA	CblA cephalosporin (class a)	HMM	Resfam	CblA_beta_lactamase	Class_A_beta_lactamase	Beta_lactams	Antibiotic_inactivation	Yes
MF0776	DLFM02_00950|F21_DCS_54|gene-2|-|818-1879|complete	RF0144	FxnlSlxns	DalaDala	TIGR01205 D ala D alaTIGR: D-alanine--D-alanine ligase	HMM	TIGRFam	Unknown_Dala_ligase	Van_ligase	Glycopeptides	Antibiotic_target_alteration	No
MF0777	DLFM02_00955|F21_TMP_19|gene-3|-|1334-1552|complete	RF0139	FxnlSlxns	Thymidylat_synt	PF00303.14 Thymidylate synthase	HMM	Pfam	Thymidylate_Synthase	Thymidylate_Synthase	NA	Antibiotic_target_overexpression	No
MF0778	DLFM02_00960|F21_DCS_138|gene-2|-|822-1796|complete	RF0144	FxnlSlxns	DalaDala	TIGR01205 D ala D alaTIGR: D-alanine--D-alanine ligase	HMM	TIGRFam	Unknown_Dala_ligase	Van_ligase	Glycopeptides	Antibiotic_target_alteration	No
MF0779	DLFM02_00967|F21_TMP_59|gene-2|+|384-710|complete	RF0139	FxnlSlxns	Thymidylat_synt	PF00303.14 Thymidylate synthase	HMM	Pfam	Thymidylate_Synthase	Thymidylate_Synthase	NA	Antibiotic_target_overexpression	No
MF0780	DLFM02_00967|F21_TMP_59|gene-3|+|742-1278|complete	RF0063	FxnlSlxns	DHFR_1	PF00186.14 Dihydrofolate reductase	HMM	Pfam	dhfr	Dihydrofolate_reductase	Diaminopyrimidine	Antibiotic_target_replacement	Yes
MF0781	DLFM02_00970|F21_TMP_49|gene-2|+|373-867|complete	RF0063	FxnlSlxns	DHFR_1	PF00186.14 Dihydrofolate reductase	HMM	Pfam	dhfr	Dihydrofolate_reductase	Diaminopyrimidine	Antibiotic_target_replacement	Yes
MF0782	DLFM02_00976|F21_DCS_58|gene-1|+|17-991|complete	RF0144	FxnlSlxns	DalaDala	TIGR01205 D ala D alaTIGR: D-alanine--D-alanine ligase	HMM	TIGRFam	Unknown_Dala_ligase	Van_ligase	Glycopeptides	Antibiotic_target_alteration	No
MF0783	DLFM02_00979|F21_DCS_10|gene-1|+|111-1208|complete	RF0144	FxnlSlxns	DalaDala	TIGR01205 D ala D alaTIGR: D-alanine--D-alanine ligase	HMM	TIGRFam	Unknown_Dala_ligase	Van_ligase	Glycopeptides	Antibiotic_target_alteration	No
MF0784	DLFM02_00981|F21_DCS_64|gene-2|+|276-1322|complete	RF0144	FxnlSlxns	DalaDala	TIGR01205 D ala D alaTIGR: D-alanine--D-alanine ligase	HMM	TIGRFam	Unknown_Dala_ligase	Van_ligase	Glycopeptides	Antibiotic_target_alteration	No
MF0785	DLFM02_00993|F21_TMP_45|gene-5|-|1509-1985|complete	RF0063	FxnlSlxns	DHFR_1	PF00186.14 Dihydrofolate reductase	HMM	Pfam	dhfr	Dihydrofolate_reductase	Diaminopyrimidine	Antibiotic_target_replacement	Yes
MF0786	DLFM02_00994|F21_DCS_17|gene-2|-|323-1270|complete	RF0144	FxnlSlxns	DalaDala	TIGR01205 D ala D alaTIGR: D-alanine--D-alanine ligase	HMM	TIGRFam	Unknown_Dala_ligase	Van_ligase	Glycopeptides	Antibiotic_target_alteration	No
MF0787	DLFM02_00996|F21_DCS_2|gene-2|+|887-2050|complete	RF0144	FxnlSlxns	DalaDala	TIGR01205 D ala D alaTIGR: D-alanine--D-alanine ligase	HMM	TIGRFam	Unknown_Dala_ligase	Van_ligase	Glycopeptides	Antibiotic_target_alteration	No
MF0788	DLFM02_01001|F21_DCS_97|gene-1|+|50-1102|complete	RF0144	FxnlSlxns	DalaDala	TIGR01205 D ala D alaTIGR: D-alanine--D-alanine ligase	HMM	TIGRFam	Unknown_Dala_ligase	Van_ligase	Glycopeptides	Antibiotic_target_alteration	No
MF0789	DLFM02_01002|F21_CHL_5|gene-3|+|1063-1722|complete	RF0045	FxnlSlxns	cat	PF00302.13 Chloramphenicol acetyltransferase	HMM	Pfam	Unkown_chloramphenicol_acetyltransferase	Chloramphenicol_acetyltransferase	Phenicol	Antibiotic_inactivation	Yes
MF0790	DLFM02_01012|F21_TMP_20|gene-2|+|577-1065|complete	RF0063	FxnlSlxns	DHFR_1	PF00186.14 Dihydrofolate reductase	HMM	Pfam	dhfr	Dihydrofolate_reductase	Diaminopyrimidine	Antibiotic_target_replacement	Yes
MF0791	DLFM02_01014|F21_TMP_71|gene-2|+|405-893|complete	RF0063	FxnlSlxns	DHFR_1	PF00186.14 Dihydrofolate reductase	HMM	Pfam	dhfr	Dihydrofolate_reductase	Diaminopyrimidine	Antibiotic_target_replacement	Yes
MF0792	DLFM02_01026|F21_DCS_34|gene-2|-|438-1508|complete	RF0144	FxnlSlxns	DalaDala	TIGR01205 D ala D alaTIGR: D-alanine--D-alanine ligase	HMM	TIGRFam	Unknown_Dala_ligase	Van_ligase	Glycopeptides	Antibiotic_target_alteration	No
MF0793	DLFM02_01027|F21_TMP_55|gene-3|-|1968-2324|complete	RF0063	FxnlSlxns	DHFR_1	PF00186.14 Dihydrofolate reductase	HMM	Pfam	dhfr	Dihydrofolate_reductase	Diaminopyrimidine	Antibiotic_target_replacement	Yes
MF0794	DLFM02_01028|F21_TMP_4|gene-3|-|1825-2319|complete	RF0063	FxnlSlxns	DHFR_1	PF00186.14 Dihydrofolate reductase	HMM	Pfam	dhfr	Dihydrofolate_reductase	Diaminopyrimidine	Antibiotic_target_replacement	Yes
MF0795	DLFM02_01029|F21_SXT_3|gene-3|+|1841-2335|complete	RF0063	FxnlSlxns	DHFR_1	PF00186.14 Dihydrofolate reductase	HMM	Pfam	dhfr	Dihydrofolate_reductase	Diaminopyrimidine	Antibiotic_target_replacement	Yes
MF0796	DLFM02_01040|F21_DCS_80|gene-2|-|302-1363|complete	RF0144	FxnlSlxns	DalaDala	TIGR01205 D ala D alaTIGR: D-alanine--D-alanine ligase	HMM	TIGRFam	Unknown_Dala_ligase	Van_ligase	Glycopeptides	Antibiotic_target_alteration	No
MF0797	DLFM02_01054|F21_DCS_76|gene-2|-|536-1561|complete	RF0144	FxnlSlxns	DalaDala	TIGR01205 D ala D alaTIGR: D-alanine--D-alanine ligase	HMM	TIGRFam	Unknown_Dala_ligase	Van_ligase	Glycopeptides	Antibiotic_target_alteration	No
MF0798	DLFM02_01057|F19_SXT_67|gene-2|-|107-901|complete	RF0146	FxnlSlxns	Thymidylat_synt	TIGR03284 thym sym: thymidylate synthase	HMM	TIGRFam	Thymidylate_Synthase	Thymidylate_Synthase	NA	Antibiotic_target_overexpression	No
MF0799	DLFM02_01059|F19_TMP_21|gene-3|-|315-827|complete	RF0063	FxnlSlxns	DHFR_1	PF00186.14 Dihydrofolate reductase	HMM	Pfam	dhfr	Dihydrofolate_reductase	Diaminopyrimidine	Antibiotic_target_replacement	Yes
MF0800	DLFM02_01062|F19_TMP_68|gene-2|-|288-776|complete	RF0063	FxnlSlxns	DHFR_1	PF00186.14 Dihydrofolate reductase	HMM	Pfam	dhfr	Dihydrofolate_reductase	Diaminopyrimidine	Antibiotic_target_replacement	Yes
MF0801	DLFM02_01068|F19_SXT_11|gene-2|+|1161-1955|complete	RF0146	FxnlSlxns	Thymidylat_synt	TIGR03284 thym sym: thymidylate synthase	HMM	TIGRFam	Thymidylate_Synthase	Thymidylate_Synthase	NA	Antibiotic_target_overexpression	No
MF0802	DLFM02_01068|F19_SXT_11|gene-3|+|2067-2564|complete	RF0063	FxnlSlxns	DHFR_1	PF00186.14 Dihydrofolate reductase	HMM	Pfam	dhfr	Dihydrofolate_reductase	Diaminopyrimidine	Antibiotic_target_replacement	Yes
MF0803	DLFM02_01069|F19_DCS_53|gene-3|-|1113-1841|complete	RF0061	FxnlSlxns	DalaDala	PF01820.16 D-ala D-ala ligase N-terminus	HMM	Pfam	Unknown_Dala_ligase	Van_ligase	Glycopeptides	Antibiotic_target_alteration	No
MF0804	DLFM02_01070|F19_TMP_66|gene-2|+|430-1002|complete	RF0063	FxnlSlxns	DHFR_1	PF00186.14 Dihydrofolate reductase	HMM	Pfam	dhfr	Dihydrofolate_reductase	Diaminopyrimidine	Antibiotic_target_replacement	Yes
MF0805	DLFM02_01086|F19_SXT_39|gene-1|+|20-868|complete	RF0139	FxnlSlxns	Thymidylat_synt	PF00303.14 Thymidylate synthase	HMM	Pfam	Thymidylate_Synthase	Thymidylate_Synthase	NA	Antibiotic_target_overexpression	No
MF0806	DLFM02_01089|F19_DCS_138|gene-2|-|564-1616|complete	RF0144	FxnlSlxns	DalaDala	TIGR01205 D ala D alaTIGR: D-alanine--D-alanine ligase	HMM	TIGRFam	Unknown_Dala_ligase	Van_ligase	Glycopeptides	Antibiotic_target_alteration	No
MF0807	DLFM02_01091|F19_SXT_12|gene-2|-|472-960|complete	RF0063	FxnlSlxns	DHFR_1	PF00186.14 Dihydrofolate reductase	HMM	Pfam	dhfr	Dihydrofolate_reductase	Diaminopyrimidine	Antibiotic_target_replacement	Yes
MF0808	DLFM02_01092|F19_DCS_80|gene-1|-|52-945|complete	RF0018	FxnlSlxns	Acetyl_transf	PF01553.16 Acyltransferase	HMM	Pfam	Unknown_AAC	Aminoglycoside_acetyltransferase	Aminoglycosides	Antibiotic_inactivation	Yes
MF0809	DLFM02_01092|F19_DCS_80|gene-2|-|1038-2012|complete	RF0144	FxnlSlxns	DalaDala	TIGR01205 D ala D alaTIGR: D-alanine--D-alanine ligase	HMM	TIGRFam	Unknown_Dala_ligase	Van_ligase	Glycopeptides	Antibiotic_target_alteration	No
MF0810	DLFM02_01096|F19_SXT_1|gene-1|+|68-898|complete	RF0139	FxnlSlxns	Thymidylat_synt	PF00303.14 Thymidylate synthase	HMM	Pfam	Thymidylate_Synthase	Thymidylate_Synthase	NA	Antibiotic_target_overexpression	No
MF0811	DLFM02_01096|F19_SXT_1|gene-2|+|1020-1517|complete	RF0063	FxnlSlxns	DHFR_1	PF00186.14 Dihydrofolate reductase	HMM	Pfam	dhfr	Dihydrofolate_reductase	Diaminopyrimidine	Antibiotic_target_replacement	Yes
MF0812	DLFM02_01099|F19_DCS_212|gene-3|+|563-1498|complete	RF0144	FxnlSlxns	DalaDala	TIGR01205 D ala D alaTIGR: D-alanine--D-alanine ligase	HMM	TIGRFam	Unknown_Dala_ligase	Van_ligase	Glycopeptides	Antibiotic_target_alteration	No
MF0813	DLFM02_01100|F19_DCS_102|gene-2|+|365-1543|complete	RF0024	FxnlSlxns	Aminotran_1_2	PF00155.16 Aminotransferase class I and II	HMM	Pfam	Unknown_Aminotransferase	Aminotransferase	NA	Other	No
MF0814	DLFM02_01105|F19_SXT_18|gene-3|-|1002-1832|complete	RF0139	FxnlSlxns	Thymidylat_synt	PF00303.14 Thymidylate synthase	HMM	Pfam	Thymidylate_Synthase	Thymidylate_Synthase	NA	Antibiotic_target_overexpression	No
MF0815	DLFM02_01109|F19_DCS_151|gene-2|-|1296-1922|complete	RF0061	FxnlSlxns	DalaDala	PF01820.16 D-ala D-ala ligase N-terminus	HMM	Pfam	Unknown_Dala_ligase	Van_ligase	Glycopeptides	Antibiotic_target_alteration	No
MF0816	DLFM02_01123|F19_DCS_56|gene-2|+|352-1368|complete	RF0060	FxnlSlxns	DalaDala	PF07478.8 D-ala D-ala ligase C-terminus	HMM	Pfam	Unknown_Dala_ligase	Van_ligase	Glycopeptides	Antibiotic_target_alteration	No
MF0817	DLFM02_01127|F19_TMP_6|gene-2|-|250-768|complete	RF0063	FxnlSlxns	DHFR_1	PF00186.14 Dihydrofolate reductase	HMM	Pfam	dhfr	Dihydrofolate_reductase	Diaminopyrimidine	Antibiotic_target_replacement	Yes
MF0818	DLFM02_01128|F19_SXT_59|gene-1|+|21-815|complete	RF0146	FxnlSlxns	Thymidylat_synt	TIGR03284 thym sym: thymidylate synthase	HMM	TIGRFam	Thymidylate_Synthase	Thymidylate_Synthase	NA	Antibiotic_target_overexpression	No
MF0819	DLFM02_01128|F19_SXT_59|gene-2|+|846-1361|complete	RF0063	FxnlSlxns	DHFR_1	PF00186.14 Dihydrofolate reductase	HMM	Pfam	dhfr	Dihydrofolate_reductase	Diaminopyrimidine	Antibiotic_target_replacement	Yes
MF0820	DLFM02_01131|F19_SXT_62|gene-2|+|712-1503|complete	RF0139	FxnlSlxns	Thymidylat_synt	PF00303.14 Thymidylate synthase	HMM	Pfam	Thymidylate_Synthase	Thymidylate_Synthase	NA	Antibiotic_target_overexpression	No
MF0821	DLFM02_01134|F19_DCS_83|gene-2|+|195-674|complete	RF0061	FxnlSlxns	DalaDala	PF01820.16 D-ala D-ala ligase N-terminus	HMM	Pfam	Unknown_Dala_ligase	Van_ligase	Glycopeptides	Antibiotic_target_alteration	No
MF0822	DLFM02_01140|F19_TMP_22|gene-2|+|456-1250|complete	RF0146	FxnlSlxns	Thymidylat_synt	TIGR03284 thym sym: thymidylate synthase	HMM	TIGRFam	Thymidylate_Synthase	Thymidylate_Synthase	NA	Antibiotic_target_overexpression	No
MF0823	DLFM02_01140|F19_TMP_22|gene-3|+|1255-1749|complete	RF0063	FxnlSlxns	DHFR_1	PF00186.14 Dihydrofolate reductase	HMM	Pfam	dhfr	Dihydrofolate_reductase	Diaminopyrimidine	Antibiotic_target_replacement	Yes
MF0824	DLFM02_01142|F19_TMP_82|gene-1|+|25-630|complete	RF0139	FxnlSlxns	Thymidylat_synt	PF00303.14 Thymidylate synthase	HMM	Pfam	Thymidylate_Synthase	Thymidylate_Synthase	NA	Antibiotic_target_overexpression	No
MF0825	DLFM02_01142|F19_TMP_82|gene-2|+|640-1119|complete	RF0063	FxnlSlxns	DHFR_1	PF00186.14 Dihydrofolate reductase	HMM	Pfam	dhfr	Dihydrofolate_reductase	Diaminopyrimidine	Antibiotic_target_replacement	Yes
MF0826	DLFM02_01145|F19_DCS_163|gene-3|-|1198-2262|complete	RF0144	FxnlSlxns	DalaDala	TIGR01205 D ala D alaTIGR: D-alanine--D-alanine ligase	HMM	TIGRFam	Unknown_Dala_ligase	Van_ligase	Glycopeptides	Antibiotic_target_alteration	No
MF0827	DLFM02_01146|F19_DCS_197|gene-1|+|87-1154|complete	RF0144	FxnlSlxns	DalaDala	TIGR01205 D ala D alaTIGR: D-alanine--D-alanine ligase	HMM	TIGRFam	Unknown_Dala_ligase	Van_ligase	Glycopeptides	Antibiotic_target_alteration	No
MF0828	DLFM02_01149|F19_CHL_4|gene-2|+|515-1138|complete	RF0045	FxnlSlxns	cat	PF00302.13 Chloramphenicol acetyltransferase	HMM	Pfam	Unkown_chloramphenicol_acetyltransferase	Chloramphenicol_acetyltransferase	Phenicol	Antibiotic_inactivation	Yes
MF0829	DLFM02_01150|F19_DCS_114|gene-1|-|30-1070|complete	RF0144	FxnlSlxns	DalaDala	TIGR01205 D ala D alaTIGR: D-alanine--D-alanine ligase	HMM	TIGRFam	Unknown_Dala_ligase	Van_ligase	Glycopeptides	Antibiotic_target_alteration	No
MF0830	DLFM02_01152|F19_DCS_33|gene-2|+|211-498|complete	RF0061	FxnlSlxns	DalaDala	PF01820.16 D-ala D-ala ligase N-terminus	HMM	Pfam	Unknown_Dala_ligase	Van_ligase	Glycopeptides	Antibiotic_target_alteration	No
MF0831	DLFM02_01171|F19_TMP_27|gene-1|-|54-542|complete	RF0063	FxnlSlxns	DHFR_1	PF00186.14 Dihydrofolate reductase	HMM	Pfam	dhfr	Dihydrofolate_reductase	Diaminopyrimidine	Antibiotic_target_replacement	Yes
MF0832	DLFM02_01180|F19_DCS_145|gene-2|-|773-1807|complete	RF0144	FxnlSlxns	DalaDala	TIGR01205 D ala D alaTIGR: D-alanine--D-alanine ligase	HMM	TIGRFam	Unknown_Dala_ligase	Van_ligase	Glycopeptides	Antibiotic_target_alteration	No
MF0833	DLFM02_01183|F19_DCS_29|gene-3|-|695-1840|complete	RF0144	FxnlSlxns	DalaDala	TIGR01205 D ala D alaTIGR: D-alanine--D-alanine ligase	HMM	TIGRFam	Unknown_Dala_ligase	Van_ligase	Glycopeptides	Antibiotic_target_alteration	No
MF0834	DLFM02_01186|F19_DCS_171|gene-2|-|267-1334|complete	RF0144	FxnlSlxns	DalaDala	TIGR01205 D ala D alaTIGR: D-alanine--D-alanine ligase	HMM	TIGRFam	Unknown_Dala_ligase	Van_ligase	Glycopeptides	Antibiotic_target_alteration	No
MF0835	DLFM02_01187|F19_SXT_53|gene-1|-|44-541|complete	RF0063	FxnlSlxns	DHFR_1	PF00186.14 Dihydrofolate reductase	HMM	Pfam	dhfr	Dihydrofolate_reductase	Diaminopyrimidine	Antibiotic_target_replacement	Yes
MF0836	DLFM02_01189|F19_SXT_4|gene-2|-|617-1411|complete	RF0146	FxnlSlxns	Thymidylat_synt	TIGR03284 thym sym: thymidylate synthase	HMM	TIGRFam	Thymidylate_Synthase	Thymidylate_Synthase	NA	Antibiotic_target_overexpression	No
MF0837	DLFM02_01191|F19_SXT_42|gene-2|+|609-1403|complete	RF0146	FxnlSlxns	Thymidylat_synt	TIGR03284 thym sym: thymidylate synthase	HMM	TIGRFam	Thymidylate_Synthase	Thymidylate_Synthase	NA	Antibiotic_target_overexpression	No
MF0838	DLFM02_01200|F19_DCS_142|gene-2|+|834-1895|complete	RF0144	FxnlSlxns	DalaDala	TIGR01205 D ala D alaTIGR: D-alanine--D-alanine ligase	HMM	TIGRFam	Unknown_Dala_ligase	Van_ligase	Glycopeptides	Antibiotic_target_alteration	No
MF0839	DLFM02_01202|F19_DCS_82|gene-2|-|208-1260|complete	RF0144	FxnlSlxns	DalaDala	TIGR01205 D ala D alaTIGR: D-alanine--D-alanine ligase	HMM	TIGRFam	Unknown_Dala_ligase	Van_ligase	Glycopeptides	Antibiotic_target_alteration	No
MF0840	DLFM02_01204|F19_DCS_229|gene-2|-|823-1233|complete	RF0060	FxnlSlxns	DalaDala	PF07478.8 D-ala D-ala ligase C-terminus	HMM	Pfam	Unknown_Dala_ligase	Van_ligase	Glycopeptides	Antibiotic_target_alteration	No
MF0841	DLFM02_01204|F19_DCS_229|gene-3|-|1259-1918|complete	RF0061	FxnlSlxns	DalaDala	PF01820.16 D-ala D-ala ligase N-terminus	HMM	Pfam	Unknown_Dala_ligase	Van_ligase	Glycopeptides	Antibiotic_target_alteration	No
MF0842	DLFM02_01207|F19_DCS_43|gene-2|+|380-1441|complete	RF0144	FxnlSlxns	DalaDala	TIGR01205 D ala D alaTIGR: D-alanine--D-alanine ligase	HMM	TIGRFam	Unknown_Dala_ligase	Van_ligase	Glycopeptides	Antibiotic_target_alteration	No
MF0843	DLFM02_01220|F19_TMP_39|gene-2|-|656-1141|complete	RF0063	FxnlSlxns	DHFR_1	PF00186.14 Dihydrofolate reductase	HMM	Pfam	dhfr	Dihydrofolate_reductase	Diaminopyrimidine	Antibiotic_target_replacement	Yes
MF0844	DLFM02_01227|F19_DCS_181|gene-2|+|207-1184|complete	RF0144	FxnlSlxns	DalaDala	TIGR01205 D ala D alaTIGR: D-alanine--D-alanine ligase	HMM	TIGRFam	Unknown_Dala_ligase	Van_ligase	Glycopeptides	Antibiotic_target_alteration	No
MF0845	DLFM02_01229|F19_DCS_99|gene-2|+|638-1675|complete	RF0144	FxnlSlxns	DalaDala	TIGR01205 D ala D alaTIGR: D-alanine--D-alanine ligase	HMM	TIGRFam	Unknown_Dala_ligase	Van_ligase	Glycopeptides	Antibiotic_target_alteration	No
MF0846	DLFM02_01255|F19_TMP_49|gene-2|-|591-1115|complete	RF0063	FxnlSlxns	DHFR_1	PF00186.14 Dihydrofolate reductase	HMM	Pfam	dhfr	Dihydrofolate_reductase	Diaminopyrimidine	Antibiotic_target_replacement	Yes
MF0847	DLFM02_01258|F19_DCS_168|gene-2|-|1110-1682|complete	RF0060	FxnlSlxns	DalaDala	PF07478.8 D-ala D-ala ligase C-terminus	HMM	Pfam	Unknown_Dala_ligase	Van_ligase	Glycopeptides	Antibiotic_target_alteration	No
MF0848	DLFM02_01259|F19_DCS_103|gene-2|-|168-1181|complete	RF0144	FxnlSlxns	DalaDala	TIGR01205 D ala D alaTIGR: D-alanine--D-alanine ligase	HMM	TIGRFam	Unknown_Dala_ligase	Van_ligase	Glycopeptides	Antibiotic_target_alteration	No
MF0849	DLFM02_01265|F19_DCS_25|gene-2|-|629-1690|complete	RF0144	FxnlSlxns	DalaDala	TIGR01205 D ala D alaTIGR: D-alanine--D-alanine ligase	HMM	TIGRFam	Unknown_Dala_ligase	Van_ligase	Glycopeptides	Antibiotic_target_alteration	No
MF0850	DLFM02_01268|F19_DCS_106|gene-2|+|907-1641|complete	RF0061	FxnlSlxns	DalaDala	PF01820.16 D-ala D-ala ligase N-terminus	HMM	Pfam	Unknown_Dala_ligase	Van_ligase	Glycopeptides	Antibiotic_target_alteration	No
MF0851	DLFM02_01274|F19_SXT_58|gene-1|+|29-859|complete	RF0139	FxnlSlxns	Thymidylat_synt	PF00303.14 Thymidylate synthase	HMM	Pfam	Thymidylate_Synthase	Thymidylate_Synthase	NA	Antibiotic_target_overexpression	No
MF0852	DLFM02_01274|F19_SXT_58|gene-3|+|1710-2183|complete	RF0063	FxnlSlxns	DHFR_1	PF00186.14 Dihydrofolate reductase	HMM	Pfam	dhfr	Dihydrofolate_reductase	Diaminopyrimidine	Antibiotic_target_replacement	Yes
MF0853	DLFM02_01279|F19_SXT_46|gene-1|+|21-266|complete	RF0139	FxnlSlxns	Thymidylat_synt	PF00303.14 Thymidylate synthase	HMM	Pfam	Thymidylate_Synthase	Thymidylate_Synthase	NA	Antibiotic_target_overexpression	No
MF0854	DLFM02_01282|F19_DCS_184|gene-1|+|236-1333|complete	RF0144	FxnlSlxns	DalaDala	TIGR01205 D ala D alaTIGR: D-alanine--D-alanine ligase	HMM	TIGRFam	Unknown_Dala_ligase	Van_ligase	Glycopeptides	Antibiotic_target_alteration	No
MF0855	DLFM02_01287|F19_DCS_22|gene-2|+|81-1115|complete	RF0144	FxnlSlxns	DalaDala	TIGR01205 D ala D alaTIGR: D-alanine--D-alanine ligase	HMM	TIGRFam	Unknown_Dala_ligase	Van_ligase	Glycopeptides	Antibiotic_target_alteration	No
MF0856	DLFM02_01289|F19_TMP_11|gene-2|+|627-1115|complete	RF0063	FxnlSlxns	DHFR_1	PF00186.14 Dihydrofolate reductase	HMM	Pfam	dhfr	Dihydrofolate_reductase	Diaminopyrimidine	Antibiotic_target_replacement	Yes
MF0857	DLFM02_01294|F19_DCS_60|gene-1|-|75-1169|complete	RF0144	FxnlSlxns	DalaDala	TIGR01205 D ala D alaTIGR: D-alanine--D-alanine ligase	HMM	TIGRFam	Unknown_Dala_ligase	Van_ligase	Glycopeptides	Antibiotic_target_alteration	No
MF0858	DLFM02_01296|F19_TMP_55|gene-1|+|67-564|complete	RF0063	FxnlSlxns	DHFR_1	PF00186.14 Dihydrofolate reductase	HMM	Pfam	dhfr	Dihydrofolate_reductase	Diaminopyrimidine	Antibiotic_target_replacement	Yes
MF0859	DLFM02_01302|F19_SXT_22|gene-4|+|1082-1912|complete	RF0139	FxnlSlxns	Thymidylat_synt	PF00303.14 Thymidylate synthase	HMM	Pfam	Thymidylate_Synthase	Thymidylate_Synthase	NA	Antibiotic_target_overexpression	No
MF0860	DLFM02_01303|F19_DCS_130|gene-2|-|412-1407|complete	RF0144	FxnlSlxns	DalaDala	TIGR01205 D ala D alaTIGR: D-alanine--D-alanine ligase	HMM	TIGRFam	Unknown_Dala_ligase	Van_ligase	Glycopeptides	Antibiotic_target_alteration	No
MF0861	DLFM02_01304|F19_DCS_217|gene-2|-|105-1157|complete	RF0144	FxnlSlxns	DalaDala	TIGR01205 D ala D alaTIGR: D-alanine--D-alanine ligase	HMM	TIGRFam	Unknown_Dala_ligase	Van_ligase	Glycopeptides	Antibiotic_target_alteration	No
MF0862	DLFM02_01305|F19_DCS_161|gene-2|+|444-1496|complete	RF0144	FxnlSlxns	DalaDala	TIGR01205 D ala D alaTIGR: D-alanine--D-alanine ligase	HMM	TIGRFam	Unknown_Dala_ligase	Van_ligase	Glycopeptides	Antibiotic_target_alteration	No
MF0863	DLFM02_01306|F19_SXT_41|gene-1|+|95-1252|complete	RF0102	FxnlSlxns	MFS_efflux	PF07690.11 Major Facilitator Superfamily	HMM	Pfam	Unknown_MFS_efflux_pump	MFS_efflux_pump	Multidrug_Class	Antibiotic_efflux	No
MF0864	DLFM02_01306|F19_SXT_41|gene-2|-|1383-1862|complete	RF0063	FxnlSlxns	DHFR_1	PF00186.14 Dihydrofolate reductase	HMM	Pfam	dhfr	Dihydrofolate_reductase	Diaminopyrimidine	Antibiotic_target_replacement	Yes
MF0865	DLFM02_01315|F19_SXT_20|gene-1|+|221-1066|complete	RF0139	FxnlSlxns	Thymidylat_synt	PF00303.14 Thymidylate synthase	HMM	Pfam	Thymidylate_Synthase	Thymidylate_Synthase	NA	Antibiotic_target_overexpression	No
MF0866	DLFM02_01316|F19_DCS_139|gene-2|+|530-1582|complete	RF0144	FxnlSlxns	DalaDala	TIGR01205 D ala D alaTIGR: D-alanine--D-alanine ligase	HMM	TIGRFam	Unknown_Dala_ligase	Van_ligase	Glycopeptides	Antibiotic_target_alteration	No
MF0867	DLFM02_01324|F19_DCS_159|gene-2|-|340-1407|complete	RF0144	FxnlSlxns	DalaDala	TIGR01205 D ala D alaTIGR: D-alanine--D-alanine ligase	HMM	TIGRFam	Unknown_Dala_ligase	Van_ligase	Glycopeptides	Antibiotic_target_alteration	No
MF0868	DLFM02_01328|F19_SXT_56|gene-2|+|296-1126|complete	RF0139	FxnlSlxns	Thymidylat_synt	PF00303.14 Thymidylate synthase	HMM	Pfam	Thymidylate_Synthase	Thymidylate_Synthase	NA	Antibiotic_target_overexpression	No
MF0869	DLFM02_01328|F19_SXT_56|gene-3|+|1187-1681|complete	RF0063	FxnlSlxns	DHFR_1	PF00186.14 Dihydrofolate reductase	HMM	Pfam	dhfr	Dihydrofolate_reductase	Diaminopyrimidine	Antibiotic_target_replacement	Yes
MF0870	DLFM02_01330|F19_TMP_14|gene-3|-|1266-1748|complete	RF0063	FxnlSlxns	DHFR_1	PF00186.14 Dihydrofolate reductase	HMM	Pfam	dhfr	Dihydrofolate_reductase	Diaminopyrimidine	Antibiotic_target_replacement	Yes
MF0871	DLFM02_01330|F19_TMP_14|gene-4|-|1758-2588|complete	RF0139	FxnlSlxns	Thymidylat_synt	PF00303.14 Thymidylate synthase	HMM	Pfam	Thymidylate_Synthase	Thymidylate_Synthase	NA	Antibiotic_target_overexpression	No
MF0872	DLFM02_01333|F19_DCS_90|gene-1|-|315-1358|complete	RF0144	FxnlSlxns	DalaDala	TIGR01205 D ala D alaTIGR: D-alanine--D-alanine ligase	HMM	TIGRFam	Unknown_Dala_ligase	Van_ligase	Glycopeptides	Antibiotic_target_alteration	No
MF0873	DLFM02_01336|F19_SXT_77|gene-4|+|1082-1912|complete	RF0139	FxnlSlxns	Thymidylat_synt	PF00303.14 Thymidylate synthase	HMM	Pfam	Thymidylate_Synthase	Thymidylate_Synthase	NA	Antibiotic_target_overexpression	No
MF0874	DLFM02_01343|F19_DCS_169|gene-3|+|775-1836|complete	RF0144	FxnlSlxns	DalaDala	TIGR01205 D ala D alaTIGR: D-alanine--D-alanine ligase	HMM	TIGRFam	Unknown_Dala_ligase	Van_ligase	Glycopeptides	Antibiotic_target_alteration	No
MF0875	DLFM02_01343|F19_DCS_169|gene-4|+|1855-2205|complete	RF0077	FxnlSlxns	Glyoxalase	PF00903.20 Glyoxalase/Bleomycin resistance protein/Dioxygenase superfamily	HMM	Pfam	Glyoxalase_Bleomycin_Resistant_Protein	Bleomycin_resistant_protein	Glycopeptides	Antibiotic_inactivation	No
MF0876	DLFM02_01346|F19_DCS_210|gene-2|+|721-1599|complete	RF0061	FxnlSlxns	DalaDala	PF01820.16 D-ala D-ala ligase N-terminus	HMM	Pfam	Unknown_Dala_ligase	Van_ligase	Glycopeptides	Antibiotic_target_alteration	No
MF0877	DLFM02_01346|F19_DCS_210|gene-3|+|1544-1906|complete	RF0060	FxnlSlxns	DalaDala	PF07478.8 D-ala D-ala ligase C-terminus	HMM	Pfam	Unknown_Dala_ligase	Van_ligase	Glycopeptides	Antibiotic_target_alteration	No
MF0878	DLFM02_01351|F18_TMP_18|gene-2|+|371-862|complete	RF0063	FxnlSlxns	DHFR_1	PF00186.14 Dihydrofolate reductase	HMM	Pfam	dhfr	Dihydrofolate_reductase	Diaminopyrimidine	Antibiotic_target_replacement	Yes
MF0879	DLFM02_01374|F18_DCS_180|gene-3|-|733-1380|complete	RF0061	FxnlSlxns	DalaDala	PF01820.16 D-ala D-ala ligase N-terminus	HMM	Pfam	Unknown_Dala_ligase	Van_ligase	Glycopeptides	Antibiotic_target_alteration	No
MF0880	DLFM02_01377|F18_DCS_49|gene-2|+|238-1302|complete	RF0144	FxnlSlxns	DalaDala	TIGR01205 D ala D alaTIGR: D-alanine--D-alanine ligase	HMM	TIGRFam	Unknown_Dala_ligase	Van_ligase	Glycopeptides	Antibiotic_target_alteration	No
MF0881	DLFM02_01382|F18_DCS_27|gene-2|+|218-445|complete	RF0061	FxnlSlxns	DalaDala	PF01820.16 D-ala D-ala ligase N-terminus	HMM	Pfam	Unknown_Dala_ligase	Van_ligase	Glycopeptides	Antibiotic_target_alteration	No
MF0882	DLFM02_01384|F18_CHL_4|gene-1|+|391-1014|complete	RF0045	FxnlSlxns	cat	PF00302.13 Chloramphenicol acetyltransferase	HMM	Pfam	Unkown_chloramphenicol_acetyltransferase	Chloramphenicol_acetyltransferase	Phenicol	Antibiotic_inactivation	Yes
MF7448	gb|BAB38260_1|ARO_3000830|cpxA__Escherichia_coli	ARO:3000830	ARDatabase	cpxA	cpxA__Escherichia_coli	Protein	CARD	RND_antibiotic_efflux_pump_regulator	Gene_modulating_resistance	NA	Efflux_or_operon_regulator	No
MF0884	DLFM02_01405|F18_DCS_60|gene-2|-|1234-2277|complete	RF0144	FxnlSlxns	DalaDala	TIGR01205 D ala D alaTIGR: D-alanine--D-alanine ligase	HMM	TIGRFam	Unknown_Dala_ligase	Van_ligase	Glycopeptides	Antibiotic_target_alteration	No
MF0885	DLFM02_01406|F18_TMP_7|gene-1|-|74-568|complete	RF0063	FxnlSlxns	DHFR_1	PF00186.14 Dihydrofolate reductase	HMM	Pfam	dhfr	Dihydrofolate_reductase	Diaminopyrimidine	Antibiotic_target_replacement	Yes
MF0886	DLFM02_01409|F18_DCS_205|gene-3|-|1296-1904|complete	RF0060	FxnlSlxns	DalaDala	PF07478.8 D-ala D-ala ligase C-terminus	HMM	Pfam	Unknown_Dala_ligase	Van_ligase	Glycopeptides	Antibiotic_target_alteration	No
MF0887	DLFM02_01409|F18_DCS_205|gene-4|-|1853-2362|complete	RF0061	FxnlSlxns	DalaDala	PF01820.16 D-ala D-ala ligase N-terminus	HMM	Pfam	Unknown_Dala_ligase	Van_ligase	Glycopeptides	Antibiotic_target_alteration	No
MF0888	DLFM02_01416|F18_DCS_41|gene-2|-|165-1340|complete	RF0024	FxnlSlxns	Aminotran_1_2	PF00155.16 Aminotransferase class I and II	HMM	Pfam	Unknown_Aminotransferase	Aminotransferase	NA	Other	No
MF0889	DLFM02_01425|F18_DCS_68|gene-2|-|556-1650|complete	RF0144	FxnlSlxns	DalaDala	TIGR01205 D ala D alaTIGR: D-alanine--D-alanine ligase	HMM	TIGRFam	Unknown_Dala_ligase	Van_ligase	Glycopeptides	Antibiotic_target_alteration	No
MF0890	DLFM02_01429|F18_DCS_93|gene-2|+|442-615|complete	RF0061	FxnlSlxns	DalaDala	PF01820.16 D-ala D-ala ligase N-terminus	HMM	Pfam	Unknown_Dala_ligase	Van_ligase	Glycopeptides	Antibiotic_target_alteration	No
MF0891	DLFM02_01429|F18_DCS_93|gene-3|+|659-1072|complete	RF0061	FxnlSlxns	DalaDala	PF01820.16 D-ala D-ala ligase N-terminus	HMM	Pfam	Unknown_Dala_ligase	Van_ligase	Glycopeptides	Antibiotic_target_alteration	No
MF0892	DLFM02_01429|F18_DCS_93|gene-4|+|1074-1478|complete	RF0060	FxnlSlxns	DalaDala	PF07478.8 D-ala D-ala ligase C-terminus	HMM	Pfam	Unknown_Dala_ligase	Van_ligase	Glycopeptides	Antibiotic_target_alteration	No
MF0893	DLFM02_01451|F18_DCS_84|gene-1|+|22-1074|complete	RF0144	FxnlSlxns	DalaDala	TIGR01205 D ala D alaTIGR: D-alanine--D-alanine ligase	HMM	TIGRFam	Unknown_Dala_ligase	Van_ligase	Glycopeptides	Antibiotic_target_alteration	No
MF0894	DLFM02_01457|F18_CHL_2|gene-1|-|114-755|complete	RF0045	FxnlSlxns	cat	PF00302.13 Chloramphenicol acetyltransferase	HMM	Pfam	Unkown_chloramphenicol_acetyltransferase	Chloramphenicol_acetyltransferase	Phenicol	Antibiotic_inactivation	Yes
MF0895	DLFM02_01464|F18_DCS_42|gene-2|+|404-1459|complete	RF0144	FxnlSlxns	DalaDala	TIGR01205 D ala D alaTIGR: D-alanine--D-alanine ligase	HMM	TIGRFam	Unknown_Dala_ligase	Van_ligase	Glycopeptides	Antibiotic_target_alteration	No
MF0896	DLFM02_01465|F18_TMP_23|gene-1|+|30-401|complete	RF0146	FxnlSlxns	Thymidylat_synt	TIGR03284 thym sym: thymidylate synthase	HMM	TIGRFam	Thymidylate_Synthase	Thymidylate_Synthase	NA	Antibiotic_target_overexpression	No
MF0897	DLFM02_01497|F18_TMP_4|gene-2|-|1155-1652|complete	RF0063	FxnlSlxns	DHFR_1	PF00186.14 Dihydrofolate reductase	HMM	Pfam	dhfr	Dihydrofolate_reductase	Diaminopyrimidine	Antibiotic_target_replacement	Yes
MF0898	DLFM02_01502|F18_DCS_184|gene-2|-|142-1236|complete	RF0144	FxnlSlxns	DalaDala	TIGR01205 D ala D alaTIGR: D-alanine--D-alanine ligase	HMM	TIGRFam	Unknown_Dala_ligase	Van_ligase	Glycopeptides	Antibiotic_target_alteration	No
MF0899	DLFM02_01510|F18_DCS_153|gene-2|-|347-1396|complete	RF0144	FxnlSlxns	DalaDala	TIGR01205 D ala D alaTIGR: D-alanine--D-alanine ligase	HMM	TIGRFam	Unknown_Dala_ligase	Van_ligase	Glycopeptides	Antibiotic_target_alteration	No
MF0900	DLFM02_01524|F18_DCS_178|gene-2|-|256-1302|complete	RF0144	FxnlSlxns	DalaDala	TIGR01205 D ala D alaTIGR: D-alanine--D-alanine ligase	HMM	TIGRFam	Unknown_Dala_ligase	Van_ligase	Glycopeptides	Antibiotic_target_alteration	No
MF0901	DLFM02_01527|F18_DCS_114|gene-2|+|333-1376|complete	RF0144	FxnlSlxns	DalaDala	TIGR01205 D ala D alaTIGR: D-alanine--D-alanine ligase	HMM	TIGRFam	Unknown_Dala_ligase	Van_ligase	Glycopeptides	Antibiotic_target_alteration	No
MF0902	DLFM02_01529|F18_TMP_28|gene-3|-|1391-2245|complete	RF0139	FxnlSlxns	Thymidylat_synt	PF00303.14 Thymidylate synthase	HMM	Pfam	Thymidylate_Synthase	Thymidylate_Synthase	NA	Antibiotic_target_overexpression	No
MF0903	DLFM02_01543|F16_DCS_128|gene-3|-|740-1834|complete	RF0144	FxnlSlxns	DalaDala	TIGR01205 D ala D alaTIGR: D-alanine--D-alanine ligase	HMM	TIGRFam	Unknown_Dala_ligase	Van_ligase	Glycopeptides	Antibiotic_target_alteration	No
MF0904	DLFM02_01546|F16_TMP_5|gene-2|-|518-1012|complete	RF0063	FxnlSlxns	DHFR_1	PF00186.14 Dihydrofolate reductase	HMM	Pfam	dhfr	Dihydrofolate_reductase	Diaminopyrimidine	Antibiotic_target_replacement	Yes
MF0905	DLFM02_01553|F16_DCS_97|gene-1|+|41-1216|complete	RF0024	FxnlSlxns	Aminotran_1_2	PF00155.16 Aminotransferase class I and II	HMM	Pfam	Unknown_Aminotransferase	Aminotransferase	NA	Other	No
MF0906	DLFM02_01557|F16_SXT_23|gene-1|+|73-924|complete	RF0139	FxnlSlxns	Thymidylat_synt	PF00303.14 Thymidylate synthase	HMM	Pfam	Thymidylate_Synthase	Thymidylate_Synthase	NA	Antibiotic_target_overexpression	No
MF0907	DLFM02_01560|F16_DCS_56|gene-1|-|78-791|complete	RF0060	FxnlSlxns	DalaDala	PF07478.8 D-ala D-ala ligase C-terminus	HMM	Pfam	Unknown_Dala_ligase	Van_ligase	Glycopeptides	Antibiotic_target_alteration	No
MF0908	DLFM02_01560|F16_DCS_56|gene-2|-|757-1122|complete	RF0061	FxnlSlxns	DalaDala	PF01820.16 D-ala D-ala ligase N-terminus	HMM	Pfam	Unknown_Dala_ligase	Van_ligase	Glycopeptides	Antibiotic_target_alteration	No
MF0909	DLFM02_01572|F16_DCS_67|gene-2|+|478-1557|complete	RF0144	FxnlSlxns	DalaDala	TIGR01205 D ala D alaTIGR: D-alanine--D-alanine ligase	HMM	TIGRFam	Unknown_Dala_ligase	Van_ligase	Glycopeptides	Antibiotic_target_alteration	No
MF0910	DLFM02_01579|F16_DCS_43|gene-2|-|554-1567|complete	RF0144	FxnlSlxns	DalaDala	TIGR01205 D ala D alaTIGR: D-alanine--D-alanine ligase	HMM	TIGRFam	Unknown_Dala_ligase	Van_ligase	Glycopeptides	Antibiotic_target_alteration	No
MF0911	DLFM02_01584|F16_TMP_16|gene-2|+|686-1180|complete	RF0063	FxnlSlxns	DHFR_1	PF00186.14 Dihydrofolate reductase	HMM	Pfam	dhfr	Dihydrofolate_reductase	Diaminopyrimidine	Antibiotic_target_replacement	Yes
MF0912	DLFM02_01584|F16_TMP_16|gene-3|-|1260-2285|complete	RF0025	FxnlSlxns	Aminotran_4	PF01063.14 Aminotransferase class IV	HMM	Pfam	Unknown_Aminotransferase	Aminotransferase	NA	Other	No
MF0913	DLFM02_01586|F16_DCS_77|gene-3|-|443-1159|complete	RF0008	FxnlSlxns	ABC_efflux	PF00005.22 ABC transporter	HMM	Pfam	Unknown_ABC_Transporter	ABC_transporter	Multidrug_Class	Antibiotic_efflux	No
MF0914	DLFM02_01586|F16_DCS_77|gene-4|-|1131-1889|complete	RF0008	FxnlSlxns	ABC_efflux	PF00005.22 ABC transporter	HMM	Pfam	Unknown_ABC_Transporter	ABC_transporter	Multidrug_Class	Antibiotic_efflux	No
MF0915	DLFM02_01597|F16_SXT_24|gene-2|-|357-827|complete	RF0063	FxnlSlxns	DHFR_1	PF00186.14 Dihydrofolate reductase	HMM	Pfam	dhfr	Dihydrofolate_reductase	Diaminopyrimidine	Antibiotic_target_replacement	Yes
MF0916	DLFM02_01602|F16_DCS_14|gene-2|+|903-1931|complete	RF0144	FxnlSlxns	DalaDala	TIGR01205 D ala D alaTIGR: D-alanine--D-alanine ligase	HMM	TIGRFam	Unknown_Dala_ligase	Van_ligase	Glycopeptides	Antibiotic_target_alteration	No
MF0917	DLFM02_01603|F16_SXT_10|gene-2|+|941-1789|complete	RF0139	FxnlSlxns	Thymidylat_synt	PF00303.14 Thymidylate synthase	HMM	Pfam	Thymidylate_Synthase	Thymidylate_Synthase	NA	Antibiotic_target_overexpression	No
MF0918	DLFM02_01622|F16_DCS_116|gene-1|+|333-1100|complete	RF0039	FxnlSlxns	beta-lactamase	PF13354.1 Beta-lactamase enzyme family	HMM	Pfam	Unknown_beta_lactamase	Unclassified_beta_lactamase	Beta_lactams	Antibiotic_inactivation	Yes
MF0919	DLFM02_01636|F16_TMP_8|gene-2|+|435-935|complete	RF0063	FxnlSlxns	DHFR_1	PF00186.14 Dihydrofolate reductase	HMM	Pfam	dhfr	Dihydrofolate_reductase	Diaminopyrimidine	Antibiotic_target_replacement	Yes
MF0920	DLFM02_01643|F16_TMP_4|gene-3|-|545-1261|complete	RF0018	FxnlSlxns	Acetyl_transf	PF01553.16 Acyltransferase	HMM	Pfam	Unknown_AAC	Aminoglycoside_acetyltransferase	Aminoglycosides	Antibiotic_inactivation	Yes
MF0921	DLFM02_01643|F16_TMP_4|gene-5|-|1736-2614|complete	RF0146	FxnlSlxns	Thymidylat_synt	TIGR03284 thym sym: thymidylate synthase	HMM	TIGRFam	Thymidylate_Synthase	Thymidylate_Synthase	NA	Antibiotic_target_overexpression	No
MF0922	DLFM02_01678|F16_DCS_141|gene-2|-|923-1855|complete	RF0060	FxnlSlxns	DalaDala	PF07478.8 D-ala D-ala ligase C-terminus	HMM	Pfam	Unknown_Dala_ligase	Van_ligase	Glycopeptides	Antibiotic_target_alteration	No
MF0923	DLFM02_01684|F16_DCS_131|gene-3|+|2279-2773|complete	RF0061	FxnlSlxns	DalaDala	PF01820.16 D-ala D-ala ligase N-terminus	HMM	Pfam	Unknown_Dala_ligase	Van_ligase	Glycopeptides	Antibiotic_target_alteration	No
MF0924	DLFM02_01698|F16_DCS_71|gene-2|-|165-1217|complete	RF0144	FxnlSlxns	DalaDala	TIGR01205 D ala D alaTIGR: D-alanine--D-alanine ligase	HMM	TIGRFam	Unknown_Dala_ligase	Van_ligase	Glycopeptides	Antibiotic_target_alteration	No
MF0925	DLFM02_01702|F16_DCS_94|gene-3|+|2284-3036|complete	RF0061	FxnlSlxns	DalaDala	PF01820.16 D-ala D-ala ligase N-terminus	HMM	Pfam	Unknown_Dala_ligase	Van_ligase	Glycopeptides	Antibiotic_target_alteration	No
MF0926	DLFM02_01724|F16_DCS_11|gene-2|+|160-1140|complete	RF0144	FxnlSlxns	DalaDala	TIGR01205 D ala D alaTIGR: D-alanine--D-alanine ligase	HMM	TIGRFam	Unknown_Dala_ligase	Van_ligase	Glycopeptides	Antibiotic_target_alteration	No
MF0927	DLFM02_01728|F16_DCS_23|gene-1|+|71-1132|complete	RF0144	FxnlSlxns	DalaDala	TIGR01205 D ala D alaTIGR: D-alanine--D-alanine ligase	HMM	TIGRFam	Unknown_Dala_ligase	Van_ligase	Glycopeptides	Antibiotic_target_alteration	No
MF0928	DLFM02_01733|F16_DCS_49|gene-2|+|416-1471|complete	RF0144	FxnlSlxns	DalaDala	TIGR01205 D ala D alaTIGR: D-alanine--D-alanine ligase	HMM	TIGRFam	Unknown_Dala_ligase	Van_ligase	Glycopeptides	Antibiotic_target_alteration	No
MF0929	DLFM02_01749|F16_SXT_24|gene-2|-|216-713|complete	RF0063	FxnlSlxns	DHFR_1	PF00186.14 Dihydrofolate reductase	HMM	Pfam	dhfr	Dihydrofolate_reductase	Diaminopyrimidine	Antibiotic_target_replacement	Yes
MF0930	DLFM02_01753|F16_SXT_6|gene-1|-|151-645|complete	RF0063	FxnlSlxns	DHFR_1	PF00186.14 Dihydrofolate reductase	HMM	Pfam	dhfr	Dihydrofolate_reductase	Diaminopyrimidine	Antibiotic_target_replacement	Yes
MF0931	DLFM02_01760|F16_PEN_2|gene-2|-|516-1079|complete	RF0012	FxnlSlxns	Acetyl_transf	PF13302.1 Acetyltransferase (GNAT) domain	HMM	Pfam	Unknown_AAC	Aminoglycoside_acetyltransferase	Aminoglycosides	Antibiotic_inactivation	Yes
MF0932	DLFM02_01772|F16_DCS_85|gene-1|+|496-1527|complete	RF0144	FxnlSlxns	DalaDala	TIGR01205 D ala D alaTIGR: D-alanine--D-alanine ligase	HMM	TIGRFam	Unknown_Dala_ligase	Van_ligase	Glycopeptides	Antibiotic_target_alteration	No
MF0933	DLFM02_01774|F16_SXT_34|gene-1|-|42-539|complete	RF0063	FxnlSlxns	DHFR_1	PF00186.14 Dihydrofolate reductase	HMM	Pfam	dhfr	Dihydrofolate_reductase	Diaminopyrimidine	Antibiotic_target_replacement	Yes
MF0934	DLFM02_01774|F16_SXT_34|gene-2|-|555-1502|complete	RF0146	FxnlSlxns	Thymidylat_synt	TIGR03284 thym sym: thymidylate synthase	HMM	TIGRFam	Thymidylate_Synthase	Thymidylate_Synthase	NA	Antibiotic_target_overexpression	No
MF0935	DLFM02_01774|F16_SXT_34|gene-3|-|1517-3406|complete	RF0008	FxnlSlxns	ABC_efflux	PF00005.22 ABC transporter	HMM	Pfam	Unknown_ABC_Transporter	ABC_transporter	Multidrug_Class	Antibiotic_efflux	No
MF0936	DLFM02_01789|F16_SXT_2|gene-2|-|757-1251|complete	RF0063	FxnlSlxns	DHFR_1	PF00186.14 Dihydrofolate reductase	HMM	Pfam	dhfr	Dihydrofolate_reductase	Diaminopyrimidine	Antibiotic_target_replacement	Yes
MF0937	DLFM02_01797|F16_DCS_124|gene-2|+|394-1314|complete	RF0144	FxnlSlxns	DalaDala	TIGR01205 D ala D alaTIGR: D-alanine--D-alanine ligase	HMM	TIGRFam	Unknown_Dala_ligase	Van_ligase	Glycopeptides	Antibiotic_target_alteration	No
MF0938	DLFM02_01799|F16_SXT_20|gene-2|-|482-973|complete	RF0063	FxnlSlxns	DHFR_1	PF00186.14 Dihydrofolate reductase	HMM	Pfam	dhfr	Dihydrofolate_reductase	Diaminopyrimidine	Antibiotic_target_replacement	Yes
MF0939	DLFM02_01801|F16_DCS_78|gene-2|-|1193-2104|complete	RF0144	FxnlSlxns	DalaDala	TIGR01205 D ala D alaTIGR: D-alanine--D-alanine ligase	HMM	TIGRFam	Unknown_Dala_ligase	Van_ligase	Glycopeptides	Antibiotic_target_alteration	No
MF0940	DLFM02_01802|F16_DCS_25|gene-2|+|465-1517|complete	RF0144	FxnlSlxns	DalaDala	TIGR01205 D ala D alaTIGR: D-alanine--D-alanine ligase	HMM	TIGRFam	Unknown_Dala_ligase	Van_ligase	Glycopeptides	Antibiotic_target_alteration	No
MF0941	DLFM02_01804|F16_SXT_20|gene-2|+|707-1501|complete	RF0146	FxnlSlxns	Thymidylat_synt	TIGR03284 thym sym: thymidylate synthase	HMM	TIGRFam	Thymidylate_Synthase	Thymidylate_Synthase	NA	Antibiotic_target_overexpression	No
MF0942	DLFM02_01804|F16_SXT_20|gene-3|+|1516-2016|complete	RF0063	FxnlSlxns	DHFR_1	PF00186.14 Dihydrofolate reductase	HMM	Pfam	dhfr	Dihydrofolate_reductase	Diaminopyrimidine	Antibiotic_target_replacement	Yes
MF0943	DLFM02_01809|F15_DCS_111|gene-2|-|219-1283|complete	RF0144	FxnlSlxns	DalaDala	TIGR01205 D ala D alaTIGR: D-alanine--D-alanine ligase	HMM	TIGRFam	Unknown_Dala_ligase	Van_ligase	Glycopeptides	Antibiotic_target_alteration	No
MF0944	DLFM02_01813|F15_CAZ_4|gene-1|-|110-886|complete	RF0108	FxnlSlxns	NDM-CcrA	A grouping of related NDM and CcrA beta-lactamases	HMM	Resfam	Unknown_Subclass_B1_beta_lactamase	Class_B_beta_lactamase_Subclass_B1	Beta_lactams	Antibiotic_inactivation	Yes
MF0945	DLFM02_01816|F15_DCS_6|gene-3|-|1384-2379|complete	RF0144	FxnlSlxns	DalaDala	TIGR01205 D ala D alaTIGR: D-alanine--D-alanine ligase	HMM	TIGRFam	Unknown_Dala_ligase	Van_ligase	Glycopeptides	Antibiotic_target_alteration	No
MF0946	DLFM02_01829|F15_DCS_138|gene-2|+|167-1204|complete	RF0144	FxnlSlxns	DalaDala	TIGR01205 D ala D alaTIGR: D-alanine--D-alanine ligase	HMM	TIGRFam	Unknown_Dala_ligase	Van_ligase	Glycopeptides	Antibiotic_target_alteration	No
MF0947	DLFM02_01832|F15_TMP_38|gene-2|+|165-659|complete	RF0063	FxnlSlxns	DHFR_1	PF00186.14 Dihydrofolate reductase	HMM	Pfam	dhfr	Dihydrofolate_reductase	Diaminopyrimidine	Antibiotic_target_replacement	Yes
MF0948	DLFM02_01836|F15_DCS_22|gene-1|+|241-1380|complete	RF0144	FxnlSlxns	DalaDala	TIGR01205 D ala D alaTIGR: D-alanine--D-alanine ligase	HMM	TIGRFam	Unknown_Dala_ligase	Van_ligase	Glycopeptides	Antibiotic_target_alteration	No
MF0949	DLFM02_01842|F15_DCS_164|gene-2|+|397-1437|complete	RF0144	FxnlSlxns	DalaDala	TIGR01205 D ala D alaTIGR: D-alanine--D-alanine ligase	HMM	TIGRFam	Unknown_Dala_ligase	Van_ligase	Glycopeptides	Antibiotic_target_alteration	No
MF0950	DLFM02_01843|F15_SXT_5|gene-2|-|652-1482|complete	RF0139	FxnlSlxns	Thymidylat_synt	PF00303.14 Thymidylate synthase	HMM	Pfam	Thymidylate_Synthase	Thymidylate_Synthase	NA	Antibiotic_target_overexpression	No
MF0951	DLFM02_01859|F15_DCS_35|gene-1|-|454-1515|complete	RF0144	FxnlSlxns	DalaDala	TIGR01205 D ala D alaTIGR: D-alanine--D-alanine ligase	HMM	TIGRFam	Unknown_Dala_ligase	Van_ligase	Glycopeptides	Antibiotic_target_alteration	No
MF0952	DLFM02_01875|F15_SXT_17|gene-2|-|709-1227|complete	RF0063	FxnlSlxns	DHFR_1	PF00186.14 Dihydrofolate reductase	HMM	Pfam	dhfr	Dihydrofolate_reductase	Diaminopyrimidine	Antibiotic_target_replacement	Yes
MF0953	DLFM02_01897|F15_TMP_16|gene-2|+|1095-1580|complete	RF0063	FxnlSlxns	DHFR_1	PF00186.14 Dihydrofolate reductase	HMM	Pfam	dhfr	Dihydrofolate_reductase	Diaminopyrimidine	Antibiotic_target_replacement	Yes
MF0954	DLFM02_01901|F15_TMP_20|gene-2|+|243-734|complete	RF0063	FxnlSlxns	DHFR_1	PF00186.14 Dihydrofolate reductase	HMM	Pfam	dhfr	Dihydrofolate_reductase	Diaminopyrimidine	Antibiotic_target_replacement	Yes
MF0955	DLFM02_01902|F15_SXT_1|gene-2|-|402-893|complete	RF0063	FxnlSlxns	DHFR_1	PF00186.14 Dihydrofolate reductase	HMM	Pfam	dhfr	Dihydrofolate_reductase	Diaminopyrimidine	Antibiotic_target_replacement	Yes
MF0956	DLFM02_01914|F15_DCS_2|gene-2|-|1132-2109|complete	RF0060	FxnlSlxns	DalaDala	PF07478.8 D-ala D-ala ligase C-terminus	HMM	Pfam	Unknown_Dala_ligase	Van_ligase	Glycopeptides	Antibiotic_target_alteration	No
MF0957	DLFM02_01915|F15_PEN_37|gene-2|+|474-1349|complete	RF0161	FxnlSlxns	VEB-PER	VEB and PER beta-lactamases (class a)	HMM	Resfam	VEB_PER_beta_lactamase	Class_A_beta_lactamase	Beta_lactams	Antibiotic_inactivation	Yes
MF0958	DLFM02_01918|F15_GEN_1|gene-2|+|470-901|complete	RF0011	FxnlSlxns	Acetyl_transf	PF00583.19 Acetyltransferase (GNAT) family	HMM	Pfam	Unknown_AAC	Aminoglycoside_acetyltransferase	Aminoglycosides	Antibiotic_inactivation	Yes
MF0959	DLFM02_01919|F15_DCS_78|gene-1|+|55-1110|complete	RF0144	FxnlSlxns	DalaDala	TIGR01205 D ala D alaTIGR: D-alanine--D-alanine ligase	HMM	TIGRFam	Unknown_Dala_ligase	Van_ligase	Glycopeptides	Antibiotic_target_alteration	No
MF0960	DLFM02_01920|F15_DCS_32|gene-1|+|187-1236|complete	RF0144	FxnlSlxns	DalaDala	TIGR01205 D ala D alaTIGR: D-alanine--D-alanine ligase	HMM	TIGRFam	Unknown_Dala_ligase	Van_ligase	Glycopeptides	Antibiotic_target_alteration	No
MF0961	DLFM02_01930|F15_DCS_26|gene-2|-|550-1587|complete	RF0144	FxnlSlxns	DalaDala	TIGR01205 D ala D alaTIGR: D-alanine--D-alanine ligase	HMM	TIGRFam	Unknown_Dala_ligase	Van_ligase	Glycopeptides	Antibiotic_target_alteration	No
MF0962	DLFM02_01932|F15_SXT_19|gene-2|+|515-1417|complete	RF0139	FxnlSlxns	Thymidylat_synt	PF00303.14 Thymidylate synthase	HMM	Pfam	Thymidylate_Synthase	Thymidylate_Synthase	NA	Antibiotic_target_overexpression	No
MF0963	DLFM02_01937|F15_DCS_79|gene-3|-|1754-2770|complete	RF0144	FxnlSlxns	DalaDala	TIGR01205 D ala D alaTIGR: D-alanine--D-alanine ligase	HMM	TIGRFam	Unknown_Dala_ligase	Van_ligase	Glycopeptides	Antibiotic_target_alteration	No
MF0964	DLFM02_01940|F15_DCS_40|gene-1|+|44-1099|complete	RF0144	FxnlSlxns	DalaDala	TIGR01205 D ala D alaTIGR: D-alanine--D-alanine ligase	HMM	TIGRFam	Unknown_Dala_ligase	Van_ligase	Glycopeptides	Antibiotic_target_alteration	No
MF0965	DLFM02_01944|F15_DCS_159|gene-1|+|44-1138|complete	RF0144	FxnlSlxns	DalaDala	TIGR01205 D ala D alaTIGR: D-alanine--D-alanine ligase	HMM	TIGRFam	Unknown_Dala_ligase	Van_ligase	Glycopeptides	Antibiotic_target_alteration	No
MF0966	DLFM02_01952|F15_PEN_20|gene-1|-|432-1292|complete	RF0148	FxnlSlxns	Transpeptidase	PF00905.17 Penicillin binding protein transpeptidase domain	HMM	Pfam	Penicillin_binding_protein_transpeptidase_domain	Penicillin_binding_protein_transpeptidase_domain	NA	Antibiotic_target_protection	No
MF0967	DLFM02_01961|F15_DCS_15|gene-2|+|79-1134|complete	RF0144	FxnlSlxns	DalaDala	TIGR01205 D ala D alaTIGR: D-alanine--D-alanine ligase	HMM	TIGRFam	Unknown_Dala_ligase	Van_ligase	Glycopeptides	Antibiotic_target_alteration	No
MF0968	DLFM02_01966|F15_SXT_44|gene-2|+|608-1456|complete	RF0139	FxnlSlxns	Thymidylat_synt	PF00303.14 Thymidylate synthase	HMM	Pfam	Thymidylate_Synthase	Thymidylate_Synthase	NA	Antibiotic_target_overexpression	No
MF0969	DLFM02_01975|F15_TMP_18|gene-2|+|144-629|complete	RF0063	FxnlSlxns	DHFR_1	PF00186.14 Dihydrofolate reductase	HMM	Pfam	dhfr	Dihydrofolate_reductase	Diaminopyrimidine	Antibiotic_target_replacement	Yes
MF0970	DLFM02_01978|F15_DCS_86|gene-2|-|935-1990|complete	RF0144	FxnlSlxns	DalaDala	TIGR01205 D ala D alaTIGR: D-alanine--D-alanine ligase	HMM	TIGRFam	Unknown_Dala_ligase	Van_ligase	Glycopeptides	Antibiotic_target_alteration	No
MF0971	DLFM02_01984|F15_TMP_41|gene-2|-|234-710|complete	RF0063	FxnlSlxns	DHFR_1	PF00186.14 Dihydrofolate reductase	HMM	Pfam	dhfr	Dihydrofolate_reductase	Diaminopyrimidine	Antibiotic_target_replacement	Yes
MF0972	DLFM02_01991|F15_DCS_25|gene-1|-|32-1093|complete	RF0144	FxnlSlxns	DalaDala	TIGR01205 D ala D alaTIGR: D-alanine--D-alanine ligase	HMM	TIGRFam	Unknown_Dala_ligase	Van_ligase	Glycopeptides	Antibiotic_target_alteration	No
MF0973	DLFM02_01994|F15_DCS_18|gene-2|-|642-1697|complete	RF0144	FxnlSlxns	DalaDala	TIGR01205 D ala D alaTIGR: D-alanine--D-alanine ligase	HMM	TIGRFam	Unknown_Dala_ligase	Van_ligase	Glycopeptides	Antibiotic_target_alteration	No
MF0974	DLFM02_01996|F15_DCS_165|gene-2|-|492-1511|complete	RF0144	FxnlSlxns	DalaDala	TIGR01205 D ala D alaTIGR: D-alanine--D-alanine ligase	HMM	TIGRFam	Unknown_Dala_ligase	Van_ligase	Glycopeptides	Antibiotic_target_alteration	No
MF0975	DLFM02_01997|F15_DCS_140|gene-2|-|405-1463|complete	RF0144	FxnlSlxns	DalaDala	TIGR01205 D ala D alaTIGR: D-alanine--D-alanine ligase	HMM	TIGRFam	Unknown_Dala_ligase	Van_ligase	Glycopeptides	Antibiotic_target_alteration	No
MF0976	DLFM02_01999|F15_SXT_8|gene-3|+|358-1203|complete	RF0139	FxnlSlxns	Thymidylat_synt	PF00303.14 Thymidylate synthase	HMM	Pfam	Thymidylate_Synthase	Thymidylate_Synthase	NA	Antibiotic_target_overexpression	No
MF0977	DLFM02_01999|F15_SXT_8|gene-5|+|1528-2025|complete	RF0063	FxnlSlxns	DHFR_1	PF00186.14 Dihydrofolate reductase	HMM	Pfam	dhfr	Dihydrofolate_reductase	Diaminopyrimidine	Antibiotic_target_replacement	Yes
MF0978	DLFM02_02006|F15_SXT_40|gene-3|-|1306-1605|complete	RF0139	FxnlSlxns	Thymidylat_synt	PF00303.14 Thymidylate synthase	HMM	Pfam	Thymidylate_Synthase	Thymidylate_Synthase	NA	Antibiotic_target_overexpression	No
MF0979	DLFM02_02014|F15_SXT_9|gene-2|+|230-1129|complete	RF0146	FxnlSlxns	Thymidylat_synt	TIGR03284 thym sym: thymidylate synthase	HMM	TIGRFam	Thymidylate_Synthase	Thymidylate_Synthase	NA	Antibiotic_target_overexpression	No
MF0980	DLFM02_02017|F15_DCS_63|gene-2|-|333-872|complete	RF0060	FxnlSlxns	DalaDala	PF07478.8 D-ala D-ala ligase C-terminus	HMM	Pfam	Unknown_Dala_ligase	Van_ligase	Glycopeptides	Antibiotic_target_alteration	No
MF0981	DLFM02_02017|F15_DCS_63|gene-3|-|892-1269|complete	RF0061	FxnlSlxns	DalaDala	PF01820.16 D-ala D-ala ligase N-terminus	HMM	Pfam	Unknown_Dala_ligase	Van_ligase	Glycopeptides	Antibiotic_target_alteration	No
MF0982	DLFM02_02018|F15_DCS_132|gene-2|-|231-1301|complete	RF0144	FxnlSlxns	DalaDala	TIGR01205 D ala D alaTIGR: D-alanine--D-alanine ligase	HMM	TIGRFam	Unknown_Dala_ligase	Van_ligase	Glycopeptides	Antibiotic_target_alteration	No
MF0983	DLFM02_02033|F12_TMP_2|gene-2|+|181-672|complete	RF0063	FxnlSlxns	DHFR_1	PF00186.14 Dihydrofolate reductase	HMM	Pfam	dhfr	Dihydrofolate_reductase	Diaminopyrimidine	Antibiotic_target_replacement	Yes
MF0984	DLFM02_02035|F12_DCS_91|gene-3|-|1029-2084|complete	RF0144	FxnlSlxns	DalaDala	TIGR01205 D ala D alaTIGR: D-alanine--D-alanine ligase	HMM	TIGRFam	Unknown_Dala_ligase	Van_ligase	Glycopeptides	Antibiotic_target_alteration	No
MF0985	DLFM02_02040|F12_DCS_22|gene-2|-|414-1346|complete	RF0144	FxnlSlxns	DalaDala	TIGR01205 D ala D alaTIGR: D-alanine--D-alanine ligase	HMM	TIGRFam	Unknown_Dala_ligase	Van_ligase	Glycopeptides	Antibiotic_target_alteration	No
MF0986	DLFM02_02048|F12_DCS_33|gene-3|+|820-1896|complete	RF0144	FxnlSlxns	DalaDala	TIGR01205 D ala D alaTIGR: D-alanine--D-alanine ligase	HMM	TIGRFam	Unknown_Dala_ligase	Van_ligase	Glycopeptides	Antibiotic_target_alteration	No
MF0987	DLFM02_02059|F12_TMP_20|gene-2|-|446-1108|complete	RF0063	FxnlSlxns	DHFR_1	PF00186.14 Dihydrofolate reductase	HMM	Pfam	dhfr	Dihydrofolate_reductase	Diaminopyrimidine	Antibiotic_target_replacement	Yes
MF0988	DLFM02_02061|F12_SXT_6|gene-1|+|42-893|complete	RF0139	FxnlSlxns	Thymidylat_synt	PF00303.14 Thymidylate synthase	HMM	Pfam	Thymidylate_Synthase	Thymidylate_Synthase	NA	Antibiotic_target_overexpression	No
MF0989	DLFM02_02075|F12_DCS_26|gene-2|+|942-1151|complete	RF0061	FxnlSlxns	DalaDala	PF01820.16 D-ala D-ala ligase N-terminus	HMM	Pfam	Unknown_Dala_ligase	Van_ligase	Glycopeptides	Antibiotic_target_alteration	No
MF0990	DLFM02_02079|F12_DCS_70|gene-2|+|536-1105|complete	RF0060	FxnlSlxns	DalaDala	PF07478.8 D-ala D-ala ligase C-terminus	HMM	Pfam	Unknown_Dala_ligase	Van_ligase	Glycopeptides	Antibiotic_target_alteration	No
MF0991	DLFM02_02081|F12_DCS_68|gene-3|-|852-1490|complete	RF0061	FxnlSlxns	DalaDala	PF01820.16 D-ala D-ala ligase N-terminus	HMM	Pfam	Unknown_Dala_ligase	Van_ligase	Glycopeptides	Antibiotic_target_alteration	No
MF0992	DLFM02_02092|F12_TMP_6|gene-1|-|96-614|complete	RF0063	FxnlSlxns	DHFR_1	PF00186.14 Dihydrofolate reductase	HMM	Pfam	dhfr	Dihydrofolate_reductase	Diaminopyrimidine	Antibiotic_target_replacement	Yes
MF0993	DLFM02_02097|F12_TMP_25|gene-1|-|91-579|complete	RF0063	FxnlSlxns	DHFR_1	PF00186.14 Dihydrofolate reductase	HMM	Pfam	dhfr	Dihydrofolate_reductase	Diaminopyrimidine	Antibiotic_target_replacement	Yes
MF0994	DLFM02_02100|F12_TMP_12|gene-1|-|77-448|complete	RF0077	FxnlSlxns	Glyoxalase	PF00903.20 Glyoxalase/Bleomycin resistance protein/Dioxygenase superfamily	HMM	Pfam	Glyoxalase_Bleomycin_Resistant_Protein	Bleomycin_resistant_protein	Glycopeptides	Antibiotic_inactivation	No
MF0995	DLFM02_02100|F12_TMP_12|gene-2|-|581-1099|complete	RF0063	FxnlSlxns	DHFR_1	PF00186.14 Dihydrofolate reductase	HMM	Pfam	dhfr	Dihydrofolate_reductase	Diaminopyrimidine	Antibiotic_target_replacement	Yes
MF0996	DLFM02_02104|F12_DCS_38|gene-2|-|328-1380|complete	RF0144	FxnlSlxns	DalaDala	TIGR01205 D ala D alaTIGR: D-alanine--D-alanine ligase	HMM	TIGRFam	Unknown_Dala_ligase	Van_ligase	Glycopeptides	Antibiotic_target_alteration	No
MF0997	DLFM02_02107|F12_DCS_84|gene-1|+|133-1305|complete	RF0024	FxnlSlxns	Aminotran_1_2	PF00155.16 Aminotransferase class I and II	HMM	Pfam	Unknown_Aminotransferase	Aminotransferase	NA	Other	No
MF0998	DLFM02_02126|F11_SXT_3|gene-3|+|1562-2392|complete	RF0139	FxnlSlxns	Thymidylat_synt	PF00303.14 Thymidylate synthase	HMM	Pfam	Thymidylate_Synthase	Thymidylate_Synthase	NA	Antibiotic_target_overexpression	No
MF0999	DLFM02_02127|F11_SXT_84|gene-2|+|415-1041|complete	RF0139	FxnlSlxns	Thymidylat_synt	PF00303.14 Thymidylate synthase	HMM	Pfam	Thymidylate_Synthase	Thymidylate_Synthase	NA	Antibiotic_target_overexpression	No
MF1000	DLFM02_02127|F11_SXT_84|gene-4|+|1271-1756|complete	RF0063	FxnlSlxns	DHFR_1	PF00186.14 Dihydrofolate reductase	HMM	Pfam	dhfr	Dihydrofolate_reductase	Diaminopyrimidine	Antibiotic_target_replacement	Yes
MF1001	DLFM02_02140|F11_TMP_14|gene-2|-|782-1447|complete	RF0063	FxnlSlxns	DHFR_1	PF00186.14 Dihydrofolate reductase	HMM	Pfam	dhfr	Dihydrofolate_reductase	Diaminopyrimidine	Antibiotic_target_replacement	Yes
MF1002	DLFM02_02141|F11_TMP_48|gene-2|-|371-892|complete	RF0063	FxnlSlxns	DHFR_1	PF00186.14 Dihydrofolate reductase	HMM	Pfam	dhfr	Dihydrofolate_reductase	Diaminopyrimidine	Antibiotic_target_replacement	Yes
MF1003	DLFM02_02145|F11_SXT_24|gene-2|+|549-1034|complete	RF0063	FxnlSlxns	DHFR_1	PF00186.14 Dihydrofolate reductase	HMM	Pfam	dhfr	Dihydrofolate_reductase	Diaminopyrimidine	Antibiotic_target_replacement	Yes
MF1004	DLFM02_02147|F11_SXT_92|gene-2|+|868-1347|complete	RF0063	FxnlSlxns	DHFR_1	PF00186.14 Dihydrofolate reductase	HMM	Pfam	dhfr	Dihydrofolate_reductase	Diaminopyrimidine	Antibiotic_target_replacement	Yes
MF1005	DLFM02_02150|F11_TMP_10|gene-2|+|1112-1651|complete	RF0063	FxnlSlxns	DHFR_1	PF00186.14 Dihydrofolate reductase	HMM	Pfam	dhfr	Dihydrofolate_reductase	Diaminopyrimidine	Antibiotic_target_replacement	Yes
MF1006	DLFM02_02160|F11_CHL_13|gene-2|+|576-1205|complete	RF0045	FxnlSlxns	cat	PF00302.13 Chloramphenicol acetyltransferase	HMM	Pfam	Unkown_chloramphenicol_acetyltransferase	Chloramphenicol_acetyltransferase	Phenicol	Antibiotic_inactivation	Yes
MF1007	DLFM02_02169|F11_SXT_36|gene-4|-|949-1443|complete	RF0063	FxnlSlxns	DHFR_1	PF00186.14 Dihydrofolate reductase	HMM	Pfam	dhfr	Dihydrofolate_reductase	Diaminopyrimidine	Antibiotic_target_replacement	Yes
MF1008	DLFM02_02171|F11_SXT_38|gene-3|-|1768-2616|complete	RF0139	FxnlSlxns	Thymidylat_synt	PF00303.14 Thymidylate synthase	HMM	Pfam	Thymidylate_Synthase	Thymidylate_Synthase	NA	Antibiotic_target_overexpression	No
MF1009	DLFM02_02175|F11_SXT_37|gene-2|-|517-999|complete	RF0063	FxnlSlxns	DHFR_1	PF00186.14 Dihydrofolate reductase	HMM	Pfam	dhfr	Dihydrofolate_reductase	Diaminopyrimidine	Antibiotic_target_replacement	Yes
MF1010	DLFM02_02175|F11_SXT_37|gene-3|-|1008-1856|complete	RF0139	FxnlSlxns	Thymidylat_synt	PF00303.14 Thymidylate synthase	HMM	Pfam	Thymidylate_Synthase	Thymidylate_Synthase	NA	Antibiotic_target_overexpression	No
MF1011	DLFM02_02186|F11_SXT_62|gene-2|+|258-749|complete	RF0063	FxnlSlxns	DHFR_1	PF00186.14 Dihydrofolate reductase	HMM	Pfam	dhfr	Dihydrofolate_reductase	Diaminopyrimidine	Antibiotic_target_replacement	Yes
MF1012	DLFM02_02188|F11_SXT_68|gene-3|+|1562-2392|complete	RF0139	FxnlSlxns	Thymidylat_synt	PF00303.14 Thymidylate synthase	HMM	Pfam	Thymidylate_Synthase	Thymidylate_Synthase	NA	Antibiotic_target_overexpression	No
MF1013	DLFM02_02188|F11_SXT_68|gene-4|+|2404-2880|complete	RF0063	FxnlSlxns	DHFR_1	PF00186.14 Dihydrofolate reductase	HMM	Pfam	dhfr	Dihydrofolate_reductase	Diaminopyrimidine	Antibiotic_target_replacement	Yes
MF1014	DLFM02_02190|F11_SXT_86|gene-2|-|675-1244|complete	RF0063	FxnlSlxns	DHFR_1	PF00186.14 Dihydrofolate reductase	HMM	Pfam	dhfr	Dihydrofolate_reductase	Diaminopyrimidine	Antibiotic_target_replacement	Yes
MF1015	DLFM02_02193|F11_SXT_63|gene-3|+|672-1502|complete	RF0139	FxnlSlxns	Thymidylat_synt	PF00303.14 Thymidylate synthase	HMM	Pfam	Thymidylate_Synthase	Thymidylate_Synthase	NA	Antibiotic_target_overexpression	No
MF1016	DLFM02_02194|F11_SXT_78|gene-2|+|288-863|complete	RF0063	FxnlSlxns	DHFR_1	PF00186.14 Dihydrofolate reductase	HMM	Pfam	dhfr	Dihydrofolate_reductase	Diaminopyrimidine	Antibiotic_target_replacement	Yes
MF1017	DLFM02_02204|F11_TMP_57|gene-2|+|175-666|complete	RF0063	FxnlSlxns	DHFR_1	PF00186.14 Dihydrofolate reductase	HMM	Pfam	dhfr	Dihydrofolate_reductase	Diaminopyrimidine	Antibiotic_target_replacement	Yes
MF1018	DLFM02_02205|F11_GEN_8|gene-3|+|1157-1951|complete	RF0075	FxnlSlxns	FmrO	PF07091.6 Ribosomal RNA methyltransferase (FmrO)	HMM	Pfam	FmrO_16S_rRNA_methyltransferase_G1405	16S_rRNA_methyltransferase	Aminoglycosides	Antibiotic_target_alteration	Yes
MF1019	DLFM02_02215|F11_SXT_77|gene-3|-|1012-1497|complete	RF0063	FxnlSlxns	DHFR_1	PF00186.14 Dihydrofolate reductase	HMM	Pfam	dhfr	Dihydrofolate_reductase	Diaminopyrimidine	Antibiotic_target_replacement	Yes
MF1020	DLFM02_02216|F11_TMP_20|gene-2|-|685-1164|complete	RF0063	FxnlSlxns	DHFR_1	PF00186.14 Dihydrofolate reductase	HMM	Pfam	dhfr	Dihydrofolate_reductase	Diaminopyrimidine	Antibiotic_target_replacement	Yes
MF1021	DLFM02_02217|F11_SXT_73|gene-2|+|242-727|complete	RF0063	FxnlSlxns	DHFR_1	PF00186.14 Dihydrofolate reductase	HMM	Pfam	dhfr	Dihydrofolate_reductase	Diaminopyrimidine	Antibiotic_target_replacement	Yes
MF1022	DLFM02_02218|F11_TMP_51|gene-2|+|417-908|complete	RF0063	FxnlSlxns	DHFR_1	PF00186.14 Dihydrofolate reductase	HMM	Pfam	dhfr	Dihydrofolate_reductase	Diaminopyrimidine	Antibiotic_target_replacement	Yes
MF1023	DLFM02_02231|F11_TMP_61|gene-2|+|340-813|complete	RF0063	FxnlSlxns	DHFR_1	PF00186.14 Dihydrofolate reductase	HMM	Pfam	dhfr	Dihydrofolate_reductase	Diaminopyrimidine	Antibiotic_target_replacement	Yes
MF1024	DLFM02_02232|F11_GEN_11|gene-2|+|1073-2335|complete	RF0075	FxnlSlxns	FmrO	PF07091.6 Ribosomal RNA methyltransferase (FmrO)	HMM	Pfam	FmrO_16S_rRNA_methyltransferase_G1405	16S_rRNA_methyltransferase	Aminoglycosides	Antibiotic_target_alteration	Yes
MF1025	DLFM02_02242|F09_TMP_13|gene-2|-|451-942|complete	RF0063	FxnlSlxns	DHFR_1	PF00186.14 Dihydrofolate reductase	HMM	Pfam	dhfr	Dihydrofolate_reductase	Diaminopyrimidine	Antibiotic_target_replacement	Yes
MF1026	DLFM02_02244|F09_TMP_2|gene-2|-|534-1028|complete	RF0063	FxnlSlxns	DHFR_1	PF00186.14 Dihydrofolate reductase	HMM	Pfam	dhfr	Dihydrofolate_reductase	Diaminopyrimidine	Antibiotic_target_replacement	Yes
MF1027	DLFM02_02250|F09_DCS_3|gene-2|-|222-1112|complete	RF0144	FxnlSlxns	DalaDala	TIGR01205 D ala D alaTIGR: D-alanine--D-alanine ligase	HMM	TIGRFam	Unknown_Dala_ligase	Van_ligase	Glycopeptides	Antibiotic_target_alteration	No
MF1028	DLFM02_02250|F09_DCS_3|gene-3|-|1093-1260|complete	RF0061	FxnlSlxns	DalaDala	PF01820.16 D-ala D-ala ligase N-terminus	HMM	Pfam	Unknown_Dala_ligase	Van_ligase	Glycopeptides	Antibiotic_target_alteration	No
MF1029	DLFM02_02254|F09_TMP_6|gene-2|+|208-576|complete	RF0139	FxnlSlxns	Thymidylat_synt	PF00303.14 Thymidylate synthase	HMM	Pfam	Thymidylate_Synthase	Thymidylate_Synthase	NA	Antibiotic_target_overexpression	No
MF1030	DLFM02_02254|F09_TMP_6|gene-3|+|521-1033|complete	RF0139	FxnlSlxns	Thymidylat_synt	PF00303.14 Thymidylate synthase	HMM	Pfam	Thymidylate_Synthase	Thymidylate_Synthase	NA	Antibiotic_target_overexpression	No
MF1031	DLFM02_02257|F09_DCS_26|gene-2|+|661-1596|complete	RF0144	FxnlSlxns	DalaDala	TIGR01205 D ala D alaTIGR: D-alanine--D-alanine ligase	HMM	TIGRFam	Unknown_Dala_ligase	Van_ligase	Glycopeptides	Antibiotic_target_alteration	No
MF1032	DLFM02_02260|F09_TMP_1|gene-1|+|18-515|complete	RF0063	FxnlSlxns	DHFR_1	PF00186.14 Dihydrofolate reductase	HMM	Pfam	dhfr	Dihydrofolate_reductase	Diaminopyrimidine	Antibiotic_target_replacement	Yes
MF1033	DLFM02_02265|F09_SXT_28|gene-2|-|845-1363|complete	RF0063	FxnlSlxns	DHFR_1	PF00186.14 Dihydrofolate reductase	HMM	Pfam	dhfr	Dihydrofolate_reductase	Diaminopyrimidine	Antibiotic_target_replacement	Yes
MF1034	DLFM02_02276|F09_DCS_42|gene-2|+|508-1563|complete	RF0144	FxnlSlxns	DalaDala	TIGR01205 D ala D alaTIGR: D-alanine--D-alanine ligase	HMM	TIGRFam	Unknown_Dala_ligase	Van_ligase	Glycopeptides	Antibiotic_target_alteration	No
MF1035	DLFM02_02287|F09_SXT_1|gene-2|+|362-1210|complete	RF0139	FxnlSlxns	Thymidylat_synt	PF00303.14 Thymidylate synthase	HMM	Pfam	Thymidylate_Synthase	Thymidylate_Synthase	NA	Antibiotic_target_overexpression	No
MF1036	DLFM02_02291|F09_SXT_71|gene-2|-|585-1079|complete	RF0063	FxnlSlxns	DHFR_1	PF00186.14 Dihydrofolate reductase	HMM	Pfam	dhfr	Dihydrofolate_reductase	Diaminopyrimidine	Antibiotic_target_replacement	Yes
MF1037	DLFM02_02291|F09_SXT_71|gene-3|-|1205-2053|complete	RF0139	FxnlSlxns	Thymidylat_synt	PF00303.14 Thymidylate synthase	HMM	Pfam	Thymidylate_Synthase	Thymidylate_Synthase	NA	Antibiotic_target_overexpression	No
MF1038	DLFM02_02293|F09_TMP_20|gene-2|+|247-906|complete	RF0063	FxnlSlxns	DHFR_1	PF00186.14 Dihydrofolate reductase	HMM	Pfam	dhfr	Dihydrofolate_reductase	Diaminopyrimidine	Antibiotic_target_replacement	Yes
MF1039	DLFM02_02314|F09_SXT_46|gene-3|+|1119-1607|complete	RF0063	FxnlSlxns	DHFR_1	PF00186.14 Dihydrofolate reductase	HMM	Pfam	dhfr	Dihydrofolate_reductase	Diaminopyrimidine	Antibiotic_target_replacement	Yes
MF1040	DLFM02_02323|F09_TMP_16|gene-2|+|295-798|complete	RF0063	FxnlSlxns	DHFR_1	PF00186.14 Dihydrofolate reductase	HMM	Pfam	dhfr	Dihydrofolate_reductase	Diaminopyrimidine	Antibiotic_target_replacement	Yes
MF1041	DLFM02_02326|F07_DCS_50|gene-2|+|127-1218|complete	RF0144	FxnlSlxns	DalaDala	TIGR01205 D ala D alaTIGR: D-alanine--D-alanine ligase	HMM	TIGRFam	Unknown_Dala_ligase	Van_ligase	Glycopeptides	Antibiotic_target_alteration	No
MF1042	DLFM02_02334|F07_DCS_4|gene-3|+|1671-2711|complete	RF0144	FxnlSlxns	DalaDala	TIGR01205 D ala D alaTIGR: D-alanine--D-alanine ligase	HMM	TIGRFam	Unknown_Dala_ligase	Van_ligase	Glycopeptides	Antibiotic_target_alteration	No
MF1043	DLFM02_02335|F07_DCS_60|gene-2|-|370-1473|complete	RF0060	FxnlSlxns	DalaDala	PF07478.8 D-ala D-ala ligase C-terminus	HMM	Pfam	Unknown_Dala_ligase	Van_ligase	Glycopeptides	Antibiotic_target_alteration	No
MF1044	DLFM02_02337|F07_SXT_8|gene-2|+|979-1809|complete	RF0139	FxnlSlxns	Thymidylat_synt	PF00303.14 Thymidylate synthase	HMM	Pfam	Thymidylate_Synthase	Thymidylate_Synthase	NA	Antibiotic_target_overexpression	No
MF1045	DLFM02_02337|F07_SXT_8|gene-3|+|1892-2395|complete	RF0063	FxnlSlxns	DHFR_1	PF00186.14 Dihydrofolate reductase	HMM	Pfam	dhfr	Dihydrofolate_reductase	Diaminopyrimidine	Antibiotic_target_replacement	Yes
MF1046	DLFM02_02348|F07_TMP_36|gene-3|-|969-1772|complete	RF0146	FxnlSlxns	Thymidylat_synt	TIGR03284 thym sym: thymidylate synthase	HMM	TIGRFam	Thymidylate_Synthase	Thymidylate_Synthase	NA	Antibiotic_target_overexpression	No
MF1047	DLFM02_02352|F07_TMP_25|gene-2|+|770-1282|complete	RF0063	FxnlSlxns	DHFR_1	PF00186.14 Dihydrofolate reductase	HMM	Pfam	dhfr	Dihydrofolate_reductase	Diaminopyrimidine	Antibiotic_target_replacement	Yes
MF1048	DLFM02_02353|F07_DCS_89|gene-2|-|487-1554|complete	RF0144	FxnlSlxns	DalaDala	TIGR01205 D ala D alaTIGR: D-alanine--D-alanine ligase	HMM	TIGRFam	Unknown_Dala_ligase	Van_ligase	Glycopeptides	Antibiotic_target_alteration	No
MF1049	DLFM02_02355|F07_DCS_96|gene-2|-|311-1369|complete	RF0144	FxnlSlxns	DalaDala	TIGR01205 D ala D alaTIGR: D-alanine--D-alanine ligase	HMM	TIGRFam	Unknown_Dala_ligase	Van_ligase	Glycopeptides	Antibiotic_target_alteration	No
MF1050	DLFM02_02361|F07_DCS_6|gene-2|-|247-1272|complete	RF0144	FxnlSlxns	DalaDala	TIGR01205 D ala D alaTIGR: D-alanine--D-alanine ligase	HMM	TIGRFam	Unknown_Dala_ligase	Van_ligase	Glycopeptides	Antibiotic_target_alteration	No
MF1051	DLFM02_02365|F07_SXT_37|gene-1|+|194-1024|complete	RF0139	FxnlSlxns	Thymidylat_synt	PF00303.14 Thymidylate synthase	HMM	Pfam	Thymidylate_Synthase	Thymidylate_Synthase	NA	Antibiotic_target_overexpression	No
MF1052	DLFM02_02365|F07_SXT_37|gene-2|+|1038-1535|complete	RF0063	FxnlSlxns	DHFR_1	PF00186.14 Dihydrofolate reductase	HMM	Pfam	dhfr	Dihydrofolate_reductase	Diaminopyrimidine	Antibiotic_target_replacement	Yes
MF1053	DLFM02_02369|F07_DCS_88|gene-3|+|647-1693|complete	RF0144	FxnlSlxns	DalaDala	TIGR01205 D ala D alaTIGR: D-alanine--D-alanine ligase	HMM	TIGRFam	Unknown_Dala_ligase	Van_ligase	Glycopeptides	Antibiotic_target_alteration	No
MF1054	DLFM02_02370|F07_CHL_1|gene-2|-|490-1140|complete	RF0045	FxnlSlxns	cat	PF00302.13 Chloramphenicol acetyltransferase	HMM	Pfam	Unkown_chloramphenicol_acetyltransferase	Chloramphenicol_acetyltransferase	Phenicol	Antibiotic_inactivation	Yes
MF1055	DLFM02_02373|F07_DCS_65|gene-1|-|100-1134|complete	RF0144	FxnlSlxns	DalaDala	TIGR01205 D ala D alaTIGR: D-alanine--D-alanine ligase	HMM	TIGRFam	Unknown_Dala_ligase	Van_ligase	Glycopeptides	Antibiotic_target_alteration	No
MF1056	DLFM02_02382|F07_DCS_32|gene-2|-|411-1475|complete	RF0144	FxnlSlxns	DalaDala	TIGR01205 D ala D alaTIGR: D-alanine--D-alanine ligase	HMM	TIGRFam	Unknown_Dala_ligase	Van_ligase	Glycopeptides	Antibiotic_target_alteration	No
MF1057	DLFM02_02388|F07_DCS_18|gene-2|+|295-1329|complete	RF0144	FxnlSlxns	DalaDala	TIGR01205 D ala D alaTIGR: D-alanine--D-alanine ligase	HMM	TIGRFam	Unknown_Dala_ligase	Van_ligase	Glycopeptides	Antibiotic_target_alteration	No
MF1058	DLFM02_02390|F07_DCS_67|gene-2|-|86-1135|complete	RF0144	FxnlSlxns	DalaDala	TIGR01205 D ala D alaTIGR: D-alanine--D-alanine ligase	HMM	TIGRFam	Unknown_Dala_ligase	Van_ligase	Glycopeptides	Antibiotic_target_alteration	No
MF1059	DLFM02_02392|F07_CHL_4|gene-4|-|1812-2600|complete	RF0008	FxnlSlxns	ABC_efflux	PF00005.22 ABC transporter	HMM	Pfam	Unknown_ABC_Transporter	ABC_transporter	Multidrug_Class	Antibiotic_efflux	No
MF1060	DLFM02_02422|F07_DCS_53|gene-4|-|1702-2472|complete	RF0061	FxnlSlxns	DalaDala	PF01820.16 D-ala D-ala ligase N-terminus	HMM	Pfam	Unknown_Dala_ligase	Van_ligase	Glycopeptides	Antibiotic_target_alteration	No
MF1061	DLFM02_02426|F07_SXT_30|gene-2|+|927-1556|complete	RF0139	FxnlSlxns	Thymidylat_synt	PF00303.14 Thymidylate synthase	HMM	Pfam	Thymidylate_Synthase	Thymidylate_Synthase	NA	Antibiotic_target_overexpression	No
MF1062	DLFM02_02426|F07_SXT_30|gene-3|+|1507-1776|complete	RF0139	FxnlSlxns	Thymidylat_synt	PF00303.14 Thymidylate synthase	HMM	Pfam	Thymidylate_Synthase	Thymidylate_Synthase	NA	Antibiotic_target_overexpression	No
MF1063	DLFM02_02447|F07_DCS_26|gene-2|+|559-990|complete	RF0061	FxnlSlxns	DalaDala	PF01820.16 D-ala D-ala ligase N-terminus	HMM	Pfam	Unknown_Dala_ligase	Van_ligase	Glycopeptides	Antibiotic_target_alteration	No
MF1064	DLFM02_02447|F07_DCS_26|gene-3|+|980-1591|complete	RF0060	FxnlSlxns	DalaDala	PF07478.8 D-ala D-ala ligase C-terminus	HMM	Pfam	Unknown_Dala_ligase	Van_ligase	Glycopeptides	Antibiotic_target_alteration	No
MF1065	DLFM02_02450|F07_TMP_31|gene-2|-|491-985|complete	RF0063	FxnlSlxns	DHFR_1	PF00186.14 Dihydrofolate reductase	HMM	Pfam	dhfr	Dihydrofolate_reductase	Diaminopyrimidine	Antibiotic_target_replacement	Yes
MF1066	DLFM02_02466|F07_DCS_97|gene-1|-|159-794|complete	RF0060	FxnlSlxns	DalaDala	PF07478.8 D-ala D-ala ligase C-terminus	HMM	Pfam	Unknown_Dala_ligase	Van_ligase	Glycopeptides	Antibiotic_target_alteration	No
MF1067	DLFM02_02466|F07_DCS_97|gene-2|-|751-1245|complete	RF0061	FxnlSlxns	DalaDala	PF01820.16 D-ala D-ala ligase N-terminus	HMM	Pfam	Unknown_Dala_ligase	Van_ligase	Glycopeptides	Antibiotic_target_alteration	No
MF1068	DLFM02_02467|F07_SXT_33|gene-1|+|99-929|complete	RF0139	FxnlSlxns	Thymidylat_synt	PF00303.14 Thymidylate synthase	HMM	Pfam	Thymidylate_Synthase	Thymidylate_Synthase	NA	Antibiotic_target_overexpression	No
MF1069	DLFM02_02467|F07_SXT_33|gene-2|+|943-1422|complete	RF0063	FxnlSlxns	DHFR_1	PF00186.14 Dihydrofolate reductase	HMM	Pfam	dhfr	Dihydrofolate_reductase	Diaminopyrimidine	Antibiotic_target_replacement	Yes
MF1070	DLFM02_02480|F07_DCS_49|gene-2|+|612-1643|complete	RF0144	FxnlSlxns	DalaDala	TIGR01205 D ala D alaTIGR: D-alanine--D-alanine ligase	HMM	TIGRFam	Unknown_Dala_ligase	Van_ligase	Glycopeptides	Antibiotic_target_alteration	No
MF1071	DLFM02_02485|F06_SXT_2|gene-2|-|1068-1568|complete	RF0063	FxnlSlxns	DHFR_1	PF00186.14 Dihydrofolate reductase	HMM	Pfam	dhfr	Dihydrofolate_reductase	Diaminopyrimidine	Antibiotic_target_replacement	Yes
MF7105	gb|SIP52035_1|ARO_3004054|Pseudomonas_aeruginosa_CpxR	ARO:3004054	ARDatabase	cpxR	protein of two-component regulatory system modulating antibiotic efflux|protein(s) and two-component regulatory system modulating antibiotic efflux|determinant of antibiotic resistance	Protein	CARD	RND_antibiotic_efflux_pump_regulator	Gene_modulating_resistance	NA	Efflux_or_operon_regulator	No
MF1073	DLFM02_02490|F06_TMP_112|gene-3|+|1403-2233|complete	RF0139	FxnlSlxns	Thymidylat_synt	PF00303.14 Thymidylate synthase	HMM	Pfam	Thymidylate_Synthase	Thymidylate_Synthase	NA	Antibiotic_target_overexpression	No
MF1074	DLFM02_02502|F06_DCS_75|gene-2|-|194-1228|complete	RF0144	FxnlSlxns	DalaDala	TIGR01205 D ala D alaTIGR: D-alanine--D-alanine ligase	HMM	TIGRFam	Unknown_Dala_ligase	Van_ligase	Glycopeptides	Antibiotic_target_alteration	No
MF1075	DLFM02_02504|F06_TZP_12|gene-2|+|1733-2380|complete	RF0053	FxnlSlxns	bla_class_A	Class A beta-lactamase	HMM	Resfam	Unknown_Class_A_beta_lactamase	Class_A_beta_lactamase	Beta_lactams	Antibiotic_inactivation	Yes
MF1076	DLFM02_02513|F06_SXT_100|gene-3|-|1179-1838|complete	RF0139	FxnlSlxns	Thymidylat_synt	PF00303.14 Thymidylate synthase	HMM	Pfam	Thymidylate_Synthase	Thymidylate_Synthase	NA	Antibiotic_target_overexpression	No
MF1077	DLFM02_02523|F06_TMP_12|gene-2|-|851-1342|complete	RF0063	FxnlSlxns	DHFR_1	PF00186.14 Dihydrofolate reductase	HMM	Pfam	dhfr	Dihydrofolate_reductase	Diaminopyrimidine	Antibiotic_target_replacement	Yes
MF1078	DLFM02_02523|F06_TMP_12|gene-3|-|1357-2001|complete	RF0139	FxnlSlxns	Thymidylat_synt	PF00303.14 Thymidylate synthase	HMM	Pfam	Thymidylate_Synthase	Thymidylate_Synthase	NA	Antibiotic_target_overexpression	No
MF1079	DLFM02_02530|F06_SXT_137|gene-2|+|330-827|complete	RF0063	FxnlSlxns	DHFR_1	PF00186.14 Dihydrofolate reductase	HMM	Pfam	dhfr	Dihydrofolate_reductase	Diaminopyrimidine	Antibiotic_target_replacement	Yes
MF1080	DLFM02_02531|F06_SXT_103|gene-2|-|217-705|complete	RF0063	FxnlSlxns	DHFR_1	PF00186.14 Dihydrofolate reductase	HMM	Pfam	dhfr	Dihydrofolate_reductase	Diaminopyrimidine	Antibiotic_target_replacement	Yes
MF1081	DLFM02_02532|F06_TMP_105|gene-1|-|98-604|complete	RF0063	FxnlSlxns	DHFR_1	PF00186.14 Dihydrofolate reductase	HMM	Pfam	dhfr	Dihydrofolate_reductase	Diaminopyrimidine	Antibiotic_target_replacement	Yes
MF1082	DLFM02_02534|F06_TMP_213|gene-1|+|149-958|complete	RF0139	FxnlSlxns	Thymidylat_synt	PF00303.14 Thymidylate synthase	HMM	Pfam	Thymidylate_Synthase	Thymidylate_Synthase	NA	Antibiotic_target_overexpression	No
MF1083	DLFM02_02540|F06_TMP_54|gene-3|-|1679-1972|complete	RF0063	FxnlSlxns	DHFR_1	PF00186.14 Dihydrofolate reductase	HMM	Pfam	dhfr	Dihydrofolate_reductase	Diaminopyrimidine	Antibiotic_target_replacement	Yes
MF1084	DLFM02_02545|F06_DCS_172|gene-2|+|628-1701|complete	RF0144	FxnlSlxns	DalaDala	TIGR01205 D ala D alaTIGR: D-alanine--D-alanine ligase	HMM	TIGRFam	Unknown_Dala_ligase	Van_ligase	Glycopeptides	Antibiotic_target_alteration	No
MF1085	DLFM02_02546|F06_PIP_6|gene-1|-|44-844|complete	RF0056	FxnlSlxns	ClassD	Class D beta-lactamases	HMM	Resfam	Unknown_Class_D_beta_lactamase	Class_D_beta_lactamase	Beta_lactams	Antibiotic_inactivation	Yes
MF1086	DLFM02_02548|F06_TMP_26|gene-2|+|971-1474|complete	RF0063	FxnlSlxns	DHFR_1	PF00186.14 Dihydrofolate reductase	HMM	Pfam	dhfr	Dihydrofolate_reductase	Diaminopyrimidine	Antibiotic_target_replacement	Yes
MF1087	DLFM02_02549|F06_TMP_30|gene-2|-|264-785|complete	RF0063	FxnlSlxns	DHFR_1	PF00186.14 Dihydrofolate reductase	HMM	Pfam	dhfr	Dihydrofolate_reductase	Diaminopyrimidine	Antibiotic_target_replacement	Yes
MF1088	DLFM02_02551|F06_TMP_13|gene-2|+|670-1176|complete	RF0063	FxnlSlxns	DHFR_1	PF00186.14 Dihydrofolate reductase	HMM	Pfam	dhfr	Dihydrofolate_reductase	Diaminopyrimidine	Antibiotic_target_replacement	Yes
MF1089	DLFM02_02553|F06_DCS_102|gene-2|+|185-1246|complete	RF0144	FxnlSlxns	DalaDala	TIGR01205 D ala D alaTIGR: D-alanine--D-alanine ligase	HMM	TIGRFam	Unknown_Dala_ligase	Van_ligase	Glycopeptides	Antibiotic_target_alteration	No
MF1090	DLFM02_02560|F06_TMP_77|gene-2|+|1273-1782|complete	RF0063	FxnlSlxns	DHFR_1	PF00186.14 Dihydrofolate reductase	HMM	Pfam	dhfr	Dihydrofolate_reductase	Diaminopyrimidine	Antibiotic_target_replacement	Yes
MF1091	DLFM02_02562|F06_TMP_149|gene-2|+|1180-1974|complete	RF0146	FxnlSlxns	Thymidylat_synt	TIGR03284 thym sym: thymidylate synthase	HMM	TIGRFam	Thymidylate_Synthase	Thymidylate_Synthase	NA	Antibiotic_target_overexpression	No
MF1092	DLFM02_02562|F06_TMP_149|gene-3|+|1980-2474|complete	RF0063	FxnlSlxns	DHFR_1	PF00186.14 Dihydrofolate reductase	HMM	Pfam	dhfr	Dihydrofolate_reductase	Diaminopyrimidine	Antibiotic_target_replacement	Yes
MF1093	DLFM02_02564|F06_DCS_122|gene-2|-|554-1594|complete	RF0144	FxnlSlxns	DalaDala	TIGR01205 D ala D alaTIGR: D-alanine--D-alanine ligase	HMM	TIGRFam	Unknown_Dala_ligase	Van_ligase	Glycopeptides	Antibiotic_target_alteration	No
MF1094	DLFM02_02566|F06_SXT_159|gene-2|+|294-773|complete	RF0063	FxnlSlxns	DHFR_1	PF00186.14 Dihydrofolate reductase	HMM	Pfam	dhfr	Dihydrofolate_reductase	Diaminopyrimidine	Antibiotic_target_replacement	Yes
MF1095	DLFM02_02581|F06_SXT_4|gene-2|-|366-857|complete	RF0063	FxnlSlxns	DHFR_1	PF00186.14 Dihydrofolate reductase	HMM	Pfam	dhfr	Dihydrofolate_reductase	Diaminopyrimidine	Antibiotic_target_replacement	Yes
MF1096	DLFM02_02581|F06_SXT_4|gene-3|+|1002-1832|complete	RF0139	FxnlSlxns	Thymidylat_synt	PF00303.14 Thymidylate synthase	HMM	Pfam	Thymidylate_Synthase	Thymidylate_Synthase	NA	Antibiotic_target_overexpression	No
MF1097	DLFM02_02581|F06_SXT_4|gene-4|+|1834-2313|complete	RF0063	FxnlSlxns	DHFR_1	PF00186.14 Dihydrofolate reductase	HMM	Pfam	dhfr	Dihydrofolate_reductase	Diaminopyrimidine	Antibiotic_target_replacement	Yes
MF1098	DLFM02_02582|F06_TMP_200|gene-2|+|1808-2638|complete	RF0139	FxnlSlxns	Thymidylat_synt	PF00303.14 Thymidylate synthase	HMM	Pfam	Thymidylate_Synthase	Thymidylate_Synthase	NA	Antibiotic_target_overexpression	No
MF1099	DLFM02_02582|F06_TMP_200|gene-3|+|2638-3141|complete	RF0063	FxnlSlxns	DHFR_1	PF00186.14 Dihydrofolate reductase	HMM	Pfam	dhfr	Dihydrofolate_reductase	Diaminopyrimidine	Antibiotic_target_replacement	Yes
MF1100	DLFM02_02585|F06_SXT_99|gene-3|-|348-620|complete	RF0063	FxnlSlxns	DHFR_1	PF00186.14 Dihydrofolate reductase	HMM	Pfam	dhfr	Dihydrofolate_reductase	Diaminopyrimidine	Antibiotic_target_replacement	Yes
MF1101	DLFM02_02585|F06_SXT_99|gene-4|-|634-1098|complete	RF0139	FxnlSlxns	Thymidylat_synt	PF00303.14 Thymidylate synthase	HMM	Pfam	Thymidylate_Synthase	Thymidylate_Synthase	NA	Antibiotic_target_overexpression	No
MF1102	DLFM02_02587|F06_SXT_94|gene-3|-|761-1039|complete	RF0063	FxnlSlxns	DHFR_1	PF00186.14 Dihydrofolate reductase	HMM	Pfam	dhfr	Dihydrofolate_reductase	Diaminopyrimidine	Antibiotic_target_replacement	Yes
MF1103	DLFM02_02587|F06_SXT_94|gene-4|-|993-1265|complete	RF0063	FxnlSlxns	DHFR_1	PF00186.14 Dihydrofolate reductase	HMM	Pfam	dhfr	Dihydrofolate_reductase	Diaminopyrimidine	Antibiotic_target_replacement	Yes
MF1104	DLFM02_02588|F06_TMP_52|gene-3|-|847-1677|complete	RF0139	FxnlSlxns	Thymidylat_synt	PF00303.14 Thymidylate synthase	HMM	Pfam	Thymidylate_Synthase	Thymidylate_Synthase	NA	Antibiotic_target_overexpression	No
MF1105	DLFM02_02599|F06_DCS_30|gene-2|-|759-1790|complete	RF0144	FxnlSlxns	DalaDala	TIGR01205 D ala D alaTIGR: D-alanine--D-alanine ligase	HMM	TIGRFam	Unknown_Dala_ligase	Van_ligase	Glycopeptides	Antibiotic_target_alteration	No
MF1106	DLFM02_02604|F06_DCS_98|gene-1|+|122-1195|complete	RF0144	FxnlSlxns	DalaDala	TIGR01205 D ala D alaTIGR: D-alanine--D-alanine ligase	HMM	TIGRFam	Unknown_Dala_ligase	Van_ligase	Glycopeptides	Antibiotic_target_alteration	No
MF1107	DLFM02_02612|F06_SXT_96|gene-1|+|56-769|complete	RF0139	FxnlSlxns	Thymidylat_synt	PF00303.14 Thymidylate synthase	HMM	Pfam	Thymidylate_Synthase	Thymidylate_Synthase	NA	Antibiotic_target_overexpression	No
MF1108	DLFM02_02617|F06_TMP_178|gene-4|-|1734-2228|complete	RF0063	FxnlSlxns	DHFR_1	PF00186.14 Dihydrofolate reductase	HMM	Pfam	dhfr	Dihydrofolate_reductase	Diaminopyrimidine	Antibiotic_target_replacement	Yes
MF1109	DLFM02_02617|F06_TMP_178|gene-5|-|2290-3120|complete	RF0139	FxnlSlxns	Thymidylat_synt	PF00303.14 Thymidylate synthase	HMM	Pfam	Thymidylate_Synthase	Thymidylate_Synthase	NA	Antibiotic_target_overexpression	No
MF1110	DLFM02_02618|F06_DCS_92|gene-1|+|157-1068|complete	RF0144	FxnlSlxns	DalaDala	TIGR01205 D ala D alaTIGR: D-alanine--D-alanine ligase	HMM	TIGRFam	Unknown_Dala_ligase	Van_ligase	Glycopeptides	Antibiotic_target_alteration	No
MF1111	DLFM02_02619|F06_SXT_124|gene-3|+|1175-1681|complete	RF0063	FxnlSlxns	DHFR_1	PF00186.14 Dihydrofolate reductase	HMM	Pfam	dhfr	Dihydrofolate_reductase	Diaminopyrimidine	Antibiotic_target_replacement	Yes
MF1112	DLFM02_02619|F06_SXT_124|gene-4|+|1722-2513|complete	RF0085	FxnlSlxns	Lactamase_B	PF00753.22 Metallo-beta-lactamase superfamily	HMM	Pfam	Unknown_Class_B_beta_lactamase	Class_B_beta_lactamase_unclassified	Beta_lactams	Antibiotic_inactivation	Yes
MF1113	DLFM02_02628|F06_DCS_9|gene-3|-|1196-2344|complete	RF0144	FxnlSlxns	DalaDala	TIGR01205 D ala D alaTIGR: D-alanine--D-alanine ligase	HMM	TIGRFam	Unknown_Dala_ligase	Van_ligase	Glycopeptides	Antibiotic_target_alteration	No
MF1114	DLFM02_02629|F06_SXT_72|gene-2|+|121-612|complete	RF0063	FxnlSlxns	DHFR_1	PF00186.14 Dihydrofolate reductase	HMM	Pfam	dhfr	Dihydrofolate_reductase	Diaminopyrimidine	Antibiotic_target_replacement	Yes
MF1115	DLFM02_02637|F06_DCS_148|gene-2|+|513-1598|complete	RF0144	FxnlSlxns	DalaDala	TIGR01205 D ala D alaTIGR: D-alanine--D-alanine ligase	HMM	TIGRFam	Unknown_Dala_ligase	Van_ligase	Glycopeptides	Antibiotic_target_alteration	No
MF1116	DLFM02_02639|F06_SXT_86|gene-2|-|1526-2047|complete	RF0063	FxnlSlxns	DHFR_1	PF00186.14 Dihydrofolate reductase	HMM	Pfam	dhfr	Dihydrofolate_reductase	Diaminopyrimidine	Antibiotic_target_replacement	Yes
MF1117	DLFM02_02639|F06_SXT_86|gene-3|-|2098-2946|complete	RF0139	FxnlSlxns	Thymidylat_synt	PF00303.14 Thymidylate synthase	HMM	Pfam	Thymidylate_Synthase	Thymidylate_Synthase	NA	Antibiotic_target_overexpression	No
MF1118	DLFM02_02643|F06_DCS_145|gene-2|-|886-1986|complete	RF0144	FxnlSlxns	DalaDala	TIGR01205 D ala D alaTIGR: D-alanine--D-alanine ligase	HMM	TIGRFam	Unknown_Dala_ligase	Van_ligase	Glycopeptides	Antibiotic_target_alteration	No
MF1119	DLFM02_02645|F06_TMP_209|gene-1|-|126-626|complete	RF0063	FxnlSlxns	DHFR_1	PF00186.14 Dihydrofolate reductase	HMM	Pfam	dhfr	Dihydrofolate_reductase	Diaminopyrimidine	Antibiotic_target_replacement	Yes
MF1120	DLFM02_02645|F06_TMP_209|gene-2|-|637-1092|complete	RF0139	FxnlSlxns	Thymidylat_synt	PF00303.14 Thymidylate synthase	HMM	Pfam	Thymidylate_Synthase	Thymidylate_Synthase	NA	Antibiotic_target_overexpression	No
MF1121	DLFM02_02668|F06_TMP_185|gene-2|+|319-981|complete	RF0139	FxnlSlxns	Thymidylat_synt	PF00303.14 Thymidylate synthase	HMM	Pfam	Thymidylate_Synthase	Thymidylate_Synthase	NA	Antibiotic_target_overexpression	No
MF1122	DLFM02_02671|F06_GEN_17|gene-2|+|1026-2033|complete	RF0008	FxnlSlxns	ABC_efflux	PF00005.22 ABC transporter	HMM	Pfam	Unknown_ABC_Transporter	ABC_transporter	Multidrug_Class	Antibiotic_efflux	No
MF1123	DLFM02_02673|F06_TMP_27|gene-3|+|1146-1646|complete	RF0063	FxnlSlxns	DHFR_1	PF00186.14 Dihydrofolate reductase	HMM	Pfam	dhfr	Dihydrofolate_reductase	Diaminopyrimidine	Antibiotic_target_replacement	Yes
MF1124	DLFM02_02682|F06_TMP_141|gene-2|+|853-1353|complete	RF0063	FxnlSlxns	DHFR_1	PF00186.14 Dihydrofolate reductase	HMM	Pfam	dhfr	Dihydrofolate_reductase	Diaminopyrimidine	Antibiotic_target_replacement	Yes
MF1125	DLFM02_02685|F06_TMP_100|gene-3|-|743-1240|complete	RF0063	FxnlSlxns	DHFR_1	PF00186.14 Dihydrofolate reductase	HMM	Pfam	dhfr	Dihydrofolate_reductase	Diaminopyrimidine	Antibiotic_target_replacement	Yes
MF1126	DLFM02_02687|F06_TMP_51|gene-1|-|83-589|complete	RF0063	FxnlSlxns	DHFR_1	PF00186.14 Dihydrofolate reductase	HMM	Pfam	dhfr	Dihydrofolate_reductase	Diaminopyrimidine	Antibiotic_target_replacement	Yes
MF1127	DLFM02_02696|F06_DCS_125|gene-1|-|53-1111|complete	RF0144	FxnlSlxns	DalaDala	TIGR01205 D ala D alaTIGR: D-alanine--D-alanine ligase	HMM	TIGRFam	Unknown_Dala_ligase	Van_ligase	Glycopeptides	Antibiotic_target_alteration	No
MF1128	DLFM02_02700|F06_DCS_3|gene-2|-|945-1919|complete	RF0144	FxnlSlxns	DalaDala	TIGR01205 D ala D alaTIGR: D-alanine--D-alanine ligase	HMM	TIGRFam	Unknown_Dala_ligase	Van_ligase	Glycopeptides	Antibiotic_target_alteration	No
MF1129	DLFM02_02709|F06_SXT_116|gene-2|-|234-668|complete	RF0063	FxnlSlxns	DHFR_1	PF00186.14 Dihydrofolate reductase	HMM	Pfam	dhfr	Dihydrofolate_reductase	Diaminopyrimidine	Antibiotic_target_replacement	Yes
MF1130	DLFM02_02710|F06_TMP_158|gene-4|+|1628-2341|complete	RF0018	FxnlSlxns	Acetyl_transf	PF01553.16 Acyltransferase	HMM	Pfam	Unknown_AAC	Aminoglycoside_acetyltransferase	Aminoglycosides	Antibiotic_inactivation	Yes
MF1131	DLFM02_02712|F06_SXT_146|gene-3|+|1715-2509|complete	RF0146	FxnlSlxns	Thymidylat_synt	TIGR03284 thym sym: thymidylate synthase	HMM	TIGRFam	Thymidylate_Synthase	Thymidylate_Synthase	NA	Antibiotic_target_overexpression	No
MF1132	DLFM02_02714|F06_SXT_75|gene-2|+|1115-1711|complete	RF0063	FxnlSlxns	DHFR_1	PF00186.14 Dihydrofolate reductase	HMM	Pfam	dhfr	Dihydrofolate_reductase	Diaminopyrimidine	Antibiotic_target_replacement	Yes
MF1133	DLFM02_02715|F06_DCS_67|gene-2|+|349-696|complete	RF0018	FxnlSlxns	Acetyl_transf	PF01553.16 Acyltransferase	HMM	Pfam	Unknown_AAC	Aminoglycoside_acetyltransferase	Aminoglycosides	Antibiotic_inactivation	Yes
MF1134	DLFM02_02715|F06_DCS_67|gene-3|+|721-1767|complete	RF0144	FxnlSlxns	DalaDala	TIGR01205 D ala D alaTIGR: D-alanine--D-alanine ligase	HMM	TIGRFam	Unknown_Dala_ligase	Van_ligase	Glycopeptides	Antibiotic_target_alteration	No
MF1135	DLFM02_02716|F06_DCS_23|gene-3|-|1196-2284|complete	RF0144	FxnlSlxns	DalaDala	TIGR01205 D ala D alaTIGR: D-alanine--D-alanine ligase	HMM	TIGRFam	Unknown_Dala_ligase	Van_ligase	Glycopeptides	Antibiotic_target_alteration	No
MF1136	DLFM02_02717|F06_SXT_131|gene-3|-|828-1337|complete	RF0063	FxnlSlxns	DHFR_1	PF00186.14 Dihydrofolate reductase	HMM	Pfam	dhfr	Dihydrofolate_reductase	Diaminopyrimidine	Antibiotic_target_replacement	Yes
MF1137	DLFM02_02717|F06_SXT_131|gene-4|-|1376-2206|complete	RF0139	FxnlSlxns	Thymidylat_synt	PF00303.14 Thymidylate synthase	HMM	Pfam	Thymidylate_Synthase	Thymidylate_Synthase	NA	Antibiotic_target_overexpression	No
MF1138	DLFM02_02720|F06_TMP_20|gene-3|+|831-1625|complete	RF0146	FxnlSlxns	Thymidylat_synt	TIGR03284 thym sym: thymidylate synthase	HMM	TIGRFam	Thymidylate_Synthase	Thymidylate_Synthase	NA	Antibiotic_target_overexpression	No
MF1139	DLFM02_02725|F06_DCS_64|gene-2|-|764-1027|complete	RF0061	FxnlSlxns	DalaDala	PF01820.16 D-ala D-ala ligase N-terminus	HMM	Pfam	Unknown_Dala_ligase	Van_ligase	Glycopeptides	Antibiotic_target_alteration	No
MF1140	DLFM02_02737|F06_GEN_19|gene-2|+|198-929|complete	RF0075	FxnlSlxns	FmrO	PF07091.6 Ribosomal RNA methyltransferase (FmrO)	HMM	Pfam	FmrO_16S_rRNA_methyltransferase_G1405	16S_rRNA_methyltransferase	Aminoglycosides	Antibiotic_target_alteration	Yes
MF1141	DLFM02_02738|F06_TMP_198|gene-3|-|1282-2073|complete	RF0139	FxnlSlxns	Thymidylat_synt	PF00303.14 Thymidylate synthase	HMM	Pfam	Thymidylate_Synthase	Thymidylate_Synthase	NA	Antibiotic_target_overexpression	No
MF1142	DLFM02_02739|F06_TMP_91|gene-2|+|592-1119|complete	RF0063	FxnlSlxns	DHFR_1	PF00186.14 Dihydrofolate reductase	HMM	Pfam	dhfr	Dihydrofolate_reductase	Diaminopyrimidine	Antibiotic_target_replacement	Yes
MF1143	DLFM02_02740|F06_SXT_157|gene-3|+|712-1548|complete	RF0139	FxnlSlxns	Thymidylat_synt	PF00303.14 Thymidylate synthase	HMM	Pfam	Thymidylate_Synthase	Thymidylate_Synthase	NA	Antibiotic_target_overexpression	No
MF1144	DLFM02_02746|F06_TMP_183|gene-2|+|985-1344|complete	RF0025	FxnlSlxns	Aminotran_4	PF01063.14 Aminotransferase class IV	HMM	Pfam	Unknown_Aminotransferase	Aminotransferase	NA	Other	No
MF1145	DLFM02_02749|F06_TMP_34|gene-4|+|1069-1899|complete	RF0139	FxnlSlxns	Thymidylat_synt	PF00303.14 Thymidylate synthase	HMM	Pfam	Thymidylate_Synthase	Thymidylate_Synthase	NA	Antibiotic_target_overexpression	No
MF1146	DLFM02_02749|F06_TMP_34|gene-6|+|2074-2427|complete	RF0063	FxnlSlxns	DHFR_1	PF00186.14 Dihydrofolate reductase	HMM	Pfam	dhfr	Dihydrofolate_reductase	Diaminopyrimidine	Antibiotic_target_replacement	Yes
MF1147	DLFM02_02751|F06_TMP_72|gene-2|-|146-796|complete	RF0063	FxnlSlxns	DHFR_1	PF00186.14 Dihydrofolate reductase	HMM	Pfam	dhfr	Dihydrofolate_reductase	Diaminopyrimidine	Antibiotic_target_replacement	Yes
MF1148	DLFM02_02751|F06_TMP_72|gene-3|-|819-1700|complete	RF0146	FxnlSlxns	Thymidylat_synt	TIGR03284 thym sym: thymidylate synthase	HMM	TIGRFam	Thymidylate_Synthase	Thymidylate_Synthase	NA	Antibiotic_target_overexpression	No
MF1149	DLFM02_02753|F06_TMP_164|gene-2|+|327-1277|complete	RF0146	FxnlSlxns	Thymidylat_synt	TIGR03284 thym sym: thymidylate synthase	HMM	TIGRFam	Thymidylate_Synthase	Thymidylate_Synthase	NA	Antibiotic_target_overexpression	No
MF1150	DLFM02_02753|F06_TMP_164|gene-3|+|1305-1775|complete	RF0063	FxnlSlxns	DHFR_1	PF00186.14 Dihydrofolate reductase	HMM	Pfam	dhfr	Dihydrofolate_reductase	Diaminopyrimidine	Antibiotic_target_replacement	Yes
MF1151	DLFM02_02756|F06_SXT_28|gene-4|-|1974-2822|complete	RF0139	FxnlSlxns	Thymidylat_synt	PF00303.14 Thymidylate synthase	HMM	Pfam	Thymidylate_Synthase	Thymidylate_Synthase	NA	Antibiotic_target_overexpression	No
MF1152	DLFM02_02757|F06_TMP_182|gene-2|+|441-1271|complete	RF0139	FxnlSlxns	Thymidylat_synt	PF00303.14 Thymidylate synthase	HMM	Pfam	Thymidylate_Synthase	Thymidylate_Synthase	NA	Antibiotic_target_overexpression	No
MF1153	DLFM02_02762|F06_TMP_188|gene-2|+|812-1297|complete	RF0063	FxnlSlxns	DHFR_1	PF00186.14 Dihydrofolate reductase	HMM	Pfam	dhfr	Dihydrofolate_reductase	Diaminopyrimidine	Antibiotic_target_replacement	Yes
MF1154	DLFM02_02766|F06_DCS_212|gene-3|-|681-1751|complete	RF0144	FxnlSlxns	DalaDala	TIGR01205 D ala D alaTIGR: D-alanine--D-alanine ligase	HMM	TIGRFam	Unknown_Dala_ligase	Van_ligase	Glycopeptides	Antibiotic_target_alteration	No
MF1155	DLFM02_02768|F06_TMP_101|gene-2|-|191-679|complete	RF0063	FxnlSlxns	DHFR_1	PF00186.14 Dihydrofolate reductase	HMM	Pfam	dhfr	Dihydrofolate_reductase	Diaminopyrimidine	Antibiotic_target_replacement	Yes
MF1156	DLFM02_02770|F06_DCS_63|gene-2|+|1048-2112|complete	RF0144	FxnlSlxns	DalaDala	TIGR01205 D ala D alaTIGR: D-alanine--D-alanine ligase	HMM	TIGRFam	Unknown_Dala_ligase	Van_ligase	Glycopeptides	Antibiotic_target_alteration	No
MF1157	DLFM02_02782|F06_DCS_110|gene-3|-|861-1943|complete	RF0144	FxnlSlxns	DalaDala	TIGR01205 D ala D alaTIGR: D-alanine--D-alanine ligase	HMM	TIGRFam	Unknown_Dala_ligase	Van_ligase	Glycopeptides	Antibiotic_target_alteration	No
MF1158	DLFM02_02789|F06_TMP_130|gene-3|+|1770-2618|complete	RF0139	FxnlSlxns	Thymidylat_synt	PF00303.14 Thymidylate synthase	HMM	Pfam	Thymidylate_Synthase	Thymidylate_Synthase	NA	Antibiotic_target_overexpression	No
MF1159	DLFM02_02789|F06_TMP_130|gene-4|+|2640-3128|complete	RF0063	FxnlSlxns	DHFR_1	PF00186.14 Dihydrofolate reductase	HMM	Pfam	dhfr	Dihydrofolate_reductase	Diaminopyrimidine	Antibiotic_target_replacement	Yes
MF1160	DLFM02_02795|F06_SXT_139|gene-2|-|952-1437|complete	RF0063	FxnlSlxns	DHFR_1	PF00186.14 Dihydrofolate reductase	HMM	Pfam	dhfr	Dihydrofolate_reductase	Diaminopyrimidine	Antibiotic_target_replacement	Yes
MF1161	DLFM02_02796|F06_DCS_146|gene-2|-|831-1859|complete	RF0144	FxnlSlxns	DalaDala	TIGR01205 D ala D alaTIGR: D-alanine--D-alanine ligase	HMM	TIGRFam	Unknown_Dala_ligase	Van_ligase	Glycopeptides	Antibiotic_target_alteration	No
MF1162	DLFM02_02798|F06_SXT_152|gene-2|+|665-1153|complete	RF0063	FxnlSlxns	DHFR_1	PF00186.14 Dihydrofolate reductase	HMM	Pfam	dhfr	Dihydrofolate_reductase	Diaminopyrimidine	Antibiotic_target_replacement	Yes
MF1163	DLFM02_02805|F06_TMP_15|gene-2|-|352-567|complete	RF0063	FxnlSlxns	DHFR_1	PF00186.14 Dihydrofolate reductase	HMM	Pfam	dhfr	Dihydrofolate_reductase	Diaminopyrimidine	Antibiotic_target_replacement	Yes
MF1164	DLFM02_02812|F06_TMP_86|gene-2|+|311-805|complete	RF0063	FxnlSlxns	DHFR_1	PF00186.14 Dihydrofolate reductase	HMM	Pfam	dhfr	Dihydrofolate_reductase	Diaminopyrimidine	Antibiotic_target_replacement	Yes
MF1165	DLFM02_02813|F06_SXT_80|gene-2|-|591-1082|complete	RF0063	FxnlSlxns	DHFR_1	PF00186.14 Dihydrofolate reductase	HMM	Pfam	dhfr	Dihydrofolate_reductase	Diaminopyrimidine	Antibiotic_target_replacement	Yes
MF1166	DLFM02_02813|F06_SXT_80|gene-3|-|1123-1764|complete	RF0139	FxnlSlxns	Thymidylat_synt	PF00303.14 Thymidylate synthase	HMM	Pfam	Thymidylate_Synthase	Thymidylate_Synthase	NA	Antibiotic_target_overexpression	No
MF1167	DLFM02_02813|F06_SXT_80|gene-4|-|1718-1972|complete	RF0139	FxnlSlxns	Thymidylat_synt	PF00303.14 Thymidylate synthase	HMM	Pfam	Thymidylate_Synthase	Thymidylate_Synthase	NA	Antibiotic_target_overexpression	No
MF1168	DLFM02_02823|F06_SXT_109|gene-5|+|2428-2922|complete	RF0063	FxnlSlxns	DHFR_1	PF00186.14 Dihydrofolate reductase	HMM	Pfam	dhfr	Dihydrofolate_reductase	Diaminopyrimidine	Antibiotic_target_replacement	Yes
MF1169	DLFM02_02830|F06_SXT_83|gene-2|-|816-1295|complete	RF0063	FxnlSlxns	DHFR_1	PF00186.14 Dihydrofolate reductase	HMM	Pfam	dhfr	Dihydrofolate_reductase	Diaminopyrimidine	Antibiotic_target_replacement	Yes
MF1170	DLFM02_02831|F06_TMP_191|gene-2|+|395-877|complete	RF0063	FxnlSlxns	DHFR_1	PF00186.14 Dihydrofolate reductase	HMM	Pfam	dhfr	Dihydrofolate_reductase	Diaminopyrimidine	Antibiotic_target_replacement	Yes
MF1171	DLFM02_02836|F06_DCS_204|gene-2|+|481-1506|complete	RF0144	FxnlSlxns	DalaDala	TIGR01205 D ala D alaTIGR: D-alanine--D-alanine ligase	HMM	TIGRFam	Unknown_Dala_ligase	Van_ligase	Glycopeptides	Antibiotic_target_alteration	No
MF1172	DLFM02_02837|F06_SXT_39|gene-4|+|1527-2321|complete	RF0146	FxnlSlxns	Thymidylat_synt	TIGR03284 thym sym: thymidylate synthase	HMM	TIGRFam	Thymidylate_Synthase	Thymidylate_Synthase	NA	Antibiotic_target_overexpression	No
MF1173	DLFM02_02843|F06_TMP_41|gene-2|+|323-811|complete	RF0063	FxnlSlxns	DHFR_1	PF00186.14 Dihydrofolate reductase	HMM	Pfam	dhfr	Dihydrofolate_reductase	Diaminopyrimidine	Antibiotic_target_replacement	Yes
MF1174	DLFM02_02844|F06_SXT_49|gene-3|-|1949-2797|complete	RF0139	FxnlSlxns	Thymidylat_synt	PF00303.14 Thymidylate synthase	HMM	Pfam	Thymidylate_Synthase	Thymidylate_Synthase	NA	Antibiotic_target_overexpression	No
MF1175	DLFM02_02845|F06_TMP_124|gene-3|+|1346-1867|complete	RF0063	FxnlSlxns	DHFR_1	PF00186.14 Dihydrofolate reductase	HMM	Pfam	dhfr	Dihydrofolate_reductase	Diaminopyrimidine	Antibiotic_target_replacement	Yes
MF1176	DLFM02_02846|F06_TMP_170|gene-3|+|789-1619|complete	RF0139	FxnlSlxns	Thymidylat_synt	PF00303.14 Thymidylate synthase	HMM	Pfam	Thymidylate_Synthase	Thymidylate_Synthase	NA	Antibiotic_target_overexpression	No
MF1177	DLFM02_02848|F06_SXT_161|gene-3|-|572-913|complete	RF0146	FxnlSlxns	Thymidylat_synt	TIGR03284 thym sym: thymidylate synthase	HMM	TIGRFam	Thymidylate_Synthase	Thymidylate_Synthase	NA	Antibiotic_target_overexpression	No
MF1178	DLFM02_02853|F06_TMP_131|gene-2|+|382-1212|complete	RF0139	FxnlSlxns	Thymidylat_synt	PF00303.14 Thymidylate synthase	HMM	Pfam	Thymidylate_Synthase	Thymidylate_Synthase	NA	Antibiotic_target_overexpression	No
MF1179	DLFM02_02854|F06_SXT_9|gene-2|+|806-1294|complete	RF0063	FxnlSlxns	DHFR_1	PF00186.14 Dihydrofolate reductase	HMM	Pfam	dhfr	Dihydrofolate_reductase	Diaminopyrimidine	Antibiotic_target_replacement	Yes
MF1180	DLFM02_02855|F06_DCS_81|gene-2|-|534-1613|complete	RF0144	FxnlSlxns	DalaDala	TIGR01205 D ala D alaTIGR: D-alanine--D-alanine ligase	HMM	TIGRFam	Unknown_Dala_ligase	Van_ligase	Glycopeptides	Antibiotic_target_alteration	No
MF1181	DLFM02_02858|F06_DCS_215|gene-2|+|562-1614|complete	RF0144	FxnlSlxns	DalaDala	TIGR01205 D ala D alaTIGR: D-alanine--D-alanine ligase	HMM	TIGRFam	Unknown_Dala_ligase	Van_ligase	Glycopeptides	Antibiotic_target_alteration	No
MF1182	DLFM02_02859|F06_TMP_66|gene-2|+|296-1588|complete	RF0063	FxnlSlxns	DHFR_1	PF00186.14 Dihydrofolate reductase	HMM	Pfam	dhfr	Dihydrofolate_reductase	Diaminopyrimidine	Antibiotic_target_replacement	Yes
MF1183	DLFM02_02864|F06_SXT_129|gene-2|-|217-705|complete	RF0063	FxnlSlxns	DHFR_1	PF00186.14 Dihydrofolate reductase	HMM	Pfam	dhfr	Dihydrofolate_reductase	Diaminopyrimidine	Antibiotic_target_replacement	Yes
MF1184	DLFM02_02867|F06_SXT_123|gene-5|-|3002-3796|complete	RF0146	FxnlSlxns	Thymidylat_synt	TIGR03284 thym sym: thymidylate synthase	HMM	TIGRFam	Thymidylate_Synthase	Thymidylate_Synthase	NA	Antibiotic_target_overexpression	No
MF1185	DLFM02_02868|F06_SXT_140|gene-1|-|28-498|complete	RF0063	FxnlSlxns	DHFR_1	PF00186.14 Dihydrofolate reductase	HMM	Pfam	dhfr	Dihydrofolate_reductase	Diaminopyrimidine	Antibiotic_target_replacement	Yes
MF1186	DLFM02_02870|F06_TMP_99|gene-2|-|319-810|complete	RF0063	FxnlSlxns	DHFR_1	PF00186.14 Dihydrofolate reductase	HMM	Pfam	dhfr	Dihydrofolate_reductase	Diaminopyrimidine	Antibiotic_target_replacement	Yes
MF1187	DLFM02_02871|F06_SXT_118|gene-2|-|1514-2035|complete	RF0063	FxnlSlxns	DHFR_1	PF00186.14 Dihydrofolate reductase	HMM	Pfam	dhfr	Dihydrofolate_reductase	Diaminopyrimidine	Antibiotic_target_replacement	Yes
MF1188	DLFM02_02872|F06_SXT_61|gene-3|+|943-1254|complete	RF0063	FxnlSlxns	DHFR_1	PF00186.14 Dihydrofolate reductase	HMM	Pfam	dhfr	Dihydrofolate_reductase	Diaminopyrimidine	Antibiotic_target_replacement	Yes
MF1189	DLFM02_02875|F06_TMP_218|gene-2|-|218-370|complete	RF0139	FxnlSlxns	Thymidylat_synt	PF00303.14 Thymidylate synthase	HMM	Pfam	Thymidylate_Synthase	Thymidylate_Synthase	NA	Antibiotic_target_overexpression	No
MF1190	DLFM02_02883|F06_DCS_144|gene-2|+|177-1169|complete	RF0144	FxnlSlxns	DalaDala	TIGR01205 D ala D alaTIGR: D-alanine--D-alanine ligase	HMM	TIGRFam	Unknown_Dala_ligase	Van_ligase	Glycopeptides	Antibiotic_target_alteration	No
MF1191	DLFM02_02884|F06_TMP_140|gene-2|+|444-1337|complete	RF0139	FxnlSlxns	Thymidylat_synt	PF00303.14 Thymidylate synthase	HMM	Pfam	Thymidylate_Synthase	Thymidylate_Synthase	NA	Antibiotic_target_overexpression	No
MF1192	DLFM02_02885|F06_SXT_163|gene-2|+|782-1126|complete	RF0063	FxnlSlxns	DHFR_1	PF00186.14 Dihydrofolate reductase	HMM	Pfam	dhfr	Dihydrofolate_reductase	Diaminopyrimidine	Antibiotic_target_replacement	Yes
MF1193	DLFM02_02887|F06_DCS_135|gene-1|+|469-1560|complete	RF0144	FxnlSlxns	DalaDala	TIGR01205 D ala D alaTIGR: D-alanine--D-alanine ligase	HMM	TIGRFam	Unknown_Dala_ligase	Van_ligase	Glycopeptides	Antibiotic_target_alteration	No
MF1194	DLFM02_02889|F06_TMP_176|gene-2|+|686-1171|complete	RF0063	FxnlSlxns	DHFR_1	PF00186.14 Dihydrofolate reductase	HMM	Pfam	dhfr	Dihydrofolate_reductase	Diaminopyrimidine	Antibiotic_target_replacement	Yes
MF1195	DLFM02_02897|F05_TET_13|gene-4|-|1470-2000|complete	RF0095	FxnlSlxns	Methyltransf_18	PF12847.2 Methyltransferase domain	HMM	Pfam	Unknown_Methyltransferase_domain	Methyltransferase_domain	NA	Other	No
MF1196	DLFM02_02908|F05_TMP_30|gene-2|+|828-1676|complete	RF0139	FxnlSlxns	Thymidylat_synt	PF00303.14 Thymidylate synthase	HMM	Pfam	Thymidylate_Synthase	Thymidylate_Synthase	NA	Antibiotic_target_overexpression	No
MF1197	DLFM02_02908|F05_TMP_30|gene-4|+|1785-2198|complete	RF0063	FxnlSlxns	DHFR_1	PF00186.14 Dihydrofolate reductase	HMM	Pfam	dhfr	Dihydrofolate_reductase	Diaminopyrimidine	Antibiotic_target_replacement	Yes
MF1198	DLFM02_02910|F05_DCS_131|gene-3|-|1729-2916|complete	RF0144	FxnlSlxns	DalaDala	TIGR01205 D ala D alaTIGR: D-alanine--D-alanine ligase	HMM	TIGRFam	Unknown_Dala_ligase	Van_ligase	Glycopeptides	Antibiotic_target_alteration	No
MF1199	DLFM02_02913|F05_SXT_19|gene-1|+|102-884|complete	RF0146	FxnlSlxns	Thymidylat_synt	TIGR03284 thym sym: thymidylate synthase	HMM	TIGRFam	Thymidylate_Synthase	Thymidylate_Synthase	NA	Antibiotic_target_overexpression	No
MF1200	DLFM02_02916|F05_SXT_31|gene-4|-|914-1576|complete	RF0063	FxnlSlxns	DHFR_1	PF00186.14 Dihydrofolate reductase	HMM	Pfam	dhfr	Dihydrofolate_reductase	Diaminopyrimidine	Antibiotic_target_replacement	Yes
MF1201	DLFM02_02926|F05_DCS_86|gene-2|+|524-1852|complete	RF0144	FxnlSlxns	DalaDala	TIGR01205 D ala D alaTIGR: D-alanine--D-alanine ligase	HMM	TIGRFam	Unknown_Dala_ligase	Van_ligase	Glycopeptides	Antibiotic_target_alteration	No
MF1202	DLFM02_02934|F05_GEN_14|gene-1|+|27-704|complete	RF0032	FxnlSlxns	APH	PF01636.18 Phosphotransferase enzyme family	HMM	Pfam	Unknown_APH	Aminoglycoside_phosphotransferase	Aminoglycosides	Antibiotic_inactivation	Yes
MF1203	DLFM02_02941|F05_DCS_84|gene-2|+|280-1173|complete	RF0061	FxnlSlxns	DalaDala	PF01820.16 D-ala D-ala ligase N-terminus	HMM	Pfam	Unknown_Dala_ligase	Van_ligase	Glycopeptides	Antibiotic_target_alteration	No
MF1204	DLFM02_02944|F05_SXT_55|gene-2|+|1087-1590|complete	RF0063	FxnlSlxns	DHFR_1	PF00186.14 Dihydrofolate reductase	HMM	Pfam	dhfr	Dihydrofolate_reductase	Diaminopyrimidine	Antibiotic_target_replacement	Yes
MF1205	DLFM02_02949|F05_DCS_14|gene-1|+|112-1146|complete	RF0144	FxnlSlxns	DalaDala	TIGR01205 D ala D alaTIGR: D-alanine--D-alanine ligase	HMM	TIGRFam	Unknown_Dala_ligase	Van_ligase	Glycopeptides	Antibiotic_target_alteration	No
MF1206	DLFM02_02956|F05_DCS_47|gene-2|+|580-1641|complete	RF0144	FxnlSlxns	DalaDala	TIGR01205 D ala D alaTIGR: D-alanine--D-alanine ligase	HMM	TIGRFam	Unknown_Dala_ligase	Van_ligase	Glycopeptides	Antibiotic_target_alteration	No
MF1207	DLFM02_02963|F05_DCS_66|gene-2|+|595-1809|complete	RF0144	FxnlSlxns	DalaDala	TIGR01205 D ala D alaTIGR: D-alanine--D-alanine ligase	HMM	TIGRFam	Unknown_Dala_ligase	Van_ligase	Glycopeptides	Antibiotic_target_alteration	No
MF1208	DLFM02_02978|F05_DCS_25|gene-3|+|1452-2426|complete	RF0144	FxnlSlxns	DalaDala	TIGR01205 D ala D alaTIGR: D-alanine--D-alanine ligase	HMM	TIGRFam	Unknown_Dala_ligase	Van_ligase	Glycopeptides	Antibiotic_target_alteration	No
MF1209	DLFM02_02997|F05_DCS_127|gene-2|-|605-1015|complete	RF0060	FxnlSlxns	DalaDala	PF07478.8 D-ala D-ala ligase C-terminus	HMM	Pfam	Unknown_Dala_ligase	Van_ligase	Glycopeptides	Antibiotic_target_alteration	No
MF1210	DLFM02_03004|F05_DCS_99|gene-2|+|452-1504|complete	RF0144	FxnlSlxns	DalaDala	TIGR01205 D ala D alaTIGR: D-alanine--D-alanine ligase	HMM	TIGRFam	Unknown_Dala_ligase	Van_ligase	Glycopeptides	Antibiotic_target_alteration	No
MF1211	DLFM02_03013|F05_TMP_2|gene-4|+|2682-3179|complete	RF0063	FxnlSlxns	DHFR_1	PF00186.14 Dihydrofolate reductase	HMM	Pfam	dhfr	Dihydrofolate_reductase	Diaminopyrimidine	Antibiotic_target_replacement	Yes
MF1212	DLFM02_03014|F05_SXT_39|gene-2|+|1149-1997|complete	RF0139	FxnlSlxns	Thymidylat_synt	PF00303.14 Thymidylate synthase	HMM	Pfam	Thymidylate_Synthase	Thymidylate_Synthase	NA	Antibiotic_target_overexpression	No
MF1213	DLFM02_03028|F04_TMP_14|gene-2|+|409-891|complete	RF0063	FxnlSlxns	DHFR_1	PF00186.14 Dihydrofolate reductase	HMM	Pfam	dhfr	Dihydrofolate_reductase	Diaminopyrimidine	Antibiotic_target_replacement	Yes
MF1214	DLFM02_03032|F04_DCS_154|gene-2|-|143-1321|complete	RF0024	FxnlSlxns	Aminotran_1_2	PF00155.16 Aminotransferase class I and II	HMM	Pfam	Unknown_Aminotransferase	Aminotransferase	NA	Other	No
MF1215	DLFM02_03034|F04_DCS_2|gene-1|-|33-1232|complete	RF0024	FxnlSlxns	Aminotran_1_2	PF00155.16 Aminotransferase class I and II	HMM	Pfam	Unknown_Aminotransferase	Aminotransferase	NA	Other	No
MF1216	DLFM02_03037|F04_DCS_70|gene-3|-|1187-2023|complete	RF0061	FxnlSlxns	DalaDala	PF01820.16 D-ala D-ala ligase N-terminus	HMM	Pfam	Unknown_Dala_ligase	Van_ligase	Glycopeptides	Antibiotic_target_alteration	No
MF1217	DLFM02_03038|F04_SXT_9|gene-3|+|1938-2432|complete	RF0063	FxnlSlxns	DHFR_1	PF00186.14 Dihydrofolate reductase	HMM	Pfam	dhfr	Dihydrofolate_reductase	Diaminopyrimidine	Antibiotic_target_replacement	Yes
MF1218	DLFM02_03040|F04_CAZ_19|gene-2|+|1444-2196|complete	RF0046	FxnlSlxns	CblA	CblA cephalosporin (class a)	HMM	Resfam	CblA_beta_lactamase	Class_A_beta_lactamase	Beta_lactams	Antibiotic_inactivation	Yes
MF1219	DLFM02_03043|F04_SXT_24|gene-2|+|559-1062|complete	RF0063	FxnlSlxns	DHFR_1	PF00186.14 Dihydrofolate reductase	HMM	Pfam	dhfr	Dihydrofolate_reductase	Diaminopyrimidine	Antibiotic_target_replacement	Yes
MF1220	DLFM02_03048|F04_DCS_191|gene-5|-|1558-1698|complete	RF0061	FxnlSlxns	DalaDala	PF01820.16 D-ala D-ala ligase N-terminus	HMM	Pfam	Unknown_Dala_ligase	Van_ligase	Glycopeptides	Antibiotic_target_alteration	No
MF1221	DLFM02_03054|F04_SXT_19|gene-3|-|1484-1978|complete	RF0063	FxnlSlxns	DHFR_1	PF00186.14 Dihydrofolate reductase	HMM	Pfam	dhfr	Dihydrofolate_reductase	Diaminopyrimidine	Antibiotic_target_replacement	Yes
MF1222	DLFM02_03054|F04_SXT_19|gene-4|-|2062-2856|complete	RF0146	FxnlSlxns	Thymidylat_synt	TIGR03284 thym sym: thymidylate synthase	HMM	TIGRFam	Thymidylate_Synthase	Thymidylate_Synthase	NA	Antibiotic_target_overexpression	No
MF1223	DLFM02_03055|F04_DCS_198|gene-2|-|553-1653|complete	RF0144	FxnlSlxns	DalaDala	TIGR01205 D ala D alaTIGR: D-alanine--D-alanine ligase	HMM	TIGRFam	Unknown_Dala_ligase	Van_ligase	Glycopeptides	Antibiotic_target_alteration	No
MF1224	DLFM02_03056|F04_TET_14|gene-1|+|912-2831|complete	RF0133	FxnlSlxns	TetM-TetW-TetO-TetS	tetM, tetW, tetO, and tetS: tetracycline resistance ribosomal protection protein	HMM	Resfam	tetM_tetW_tetO_tetS	Tetracycline_ribosomal_protection_protein	Tetracyclines	Antibiotic_target_protection	Yes
MF1225	DLFM02_03057|F04_DCS_187|gene-2|-|108-1286|complete	RF0024	FxnlSlxns	Aminotran_1_2	PF00155.16 Aminotransferase class I and II	HMM	Pfam	Unknown_Aminotransferase	Aminotransferase	NA	Other	No
MF1226	DLFM02_03061|F04_SXT_46|gene-2|-|593-1087|complete	RF0063	FxnlSlxns	DHFR_1	PF00186.14 Dihydrofolate reductase	HMM	Pfam	dhfr	Dihydrofolate_reductase	Diaminopyrimidine	Antibiotic_target_replacement	Yes
MF1227	DLFM02_03061|F04_SXT_46|gene-3|-|1092-1886|complete	RF0146	FxnlSlxns	Thymidylat_synt	TIGR03284 thym sym: thymidylate synthase	HMM	TIGRFam	Thymidylate_Synthase	Thymidylate_Synthase	NA	Antibiotic_target_overexpression	No
MF1228	DLFM02_03064|F04_DCS_208|gene-2|+|342-1466|complete	RF0144	FxnlSlxns	DalaDala	TIGR01205 D ala D alaTIGR: D-alanine--D-alanine ligase	HMM	TIGRFam	Unknown_Dala_ligase	Van_ligase	Glycopeptides	Antibiotic_target_alteration	No
MF1229	DLFM02_03067|F04_DCS_66|gene-2|-|524-1576|complete	RF0144	FxnlSlxns	DalaDala	TIGR01205 D ala D alaTIGR: D-alanine--D-alanine ligase	HMM	TIGRFam	Unknown_Dala_ligase	Van_ligase	Glycopeptides	Antibiotic_target_alteration	No
MF1230	DLFM02_03072|F04_SXT_51|gene-2|+|392-1021|complete	RF0139	FxnlSlxns	Thymidylat_synt	PF00303.14 Thymidylate synthase	HMM	Pfam	Thymidylate_Synthase	Thymidylate_Synthase	NA	Antibiotic_target_overexpression	No
MF1231	DLFM02_03072|F04_SXT_51|gene-4|+|1346-1834|complete	RF0063	FxnlSlxns	DHFR_1	PF00186.14 Dihydrofolate reductase	HMM	Pfam	dhfr	Dihydrofolate_reductase	Diaminopyrimidine	Antibiotic_target_replacement	Yes
MF1232	DLFM02_03075|F04_DCS_31|gene-2|+|397-1569|complete	RF0024	FxnlSlxns	Aminotran_1_2	PF00155.16 Aminotransferase class I and II	HMM	Pfam	Unknown_Aminotransferase	Aminotransferase	NA	Other	No
MF1233	DLFM02_03090|F04_DCS_104|gene-2|+|628-1584|complete	RF0060	FxnlSlxns	DalaDala	PF07478.8 D-ala D-ala ligase C-terminus	HMM	Pfam	Unknown_Dala_ligase	Van_ligase	Glycopeptides	Antibiotic_target_alteration	No
MF1234	DLFM02_03091|F04_DCS_193|gene-2|-|529-1569|complete	RF0144	FxnlSlxns	DalaDala	TIGR01205 D ala D alaTIGR: D-alanine--D-alanine ligase	HMM	TIGRFam	Unknown_Dala_ligase	Van_ligase	Glycopeptides	Antibiotic_target_alteration	No
MF1235	DLFM02_03092|F04_DCS_128|gene-2|-|128-1204|complete	RF0144	FxnlSlxns	DalaDala	TIGR01205 D ala D alaTIGR: D-alanine--D-alanine ligase	HMM	TIGRFam	Unknown_Dala_ligase	Van_ligase	Glycopeptides	Antibiotic_target_alteration	No
MF1236	DLFM02_03098|F04_DCS_37|gene-2|-|262-1197|complete	RF0144	FxnlSlxns	DalaDala	TIGR01205 D ala D alaTIGR: D-alanine--D-alanine ligase	HMM	TIGRFam	Unknown_Dala_ligase	Van_ligase	Glycopeptides	Antibiotic_target_alteration	No
MF1237	DLFM02_03101|F04_DCS_173|gene-3|+|843-1916|complete	RF0144	FxnlSlxns	DalaDala	TIGR01205 D ala D alaTIGR: D-alanine--D-alanine ligase	HMM	TIGRFam	Unknown_Dala_ligase	Van_ligase	Glycopeptides	Antibiotic_target_alteration	No
MF1238	DLFM02_03105|F04_DCS_93|gene-2|+|826-1323|complete	RF0063	FxnlSlxns	DHFR_1	PF00186.14 Dihydrofolate reductase	HMM	Pfam	dhfr	Dihydrofolate_reductase	Diaminopyrimidine	Antibiotic_target_replacement	Yes
MF1239	DLFM02_03112|F04_SXT_54|gene-2|+|356-1285|complete	RF0146	FxnlSlxns	Thymidylat_synt	TIGR03284 thym sym: thymidylate synthase	HMM	TIGRFam	Thymidylate_Synthase	Thymidylate_Synthase	NA	Antibiotic_target_overexpression	No
MF1240	DLFM02_03112|F04_SXT_54|gene-3|+|1296-1784|complete	RF0063	FxnlSlxns	DHFR_1	PF00186.14 Dihydrofolate reductase	HMM	Pfam	dhfr	Dihydrofolate_reductase	Diaminopyrimidine	Antibiotic_target_replacement	Yes
MF1241	DLFM02_03117|F04_DCS_6|gene-1|-|50-1264|complete	RF0024	FxnlSlxns	Aminotran_1_2	PF00155.16 Aminotransferase class I and II	HMM	Pfam	Unknown_Aminotransferase	Aminotransferase	NA	Other	No
MF6869	gb|BAE77933_1|ARO_3000518|CRP__Escherichia_coli	ARO:3000518	ARDatabase	crp	determinant of antibiotic resistance	Protein	CARD	RND_antibiotic_efflux_pump_regulator	Gene_modulating_resistance	NA	Efflux_or_operon_regulator	No
MF1243	DLFM02_03120|F04_DCS_57|gene-3|+|1346-2530|complete	RF0024	FxnlSlxns	Aminotran_1_2	PF00155.16 Aminotransferase class I and II	HMM	Pfam	Unknown_Aminotransferase	Aminotransferase	NA	Other	No
MF1244	DLFM02_03126|F04_TMP_65|gene-1|-|56-574|complete	RF0063	FxnlSlxns	DHFR_1	PF00186.14 Dihydrofolate reductase	HMM	Pfam	dhfr	Dihydrofolate_reductase	Diaminopyrimidine	Antibiotic_target_replacement	Yes
MF1245	DLFM02_03127|F04_DCS_150|gene-2|+|154-1323|complete	RF0024	FxnlSlxns	Aminotran_1_2	PF00155.16 Aminotransferase class I and II	HMM	Pfam	Unknown_Aminotransferase	Aminotransferase	NA	Other	No
MF1246	DLFM02_03140|F04_SXT_78|gene-2|+|461-955|complete	RF0063	FxnlSlxns	DHFR_1	PF00186.14 Dihydrofolate reductase	HMM	Pfam	dhfr	Dihydrofolate_reductase	Diaminopyrimidine	Antibiotic_target_replacement	Yes
MF1247	DLFM02_03144|F04_DCS_205|gene-2|-|690-1739|complete	RF0144	FxnlSlxns	DalaDala	TIGR01205 D ala D alaTIGR: D-alanine--D-alanine ligase	HMM	TIGRFam	Unknown_Dala_ligase	Van_ligase	Glycopeptides	Antibiotic_target_alteration	No
MF1248	DLFM02_03153|F04_DCS_30|gene-2|-|67-1119|complete	RF0144	FxnlSlxns	DalaDala	TIGR01205 D ala D alaTIGR: D-alanine--D-alanine ligase	HMM	TIGRFam	Unknown_Dala_ligase	Van_ligase	Glycopeptides	Antibiotic_target_alteration	No
MF1249	DLFM02_03164|F04_DCS_197|gene-2|-|706-1806|complete	RF0144	FxnlSlxns	DalaDala	TIGR01205 D ala D alaTIGR: D-alanine--D-alanine ligase	HMM	TIGRFam	Unknown_Dala_ligase	Van_ligase	Glycopeptides	Antibiotic_target_alteration	No
MF1250	DLFM02_03172|F04_DCS_165|gene-2|-|324-1493|complete	RF0024	FxnlSlxns	Aminotran_1_2	PF00155.16 Aminotransferase class I and II	HMM	Pfam	Unknown_Aminotransferase	Aminotransferase	NA	Other	No
MF1251	DLFM02_03178|F04_DCS_160|gene-2|+|123-1289|complete	RF0024	FxnlSlxns	Aminotran_1_2	PF00155.16 Aminotransferase class I and II	HMM	Pfam	Unknown_Aminotransferase	Aminotransferase	NA	Other	No
MF1252	DLFM02_03181|F04_SXT_76|gene-4|+|1759-2256|complete	RF0063	FxnlSlxns	DHFR_1	PF00186.14 Dihydrofolate reductase	HMM	Pfam	dhfr	Dihydrofolate_reductase	Diaminopyrimidine	Antibiotic_target_replacement	Yes
MF1253	DLFM02_03186|F04_CHL_7|gene-1|+|93-689|complete	RF0102	FxnlSlxns	MFS_efflux	PF07690.11 Major Facilitator Superfamily	HMM	Pfam	Unknown_MFS_efflux_pump	MFS_efflux_pump	Multidrug_Class	Antibiotic_efflux	No
MF1254	DLFM02_03190|F04_DCS_62|gene-2|+|218-1201|complete	RF0144	FxnlSlxns	DalaDala	TIGR01205 D ala D alaTIGR: D-alanine--D-alanine ligase	HMM	TIGRFam	Unknown_Dala_ligase	Van_ligase	Glycopeptides	Antibiotic_target_alteration	No
MF1255	DLFM02_03196|F04_TMP_107|gene-3|-|873-1370|complete	RF0063	FxnlSlxns	DHFR_1	PF00186.14 Dihydrofolate reductase	HMM	Pfam	dhfr	Dihydrofolate_reductase	Diaminopyrimidine	Antibiotic_target_replacement	Yes
MF1256	DLFM02_03200|F04_DCS_98|gene-2|-|399-1460|complete	RF0144	FxnlSlxns	DalaDala	TIGR01205 D ala D alaTIGR: D-alanine--D-alanine ligase	HMM	TIGRFam	Unknown_Dala_ligase	Van_ligase	Glycopeptides	Antibiotic_target_alteration	No
MF1257	DLFM02_03205|F04_TMP_143|gene-3|-|1015-1908|complete	RF0139	FxnlSlxns	Thymidylat_synt	PF00303.14 Thymidylate synthase	HMM	Pfam	Thymidylate_Synthase	Thymidylate_Synthase	NA	Antibiotic_target_overexpression	No
MF1258	DLFM02_03213|F04_DCS_8|gene-2|-|412-597|complete	RF0060	FxnlSlxns	DalaDala	PF07478.8 D-ala D-ala ligase C-terminus	HMM	Pfam	Unknown_Dala_ligase	Van_ligase	Glycopeptides	Antibiotic_target_alteration	No
MF1259	DLFM02_03213|F04_DCS_8|gene-3|-|539-1468|complete	RF0060	FxnlSlxns	DalaDala	PF07478.8 D-ala D-ala ligase C-terminus	HMM	Pfam	Unknown_Dala_ligase	Van_ligase	Glycopeptides	Antibiotic_target_alteration	No
MF1260	DLFM02_03215|F04_DCS_133|gene-2|+|336-1679|complete	RF0024	FxnlSlxns	Aminotran_1_2	PF00155.16 Aminotransferase class I and II	HMM	Pfam	Unknown_Aminotransferase	Aminotransferase	NA	Other	No
MF1261	DLFM02_03216|F04_DCS_56|gene-2|+|734-1261|complete	RF0061	FxnlSlxns	DalaDala	PF01820.16 D-ala D-ala ligase N-terminus	HMM	Pfam	Unknown_Dala_ligase	Van_ligase	Glycopeptides	Antibiotic_target_alteration	No
MF1262	DLFM02_03219|F04_DCS_137|gene-2|-|171-1340|complete	RF0024	FxnlSlxns	Aminotran_1_2	PF00155.16 Aminotransferase class I and II	HMM	Pfam	Unknown_Aminotransferase	Aminotransferase	NA	Other	No
MF1263	DLFM02_03222|F04_DCS_17|gene-2|-|917-1999|complete	RF0144	FxnlSlxns	DalaDala	TIGR01205 D ala D alaTIGR: D-alanine--D-alanine ligase	HMM	TIGRFam	Unknown_Dala_ligase	Van_ligase	Glycopeptides	Antibiotic_target_alteration	No
MF1264	DLFM02_03231|F04_TMP_87|gene-2|-|287-781|complete	RF0063	FxnlSlxns	DHFR_1	PF00186.14 Dihydrofolate reductase	HMM	Pfam	dhfr	Dihydrofolate_reductase	Diaminopyrimidine	Antibiotic_target_replacement	Yes
MF1265	DLFM02_03239|F04_SXT_31|gene-2|+|316-1164|complete	RF0139	FxnlSlxns	Thymidylat_synt	PF00303.14 Thymidylate synthase	HMM	Pfam	Thymidylate_Synthase	Thymidylate_Synthase	NA	Antibiotic_target_overexpression	No
MF1266	DLFM02_03241|F04_DCS_223|gene-2|-|265-1542|complete	RF0024	FxnlSlxns	Aminotran_1_2	PF00155.16 Aminotransferase class I and II	HMM	Pfam	Unknown_Aminotransferase	Aminotransferase	NA	Other	No
MF1267	DLFM02_03241|F04_DCS_223|gene-3|-|1723-2376|complete	RF0102	FxnlSlxns	MFS_efflux	PF07690.11 Major Facilitator Superfamily	HMM	Pfam	Unknown_MFS_efflux_pump	MFS_efflux_pump	Multidrug_Class	Antibiotic_efflux	No
MF1268	DLFM02_03243|F04_SXT_49|gene-2|+|475-1269|complete	RF0139	FxnlSlxns	Thymidylat_synt	PF00303.14 Thymidylate synthase	HMM	Pfam	Thymidylate_Synthase	Thymidylate_Synthase	NA	Antibiotic_target_overexpression	No
MF1269	DLFM02_03248|F04_CHL_17|gene-2|+|480-1103|complete	RF0045	FxnlSlxns	cat	PF00302.13 Chloramphenicol acetyltransferase	HMM	Pfam	Unkown_chloramphenicol_acetyltransferase	Chloramphenicol_acetyltransferase	Phenicol	Antibiotic_inactivation	Yes
MF1270	DLFM02_03253|F04_DCS_96|gene-2|-|309-1385|complete	RF0144	FxnlSlxns	DalaDala	TIGR01205 D ala D alaTIGR: D-alanine--D-alanine ligase	HMM	TIGRFam	Unknown_Dala_ligase	Van_ligase	Glycopeptides	Antibiotic_target_alteration	No
MF1271	DLFM02_03254|F04_DCS_38|gene-1|-|137-829|complete	RF0018	FxnlSlxns	Acetyl_transf	PF01553.16 Acyltransferase	HMM	Pfam	Unknown_AAC	Aminoglycoside_acetyltransferase	Aminoglycosides	Antibiotic_inactivation	Yes
MF1272	DLFM02_03272|F04_DCS_85|gene-2|-|257-1231|complete	RF0144	FxnlSlxns	DalaDala	TIGR01205 D ala D alaTIGR: D-alanine--D-alanine ligase	HMM	TIGRFam	Unknown_Dala_ligase	Van_ligase	Glycopeptides	Antibiotic_target_alteration	No
MF1273	DLFM02_03280|F04_SXT_80|gene-2|-|502-1332|complete	RF0139	FxnlSlxns	Thymidylat_synt	PF00303.14 Thymidylate synthase	HMM	Pfam	Thymidylate_Synthase	Thymidylate_Synthase	NA	Antibiotic_target_overexpression	No
MF1274	DLFM02_03282|F04_DCS_86|gene-2|+|891-1916|complete	RF0144	FxnlSlxns	DalaDala	TIGR01205 D ala D alaTIGR: D-alanine--D-alanine ligase	HMM	TIGRFam	Unknown_Dala_ligase	Van_ligase	Glycopeptides	Antibiotic_target_alteration	No
MF1275	DLFM02_03283|F04_DCS_71|gene-1|-|70-1257|complete	RF0024	FxnlSlxns	Aminotran_1_2	PF00155.16 Aminotransferase class I and II	HMM	Pfam	Unknown_Aminotransferase	Aminotransferase	NA	Other	No
MF1276	DLFM02_03284|F04_DCS_67|gene-2|-|1537-2724|complete	RF0144	FxnlSlxns	DalaDala	TIGR01205 D ala D alaTIGR: D-alanine--D-alanine ligase	HMM	TIGRFam	Unknown_Dala_ligase	Van_ligase	Glycopeptides	Antibiotic_target_alteration	No
MF1277	DLFM02_03293|F04_DCS_125|gene-2|+|256-1473|complete	RF0024	FxnlSlxns	Aminotran_1_2	PF00155.16 Aminotransferase class I and II	HMM	Pfam	Unknown_Aminotransferase	Aminotransferase	NA	Other	No
MF1278	DLFM02_03296|F04_TMP_121|gene-3|-|1089-1883|complete	RF0146	FxnlSlxns	Thymidylat_synt	TIGR03284 thym sym: thymidylate synthase	HMM	TIGRFam	Thymidylate_Synthase	Thymidylate_Synthase	NA	Antibiotic_target_overexpression	No
MF1279	DLFM02_03297|F04_DCS_179|gene-1|+|432-1499|complete	RF0144	FxnlSlxns	DalaDala	TIGR01205 D ala D alaTIGR: D-alanine--D-alanine ligase	HMM	TIGRFam	Unknown_Dala_ligase	Van_ligase	Glycopeptides	Antibiotic_target_alteration	No
MF1280	DLFM02_03299|F04_TMP_94|gene-2|-|191-685|complete	RF0063	FxnlSlxns	DHFR_1	PF00186.14 Dihydrofolate reductase	HMM	Pfam	dhfr	Dihydrofolate_reductase	Diaminopyrimidine	Antibiotic_target_replacement	Yes
MF1281	DLFM02_03316|F34_SXT_3|gene-1|-|363-854|complete	RF0063	FxnlSlxns	DHFR_1	PF00186.14 Dihydrofolate reductase	HMM	Pfam	dhfr	Dihydrofolate_reductase	Diaminopyrimidine	Antibiotic_target_replacement	Yes
MF1282	DLFM02_03316|F34_SXT_3|gene-2|-|854-1645|complete	RF0139	FxnlSlxns	Thymidylat_synt	PF00303.14 Thymidylate synthase	HMM	Pfam	Thymidylate_Synthase	Thymidylate_Synthase	NA	Antibiotic_target_overexpression	No
MF1283	DLFM02_03317|F34_PEN_16|gene-6|-|2241-2660|complete	RF0038	FxnlSlxns	beta-lactamase	PF00144.19 Beta-lactamase	HMM	Pfam	Unknown_beta_lactamase	Unclassified_beta_lactamase	Beta_lactams	Antibiotic_inactivation	Yes
MF1284	DLFM02_03319|F34_DCS_9|gene-2|+|399-1337|complete	RF0144	FxnlSlxns	DalaDala	TIGR01205 D ala D alaTIGR: D-alanine--D-alanine ligase	HMM	TIGRFam	Unknown_Dala_ligase	Van_ligase	Glycopeptides	Antibiotic_target_alteration	No
MF1285	DLFM02_03321|F34_DCS_31|gene-1|-|114-1046|complete	RF0144	FxnlSlxns	DalaDala	TIGR01205 D ala D alaTIGR: D-alanine--D-alanine ligase	HMM	TIGRFam	Unknown_Dala_ligase	Van_ligase	Glycopeptides	Antibiotic_target_alteration	No
MF1286	DLFM02_03323|F34_TMP_27|gene-2|-|170-676|complete	RF0063	FxnlSlxns	DHFR_1	PF00186.14 Dihydrofolate reductase	HMM	Pfam	dhfr	Dihydrofolate_reductase	Diaminopyrimidine	Antibiotic_target_replacement	Yes
MF1287	DLFM02_03330|F34_TMP_31|gene-4|+|1978-2643|complete	RF0063	FxnlSlxns	DHFR_1	PF00186.14 Dihydrofolate reductase	HMM	Pfam	dhfr	Dihydrofolate_reductase	Diaminopyrimidine	Antibiotic_target_replacement	Yes
MF1288	DLFM02_03335|F34_TMP_10|gene-1|-|26-553|complete	RF0063	FxnlSlxns	DHFR_1	PF00186.14 Dihydrofolate reductase	HMM	Pfam	dhfr	Dihydrofolate_reductase	Diaminopyrimidine	Antibiotic_target_replacement	Yes
MF1289	DLFM02_03336|F34_DCS_30|gene-1|+|190-1266|complete	RF0144	FxnlSlxns	DalaDala	TIGR01205 D ala D alaTIGR: D-alanine--D-alanine ligase	HMM	TIGRFam	Unknown_Dala_ligase	Van_ligase	Glycopeptides	Antibiotic_target_alteration	No
MF1290	DLFM02_03356|F33_SXT_52|gene-2|-|827-1675|complete	RF0139	FxnlSlxns	Thymidylat_synt	PF00303.14 Thymidylate synthase	HMM	Pfam	Thymidylate_Synthase	Thymidylate_Synthase	NA	Antibiotic_target_overexpression	No
MF1291	DLFM02_03367|F33_DCS_102|gene-2|-|766-1848|complete	RF0144	FxnlSlxns	DalaDala	TIGR01205 D ala D alaTIGR: D-alanine--D-alanine ligase	HMM	TIGRFam	Unknown_Dala_ligase	Van_ligase	Glycopeptides	Antibiotic_target_alteration	No
MF1292	DLFM02_03371|F33_TMP_95|gene-1|+|17-850|complete	RF0139	FxnlSlxns	Thymidylat_synt	PF00303.14 Thymidylate synthase	HMM	Pfam	Thymidylate_Synthase	Thymidylate_Synthase	NA	Antibiotic_target_overexpression	No
MF1293	DLFM02_03372|F33_TMP_130|gene-3|+|742-1002|complete	RF0139	FxnlSlxns	Thymidylat_synt	PF00303.14 Thymidylate synthase	HMM	Pfam	Thymidylate_Synthase	Thymidylate_Synthase	NA	Antibiotic_target_overexpression	No
MF1294	DLFM02_03373|F33_CHL_42|gene-1|-|107-730|complete	RF0045	FxnlSlxns	cat	PF00302.13 Chloramphenicol acetyltransferase	HMM	Pfam	Unkown_chloramphenicol_acetyltransferase	Chloramphenicol_acetyltransferase	Phenicol	Antibiotic_inactivation	Yes
MF1295	DLFM02_03376|F33_DCS_100|gene-2|-|376-1560|complete	RF0024	FxnlSlxns	Aminotran_1_2	PF00155.16 Aminotransferase class I and II	HMM	Pfam	Unknown_Aminotransferase	Aminotransferase	NA	Other	No
MF1296	DLFM02_03378|F33_TMP_134|gene-2|+|405-623|complete	RF0139	FxnlSlxns	Thymidylat_synt	PF00303.14 Thymidylate synthase	HMM	Pfam	Thymidylate_Synthase	Thymidylate_Synthase	NA	Antibiotic_target_overexpression	No
MF1297	DLFM02_03382|F33_TET_3|gene-1|-|126-1508|complete	RF0142	FxnlSlxns	MATE_efflux	TIGR00797 matE: MATE efflux family protein	HMM	TIGRFam	MATE_efflux_pump_unclassified	MATE_efflux_pump	Multidrug_Class	Antibiotic_efflux	No
MF1298	DLFM02_03388|F33_TMP_108|gene-3|+|965-1483|complete	RF0063	FxnlSlxns	DHFR_1	PF00186.14 Dihydrofolate reductase	HMM	Pfam	dhfr	Dihydrofolate_reductase	Diaminopyrimidine	Antibiotic_target_replacement	Yes
MF1299	DLFM02_03390|F33_TMP_128|gene-2|+|350-718|complete	RF0077	FxnlSlxns	Glyoxalase	PF00903.20 Glyoxalase/Bleomycin resistance protein/Dioxygenase superfamily	HMM	Pfam	Glyoxalase_Bleomycin_Resistant_Protein	Bleomycin_resistant_protein	Glycopeptides	Antibiotic_inactivation	No
MF1300	DLFM02_03392|F33_DCS_33|gene-2|+|580-1638|complete	RF0144	FxnlSlxns	DalaDala	TIGR01205 D ala D alaTIGR: D-alanine--D-alanine ligase	HMM	TIGRFam	Unknown_Dala_ligase	Van_ligase	Glycopeptides	Antibiotic_target_alteration	No
MF1301	DLFM02_03399|F33_SXT_5|gene-2|+|1124-1627|complete	RF0063	FxnlSlxns	DHFR_1	PF00186.14 Dihydrofolate reductase	HMM	Pfam	dhfr	Dihydrofolate_reductase	Diaminopyrimidine	Antibiotic_target_replacement	Yes
MF1302	DLFM02_03404|F33_TMP_120|gene-2|+|690-1181|complete	RF0063	FxnlSlxns	DHFR_1	PF00186.14 Dihydrofolate reductase	HMM	Pfam	dhfr	Dihydrofolate_reductase	Diaminopyrimidine	Antibiotic_target_replacement	Yes
MF1303	DLFM02_03405|F33_SXT_81|gene-2|+|692-1522|complete	RF0139	FxnlSlxns	Thymidylat_synt	PF00303.14 Thymidylate synthase	HMM	Pfam	Thymidylate_Synthase	Thymidylate_Synthase	NA	Antibiotic_target_overexpression	No
MF1304	DLFM02_03405|F33_SXT_81|gene-3|+|1531-2034|complete	RF0063	FxnlSlxns	DHFR_1	PF00186.14 Dihydrofolate reductase	HMM	Pfam	dhfr	Dihydrofolate_reductase	Diaminopyrimidine	Antibiotic_target_replacement	Yes
MF1305	DLFM02_03410|F33_TMP_4|gene-4|-|1581-2057|complete	RF0139	FxnlSlxns	Thymidylat_synt	PF00303.14 Thymidylate synthase	HMM	Pfam	Thymidylate_Synthase	Thymidylate_Synthase	NA	Antibiotic_target_overexpression	No
MF1306	DLFM02_03410|F33_TMP_4|gene-5|-|2026-2412|complete	RF0139	FxnlSlxns	Thymidylat_synt	PF00303.14 Thymidylate synthase	HMM	Pfam	Thymidylate_Synthase	Thymidylate_Synthase	NA	Antibiotic_target_overexpression	No
MF1307	DLFM02_03413|F33_TMP_1|gene-2|-|443-928|complete	RF0063	FxnlSlxns	DHFR_1	PF00186.14 Dihydrofolate reductase	HMM	Pfam	dhfr	Dihydrofolate_reductase	Diaminopyrimidine	Antibiotic_target_replacement	Yes
MF1308	DLFM02_03415|F33_TMP_59|gene-2|+|130-618|complete	RF0063	FxnlSlxns	DHFR_1	PF00186.14 Dihydrofolate reductase	HMM	Pfam	dhfr	Dihydrofolate_reductase	Diaminopyrimidine	Antibiotic_target_replacement	Yes
MF1309	DLFM02_03416|F33_TMP_91|gene-2|-|881-1372|complete	RF0063	FxnlSlxns	DHFR_1	PF00186.14 Dihydrofolate reductase	HMM	Pfam	dhfr	Dihydrofolate_reductase	Diaminopyrimidine	Antibiotic_target_replacement	Yes
MF1310	DLFM02_03418|F33_DCS_123|gene-2|+|334-1647|complete	RF0144	FxnlSlxns	DalaDala	TIGR01205 D ala D alaTIGR: D-alanine--D-alanine ligase	HMM	TIGRFam	Unknown_Dala_ligase	Van_ligase	Glycopeptides	Antibiotic_target_alteration	No
MF1311	DLFM02_03421|F33_SXT_10|gene-2|+|399-893|complete	RF0063	FxnlSlxns	DHFR_1	PF00186.14 Dihydrofolate reductase	HMM	Pfam	dhfr	Dihydrofolate_reductase	Diaminopyrimidine	Antibiotic_target_replacement	Yes
MF1312	DLFM02_03422|F33_DCS_19|gene-2|-|885-1937|complete	RF0144	FxnlSlxns	DalaDala	TIGR01205 D ala D alaTIGR: D-alanine--D-alanine ligase	HMM	TIGRFam	Unknown_Dala_ligase	Van_ligase	Glycopeptides	Antibiotic_target_alteration	No
MF1313	DLFM02_03423|F33_DCS_76|gene-2|+|513-1571|complete	RF0144	FxnlSlxns	DalaDala	TIGR01205 D ala D alaTIGR: D-alanine--D-alanine ligase	HMM	TIGRFam	Unknown_Dala_ligase	Van_ligase	Glycopeptides	Antibiotic_target_alteration	No
MF1314	DLFM02_03436|F33_TMP_5|gene-2|-|417-926|complete	RF0063	FxnlSlxns	DHFR_1	PF00186.14 Dihydrofolate reductase	HMM	Pfam	dhfr	Dihydrofolate_reductase	Diaminopyrimidine	Antibiotic_target_replacement	Yes
MF1315	DLFM02_03444|F33_TMP_72|gene-2|-|501-983|complete	RF0063	FxnlSlxns	DHFR_1	PF00186.14 Dihydrofolate reductase	HMM	Pfam	dhfr	Dihydrofolate_reductase	Diaminopyrimidine	Antibiotic_target_replacement	Yes
MF1316	DLFM02_03450|F33_DCS_9|gene-2|-|315-1337|complete	RF0144	FxnlSlxns	DalaDala	TIGR01205 D ala D alaTIGR: D-alanine--D-alanine ligase	HMM	TIGRFam	Unknown_Dala_ligase	Van_ligase	Glycopeptides	Antibiotic_target_alteration	No
MF1317	DLFM02_03451|F33_TMP_94|gene-1|+|96-1121|complete	RF0025	FxnlSlxns	Aminotran_4	PF01063.14 Aminotransferase class IV	HMM	Pfam	Unknown_Aminotransferase	Aminotransferase	NA	Other	No
MF1318	DLFM02_03467|F33_DCS_45|gene-2|+|299-1429|complete	RF0144	FxnlSlxns	DalaDala	TIGR01205 D ala D alaTIGR: D-alanine--D-alanine ligase	HMM	TIGRFam	Unknown_Dala_ligase	Van_ligase	Glycopeptides	Antibiotic_target_alteration	No
MF1319	DLFM02_03471|F33_TMP_106|gene-2|-|266-757|complete	RF0063	FxnlSlxns	DHFR_1	PF00186.14 Dihydrofolate reductase	HMM	Pfam	dhfr	Dihydrofolate_reductase	Diaminopyrimidine	Antibiotic_target_replacement	Yes
MF1320	DLFM02_03480|F33_TMP_117|gene-1|-|123-611|complete	RF0063	FxnlSlxns	DHFR_1	PF00186.14 Dihydrofolate reductase	HMM	Pfam	dhfr	Dihydrofolate_reductase	Diaminopyrimidine	Antibiotic_target_replacement	Yes
MF1321	DLFM02_03481|F33_TMP_80|gene-2|-|319-807|complete	RF0063	FxnlSlxns	DHFR_1	PF00186.14 Dihydrofolate reductase	HMM	Pfam	dhfr	Dihydrofolate_reductase	Diaminopyrimidine	Antibiotic_target_replacement	Yes
MF1322	DLFM02_03488|F33_TMP_88|gene-2|-|232-723|complete	RF0063	FxnlSlxns	DHFR_1	PF00186.14 Dihydrofolate reductase	HMM	Pfam	dhfr	Dihydrofolate_reductase	Diaminopyrimidine	Antibiotic_target_replacement	Yes
MF1323	DLFM02_03493|F33_DCS_52|gene-2|+|578-1645|complete	RF0144	FxnlSlxns	DalaDala	TIGR01205 D ala D alaTIGR: D-alanine--D-alanine ligase	HMM	TIGRFam	Unknown_Dala_ligase	Van_ligase	Glycopeptides	Antibiotic_target_alteration	No
MF1324	DLFM02_03503|F33_TMP_83|gene-2|-|503-985|complete	RF0063	FxnlSlxns	DHFR_1	PF00186.14 Dihydrofolate reductase	HMM	Pfam	dhfr	Dihydrofolate_reductase	Diaminopyrimidine	Antibiotic_target_replacement	Yes
MF1325	DLFM02_03510|F33_SXT_77|gene-2|-|248-724|complete	RF0063	FxnlSlxns	DHFR_1	PF00186.14 Dihydrofolate reductase	HMM	Pfam	dhfr	Dihydrofolate_reductase	Diaminopyrimidine	Antibiotic_target_replacement	Yes
MF1326	DLFM02_03515|F33_TMP_54|gene-2|-|550-1065|complete	RF0063	FxnlSlxns	DHFR_1	PF00186.14 Dihydrofolate reductase	HMM	Pfam	dhfr	Dihydrofolate_reductase	Diaminopyrimidine	Antibiotic_target_replacement	Yes
MF8074	697410648|WP_033179079_1|HM560971_1|1|1|crpP|crpP||ciprofloxacin_resistance_protein_CrpP	WP_033179079_1	ARDatabase	crpP	ciprofloxacin_resistance_protein_CrpP	Protein	NCBI-AMR	RND_antibiotic_efflux_pump_regulator	Gene_modulating_resistance	NA	Efflux_or_operon_regulator	No
MF1328	DLFM02_03522|F33_TMP_131|gene-2|+|232-648|complete	RF0063	FxnlSlxns	DHFR_1	PF00186.14 Dihydrofolate reductase	HMM	Pfam	dhfr	Dihydrofolate_reductase	Diaminopyrimidine	Antibiotic_target_replacement	Yes
MF1329	DLFM02_03525|F33_SXT_16|gene-4|-|1751-2227|complete	RF0139	FxnlSlxns	Thymidylat_synt	PF00303.14 Thymidylate synthase	HMM	Pfam	Thymidylate_Synthase	Thymidylate_Synthase	NA	Antibiotic_target_overexpression	No
MF1330	DLFM02_03530|F33_SXT_58|gene-3|-|899-1378|complete	RF0063	FxnlSlxns	DHFR_1	PF00186.14 Dihydrofolate reductase	HMM	Pfam	dhfr	Dihydrofolate_reductase	Diaminopyrimidine	Antibiotic_target_replacement	Yes
MF1331	DLFM02_03572|F33_DCS_55|gene-2|+|226-1263|complete	RF0144	FxnlSlxns	DalaDala	TIGR01205 D ala D alaTIGR: D-alanine--D-alanine ligase	HMM	TIGRFam	Unknown_Dala_ligase	Van_ligase	Glycopeptides	Antibiotic_target_alteration	No
MF1332	DLFM02_03581|F33_TMP_37|gene-2|-|220-717|complete	RF0063	FxnlSlxns	DHFR_1	PF00186.14 Dihydrofolate reductase	HMM	Pfam	dhfr	Dihydrofolate_reductase	Diaminopyrimidine	Antibiotic_target_replacement	Yes
MF1333	DLFM02_03591|F32_PEN_124|gene-2|+|573-1838|complete	RF0008	FxnlSlxns	ABC_efflux	PF00005.22 ABC transporter	HMM	Pfam	Unknown_ABC_Transporter	ABC_transporter	Multidrug_Class	Antibiotic_efflux	No
MF1334	DLFM02_03602|F32_DCS_19|gene-2|-|478-1563|complete	RF0144	FxnlSlxns	DalaDala	TIGR01205 D ala D alaTIGR: D-alanine--D-alanine ligase	HMM	TIGRFam	Unknown_Dala_ligase	Van_ligase	Glycopeptides	Antibiotic_target_alteration	No
MF1335	DLFM02_03660|F32_PEN_17|gene-2|+|262-909|complete	RF0008	FxnlSlxns	ABC_efflux	PF00005.22 ABC transporter	HMM	Pfam	Unknown_ABC_Transporter	ABC_transporter	Multidrug_Class	Antibiotic_efflux	No
MF1336	DLFM02_03664|F32_TET_33|gene-3|+|1015-1503|complete	RF0063	FxnlSlxns	DHFR_1	PF00186.14 Dihydrofolate reductase	HMM	Pfam	dhfr	Dihydrofolate_reductase	Diaminopyrimidine	Antibiotic_target_replacement	Yes
MF7091	gb|NP_417169_1|ARO_3000516|emrR__Escherichia_coli	ARO:3000516	ARDatabase	EmrR	determinant of antibiotic resistance	Protein	CARD	MFS_antibiotic_efflux_pump_regulator	Gene_modulating_resistance	NA	Efflux_or_operon_regulator	No
MF1338	DLFM03_00001|S21_DCS_10|gene-2|+|191-1408|complete	RF0024	FxnlSlxns	Aminotran_1_2	PF00155.16 Aminotransferase class I and II	HMM	Pfam	Unknown_Aminotransferase	Aminotransferase	NA	Other	No
MF1339	DLFM03_00002|S21_CHL_5|gene-2|-|565-1737|complete	RF0051	FxnlSlxns	Chloramphenicol_Efflux_Pump	chloramphenicol efflux pump	HMM	Resfam	Chloramphenical_MFS_efflux_pump	MFS_efflux_pump	Phenicol	Antibiotic_efflux	Yes
MF1340	DLFM03_00004|S21_TMP_5|gene-2|+|405-893|complete	RF0063	FxnlSlxns	DHFR_1	PF00186.14 Dihydrofolate reductase	HMM	Pfam	dhfr	Dihydrofolate_reductase	Diaminopyrimidine	Antibiotic_target_replacement	Yes
MF1341	DLFM03_00005|S21_TMP_6|gene-2|-|543-1034|complete	RF0063	FxnlSlxns	DHFR_1	PF00186.14 Dihydrofolate reductase	HMM	Pfam	dhfr	Dihydrofolate_reductase	Diaminopyrimidine	Antibiotic_target_replacement	Yes
MF1342	DLFM03_00005|S21_TMP_6|gene-3|-|1042-1350|complete	RF0146	FxnlSlxns	Thymidylat_synt	TIGR03284 thym sym: thymidylate synthase	HMM	TIGRFam	Thymidylate_Synthase	Thymidylate_Synthase	NA	Antibiotic_target_overexpression	No
MF1343	DLFM03_00005|S21_TMP_6|gene-4|-|1461-1958|complete	RF0146	FxnlSlxns	Thymidylat_synt	TIGR03284 thym sym: thymidylate synthase	HMM	TIGRFam	Thymidylate_Synthase	Thymidylate_Synthase	NA	Antibiotic_target_overexpression	No
MF1344	DLFM03_00006|S21_CHL_3|gene-3|-|1912-3123|complete	RF0140	FxnlSlxns	Bcr_Cfla	TIGR00710 efflux Bcr CflA: drug resistance transporter, Bcr/CflA subfamily	HMM	TIGRFam	bcr_MFS_efflux_pump	MFS_efflux_pump	Phenicol	Antibiotic_efflux	Yes
MF1345	DLFM03_00007|S21_CHL_6|gene-3|-|718-1929|complete	RF0140	FxnlSlxns	Bcr_Cfla	TIGR00710 efflux Bcr CflA: drug resistance transporter, Bcr/CflA subfamily	HMM	TIGRFam	bcr_MFS_efflux_pump	MFS_efflux_pump	Phenicol	Antibiotic_efflux	Yes
MF1346	DLFM03_00008|S21_SXT_18|gene-2|-|707-1198|complete	RF0063	FxnlSlxns	DHFR_1	PF00186.14 Dihydrofolate reductase	HMM	Pfam	dhfr	Dihydrofolate_reductase	Diaminopyrimidine	Antibiotic_target_replacement	Yes
MF1347	DLFM03_00009|S21_DCS_5|gene-2|+|503-1636|complete	RF0144	FxnlSlxns	DalaDala	TIGR01205 D ala D alaTIGR: D-alanine--D-alanine ligase	HMM	TIGRFam	Unknown_Dala_ligase	Van_ligase	Glycopeptides	Antibiotic_target_alteration	No
MF1348	DLFM03_00012|S21_DCS_6|gene-2|-|1254-2216|complete	RF0144	FxnlSlxns	DalaDala	TIGR01205 D ala D alaTIGR: D-alanine--D-alanine ligase	HMM	TIGRFam	Unknown_Dala_ligase	Van_ligase	Glycopeptides	Antibiotic_target_alteration	No
MF1349	DLFM03_00013|S21_TET_4|gene-2|+|293-1480|complete	RF0127	FxnlSlxns	tetA	tetA: tetracycline resistance MFS efflux pump	HMM	Resfam	tetA_MFS_efflux_pump	MFS_efflux_pump	Tetracyclines	Antibiotic_efflux	Yes
MF1350	DLFM03_00015|S21_TMP_13|gene-4|-|1600-2394|complete	RF0146	FxnlSlxns	Thymidylat_synt	TIGR03284 thym sym: thymidylate synthase	HMM	TIGRFam	Thymidylate_Synthase	Thymidylate_Synthase	NA	Antibiotic_target_overexpression	No
MF1351	DLFM03_00017|S21_SXT_9|gene-2|+|728-1219|complete	RF0063	FxnlSlxns	DHFR_1	PF00186.14 Dihydrofolate reductase	HMM	Pfam	dhfr	Dihydrofolate_reductase	Diaminopyrimidine	Antibiotic_target_replacement	Yes
MF1352	DLFM03_00018|S20_TMP_25|gene-3|-|1544-1948|complete	RF0063	FxnlSlxns	DHFR_1	PF00186.14 Dihydrofolate reductase	HMM	Pfam	dhfr	Dihydrofolate_reductase	Diaminopyrimidine	Antibiotic_target_replacement	Yes
MF1353	DLFM03_00021|S20_TMP_150|gene-4|+|1454-2437|complete	RF0146	FxnlSlxns	Thymidylat_synt	TIGR03284 thym sym: thymidylate synthase	HMM	TIGRFam	Thymidylate_Synthase	Thymidylate_Synthase	NA	Antibiotic_target_overexpression	No
MF1354	DLFM03_00021|S20_TMP_150|gene-5|+|2434-2916|complete	RF0063	FxnlSlxns	DHFR_1	PF00186.14 Dihydrofolate reductase	HMM	Pfam	dhfr	Dihydrofolate_reductase	Diaminopyrimidine	Antibiotic_target_replacement	Yes
MF1355	DLFM03_00023|S20_TZP_4|gene-5|-|2392-3276|complete	RF0125	FxnlSlxns	SubclassB3	Subclass B3 (metallo-) beta-lactamase hydrolize penicillins, cephalosporins and carbapenems	HMM	Resfam	Unknown_Subclass_B3_beta_lactamase	Class_B_beta_lactamase_Subclass_B3	Beta_lactams	Antibiotic_inactivation	Yes
MF1356	DLFM03_00024|S20_CHL_5|gene-3|-|687-1922|complete	RF0140	FxnlSlxns	Bcr_Cfla	TIGR00710 efflux Bcr CflA: drug resistance transporter, Bcr/CflA subfamily	HMM	TIGRFam	bcr_MFS_efflux_pump	MFS_efflux_pump	Phenicol	Antibiotic_efflux	Yes
MF1357	DLFM03_00027|S20_TMP_146|gene-2|+|477-956|complete	RF0063	FxnlSlxns	DHFR_1	PF00186.14 Dihydrofolate reductase	HMM	Pfam	dhfr	Dihydrofolate_reductase	Diaminopyrimidine	Antibiotic_target_replacement	Yes
MF1358	DLFM03_00027|S20_TMP_146|gene-3|-|953-1939|complete	RF0146	FxnlSlxns	Thymidylat_synt	TIGR03284 thym sym: thymidylate synthase	HMM	TIGRFam	Thymidylate_Synthase	Thymidylate_Synthase	NA	Antibiotic_target_overexpression	No
MF1359	DLFM03_00030|S20_TMP_290|gene-2|+|269-760|complete	RF0063	FxnlSlxns	DHFR_1	PF00186.14 Dihydrofolate reductase	HMM	Pfam	dhfr	Dihydrofolate_reductase	Diaminopyrimidine	Antibiotic_target_replacement	Yes
MF1360	DLFM03_00033|S20_TMP_233|gene-2|+|502-948|complete	RF0063	FxnlSlxns	DHFR_1	PF00186.14 Dihydrofolate reductase	HMM	Pfam	dhfr	Dihydrofolate_reductase	Diaminopyrimidine	Antibiotic_target_replacement	Yes
MF1361	DLFM03_00035|S20_TMP_155|gene-2|-|227-1021|complete	RF0146	FxnlSlxns	Thymidylat_synt	TIGR03284 thym sym: thymidylate synthase	HMM	TIGRFam	Thymidylate_Synthase	Thymidylate_Synthase	NA	Antibiotic_target_overexpression	No
MF1362	DLFM03_00035|S20_TMP_155|gene-3|+|1152-1661|complete	RF0063	FxnlSlxns	DHFR_1	PF00186.14 Dihydrofolate reductase	HMM	Pfam	dhfr	Dihydrofolate_reductase	Diaminopyrimidine	Antibiotic_target_replacement	Yes
MF1363	DLFM03_00036|S20_TMP_83|gene-2|+|151-1119|complete	RF0146	FxnlSlxns	Thymidylat_synt	TIGR03284 thym sym: thymidylate synthase	HMM	TIGRFam	Thymidylate_Synthase	Thymidylate_Synthase	NA	Antibiotic_target_overexpression	No
MF1364	DLFM03_00037|S20_TMP_274|gene-3|+|1482-1970|complete	RF0063	FxnlSlxns	DHFR_1	PF00186.14 Dihydrofolate reductase	HMM	Pfam	dhfr	Dihydrofolate_reductase	Diaminopyrimidine	Antibiotic_target_replacement	Yes
MF1365	DLFM03_00037|S20_TMP_274|gene-5|-|2308-3120|complete	RF0060	FxnlSlxns	DalaDala	PF07478.8 D-ala D-ala ligase C-terminus	HMM	Pfam	Unknown_Dala_ligase	Van_ligase	Glycopeptides	Antibiotic_target_alteration	No
MF1366	DLFM03_00038|S20_TMP_197|gene-3|+|746-1744|complete	RF0146	FxnlSlxns	Thymidylat_synt	TIGR03284 thym sym: thymidylate synthase	HMM	TIGRFam	Thymidylate_Synthase	Thymidylate_Synthase	NA	Antibiotic_target_overexpression	No
MF1367	DLFM03_00040|S20_TMP_218|gene-2|+|1353-2126|complete	RF0146	FxnlSlxns	Thymidylat_synt	TIGR03284 thym sym: thymidylate synthase	HMM	TIGRFam	Thymidylate_Synthase	Thymidylate_Synthase	NA	Antibiotic_target_overexpression	No
MF1368	DLFM03_00040|S20_TMP_218|gene-3|+|2161-2661|complete	RF0063	FxnlSlxns	DHFR_1	PF00186.14 Dihydrofolate reductase	HMM	Pfam	dhfr	Dihydrofolate_reductase	Diaminopyrimidine	Antibiotic_target_replacement	Yes
MF1369	DLFM03_00042|S20_TMP_269|gene-3|-|1229-1708|complete	RF0063	FxnlSlxns	DHFR_1	PF00186.14 Dihydrofolate reductase	HMM	Pfam	dhfr	Dihydrofolate_reductase	Diaminopyrimidine	Antibiotic_target_replacement	Yes
MF1370	DLFM03_00044|S20_TMP_266|gene-3|-|782-997|complete	RF0063	FxnlSlxns	DHFR_1	PF00186.14 Dihydrofolate reductase	HMM	Pfam	dhfr	Dihydrofolate_reductase	Diaminopyrimidine	Antibiotic_target_replacement	Yes
MF1371	DLFM03_00044|S20_TMP_266|gene-4|-|975-1283|complete	RF0063	FxnlSlxns	DHFR_1	PF00186.14 Dihydrofolate reductase	HMM	Pfam	dhfr	Dihydrofolate_reductase	Diaminopyrimidine	Antibiotic_target_replacement	Yes
MF1372	DLFM03_00046|S20_TMP_278|gene-2|+|311-1105|complete	RF0146	FxnlSlxns	Thymidylat_synt	TIGR03284 thym sym: thymidylate synthase	HMM	TIGRFam	Thymidylate_Synthase	Thymidylate_Synthase	NA	Antibiotic_target_overexpression	No
MF1373	DLFM03_00047|S20_TMP_28|gene-2|+|329-841|complete	RF0063	FxnlSlxns	DHFR_1	PF00186.14 Dihydrofolate reductase	HMM	Pfam	dhfr	Dihydrofolate_reductase	Diaminopyrimidine	Antibiotic_target_replacement	Yes
MF1374	DLFM03_00051|S20_TMP_245|gene-1|-|12-539|complete	RF0063	FxnlSlxns	DHFR_1	PF00186.14 Dihydrofolate reductase	HMM	Pfam	dhfr	Dihydrofolate_reductase	Diaminopyrimidine	Antibiotic_target_replacement	Yes
MF1375	DLFM03_00052|S20_TMP_240|gene-4|+|1863-2360|complete	RF0063	FxnlSlxns	DHFR_1	PF00186.14 Dihydrofolate reductase	HMM	Pfam	dhfr	Dihydrofolate_reductase	Diaminopyrimidine	Antibiotic_target_replacement	Yes
MF1376	DLFM03_00053|S20_TMP_32|gene-2|+|743-1537|complete	RF0146	FxnlSlxns	Thymidylat_synt	TIGR03284 thym sym: thymidylate synthase	HMM	TIGRFam	Thymidylate_Synthase	Thymidylate_Synthase	NA	Antibiotic_target_overexpression	No
MF1377	DLFM03_00055|S20_TMP_237|gene-1|-|29-493|complete	RF0063	FxnlSlxns	DHFR_1	PF00186.14 Dihydrofolate reductase	HMM	Pfam	dhfr	Dihydrofolate_reductase	Diaminopyrimidine	Antibiotic_target_replacement	Yes
MF1378	DLFM03_00055|S20_TMP_237|gene-2|-|540-1487|complete	RF0146	FxnlSlxns	Thymidylat_synt	TIGR03284 thym sym: thymidylate synthase	HMM	TIGRFam	Thymidylate_Synthase	Thymidylate_Synthase	NA	Antibiotic_target_overexpression	No
MF1379	DLFM03_00058|S20_GEN_4|gene-2|+|1200-2048|complete	RF0075	FxnlSlxns	FmrO	PF07091.6 Ribosomal RNA methyltransferase (FmrO)	HMM	Pfam	FmrO_16S_rRNA_methyltransferase_G1405	16S_rRNA_methyltransferase	Aminoglycosides	Antibiotic_target_alteration	Yes
MF1380	DLFM03_00059|S20_TMP_238|gene-3|-|843-1640|complete	RF0146	FxnlSlxns	Thymidylat_synt	TIGR03284 thym sym: thymidylate synthase	HMM	TIGRFam	Thymidylate_Synthase	Thymidylate_Synthase	NA	Antibiotic_target_overexpression	No
MF1381	DLFM03_00060|S20_TMP_281|gene-2|-|415-1221|complete	RF0146	FxnlSlxns	Thymidylat_synt	TIGR03284 thym sym: thymidylate synthase	HMM	TIGRFam	Thymidylate_Synthase	Thymidylate_Synthase	NA	Antibiotic_target_overexpression	No
MF1382	DLFM03_00061|S20_TMP_13|gene-2|-|330-797|complete	RF0063	FxnlSlxns	DHFR_1	PF00186.14 Dihydrofolate reductase	HMM	Pfam	dhfr	Dihydrofolate_reductase	Diaminopyrimidine	Antibiotic_target_replacement	Yes
MF1383	DLFM03_00061|S20_TMP_13|gene-3|-|794-1588|complete	RF0146	FxnlSlxns	Thymidylat_synt	TIGR03284 thym sym: thymidylate synthase	HMM	TIGRFam	Thymidylate_Synthase	Thymidylate_Synthase	NA	Antibiotic_target_overexpression	No
MF1384	DLFM03_00064|S20_TMP_38|gene-1|+|59-853|complete	RF0146	FxnlSlxns	Thymidylat_synt	TIGR03284 thym sym: thymidylate synthase	HMM	TIGRFam	Thymidylate_Synthase	Thymidylate_Synthase	NA	Antibiotic_target_overexpression	No
MF1385	DLFM03_00065|S20_TET_22|gene-2|+|658-1596|complete	RF0143	FxnlSlxns	drrA	TIGR01188 drrA: daunorubicin resistance ABC transporter, ATP-binding protein	HMM	TIGRFam	drrAB_ABC_Transporter	ABC_transporter	Multidrug_Class	Antibiotic_efflux	Yes
MF1386	DLFM03_00065|S20_TET_22|gene-3|+|1593-2420|complete	RF0010	FxnlSlxns	ABC2	PF01061.19 ABC-2 type transporter	HMM	Pfam	Unknown_ABC_Transporter	ABC_transporter	Multidrug_Class	Antibiotic_efflux	No
MF1387	DLFM03_00066|S20_TMP_108|gene-1|+|227-1513|complete	RF0146	FxnlSlxns	Thymidylat_synt	TIGR03284 thym sym: thymidylate synthase	HMM	TIGRFam	Thymidylate_Synthase	Thymidylate_Synthase	NA	Antibiotic_target_overexpression	No
MF1388	DLFM03_00068|S20_TMP_67|gene-2|+|576-1058|complete	RF0063	FxnlSlxns	DHFR_1	PF00186.14 Dihydrofolate reductase	HMM	Pfam	dhfr	Dihydrofolate_reductase	Diaminopyrimidine	Antibiotic_target_replacement	Yes
MF1389	DLFM03_00068|S20_TMP_67|gene-3|-|1055-1438|complete	RF0146	FxnlSlxns	Thymidylat_synt	TIGR03284 thym sym: thymidylate synthase	HMM	TIGRFam	Thymidylate_Synthase	Thymidylate_Synthase	NA	Antibiotic_target_overexpression	No
MF1390	DLFM03_00069|S20_TMP_61|gene-2|+|331-1311|complete	RF0146	FxnlSlxns	Thymidylat_synt	TIGR03284 thym sym: thymidylate synthase	HMM	TIGRFam	Thymidylate_Synthase	Thymidylate_Synthase	NA	Antibiotic_target_overexpression	No
MF1391	DLFM03_00069|S20_TMP_61|gene-4|+|2241-2807|complete	RF0063	FxnlSlxns	DHFR_1	PF00186.14 Dihydrofolate reductase	HMM	Pfam	dhfr	Dihydrofolate_reductase	Diaminopyrimidine	Antibiotic_target_replacement	Yes
MF1392	DLFM03_00070|S20_TET_35|gene-4|-|2849-4051|complete	RF0140	FxnlSlxns	Bcr_Cfla	TIGR00710 efflux Bcr CflA: drug resistance transporter, Bcr/CflA subfamily	HMM	TIGRFam	bcr_MFS_efflux_pump	MFS_efflux_pump	Phenicol	Antibiotic_efflux	Yes
MF1393	DLFM03_00071|S20_TMP_119|gene-2|-|570-1076|complete	RF0063	FxnlSlxns	DHFR_1	PF00186.14 Dihydrofolate reductase	HMM	Pfam	dhfr	Dihydrofolate_reductase	Diaminopyrimidine	Antibiotic_target_replacement	Yes
MF1394	DLFM03_00071|S20_TMP_119|gene-3|-|1082-1903|complete	RF0146	FxnlSlxns	Thymidylat_synt	TIGR03284 thym sym: thymidylate synthase	HMM	TIGRFam	Thymidylate_Synthase	Thymidylate_Synthase	NA	Antibiotic_target_overexpression	No
MF1395	DLFM03_00073|S20_TMP_70|gene-2|-|335-892|complete	RF0063	FxnlSlxns	DHFR_1	PF00186.14 Dihydrofolate reductase	HMM	Pfam	dhfr	Dihydrofolate_reductase	Diaminopyrimidine	Antibiotic_target_replacement	Yes
MF1396	DLFM03_00073|S20_TMP_70|gene-3|-|892-1380|complete	RF0139	FxnlSlxns	Thymidylat_synt	PF00303.14 Thymidylate synthase	HMM	Pfam	Thymidylate_Synthase	Thymidylate_Synthase	NA	Antibiotic_target_overexpression	No
MF1397	DLFM03_00073|S20_TMP_70|gene-4|-|1373-1726|complete	RF0146	FxnlSlxns	Thymidylat_synt	TIGR03284 thym sym: thymidylate synthase	HMM	TIGRFam	Thymidylate_Synthase	Thymidylate_Synthase	NA	Antibiotic_target_overexpression	No
MF1398	DLFM03_00074|S20_TMP_252|gene-2|+|1053-1538|complete	RF0063	FxnlSlxns	DHFR_1	PF00186.14 Dihydrofolate reductase	HMM	Pfam	dhfr	Dihydrofolate_reductase	Diaminopyrimidine	Antibiotic_target_replacement	Yes
MF1399	DLFM03_00075|S20_TMP_46|gene-1|+|114-1019|complete	RF0146	FxnlSlxns	Thymidylat_synt	TIGR03284 thym sym: thymidylate synthase	HMM	TIGRFam	Thymidylate_Synthase	Thymidylate_Synthase	NA	Antibiotic_target_overexpression	No
MF1400	DLFM03_00075|S20_TMP_46|gene-2|+|1032-1520|complete	RF0063	FxnlSlxns	DHFR_1	PF00186.14 Dihydrofolate reductase	HMM	Pfam	dhfr	Dihydrofolate_reductase	Diaminopyrimidine	Antibiotic_target_replacement	Yes
MF1401	DLFM03_00078|S20_DCS_15|gene-3|-|2066-3004|complete	RF0144	FxnlSlxns	DalaDala	TIGR01205 D ala D alaTIGR: D-alanine--D-alanine ligase	HMM	TIGRFam	Unknown_Dala_ligase	Van_ligase	Glycopeptides	Antibiotic_target_alteration	No
MF1402	DLFM03_00079|S20_TMP_116|gene-2|+|451-963|complete	RF0063	FxnlSlxns	DHFR_1	PF00186.14 Dihydrofolate reductase	HMM	Pfam	dhfr	Dihydrofolate_reductase	Diaminopyrimidine	Antibiotic_target_replacement	Yes
MF1403	DLFM03_00080|S19_TMP_96|gene-2|+|822-1616|complete	RF0146	FxnlSlxns	Thymidylat_synt	TIGR03284 thym sym: thymidylate synthase	HMM	TIGRFam	Thymidylate_Synthase	Thymidylate_Synthase	NA	Antibiotic_target_overexpression	No
MF1404	DLFM03_00080|S19_TMP_96|gene-3|+|1613-2107|complete	RF0063	FxnlSlxns	DHFR_1	PF00186.14 Dihydrofolate reductase	HMM	Pfam	dhfr	Dihydrofolate_reductase	Diaminopyrimidine	Antibiotic_target_replacement	Yes
MF1405	DLFM03_00081|S19_TMP_55|gene-2|+|465-1382|complete	RF0146	FxnlSlxns	Thymidylat_synt	TIGR03284 thym sym: thymidylate synthase	HMM	TIGRFam	Thymidylate_Synthase	Thymidylate_Synthase	NA	Antibiotic_target_overexpression	No
MF1406	DLFM03_00081|S19_TMP_55|gene-3|-|1379-1876|complete	RF0063	FxnlSlxns	DHFR_1	PF00186.14 Dihydrofolate reductase	HMM	Pfam	dhfr	Dihydrofolate_reductase	Diaminopyrimidine	Antibiotic_target_replacement	Yes
MF1407	DLFM03_00081|S19_TMP_55|gene-4|-|1886-2371|complete	RF0063	FxnlSlxns	DHFR_1	PF00186.14 Dihydrofolate reductase	HMM	Pfam	dhfr	Dihydrofolate_reductase	Diaminopyrimidine	Antibiotic_target_replacement	Yes
MF1408	DLFM03_00082|S19_TMP_54|gene-1|-|309-1121|complete	RF0146	FxnlSlxns	Thymidylat_synt	TIGR03284 thym sym: thymidylate synthase	HMM	TIGRFam	Thymidylate_Synthase	Thymidylate_Synthase	NA	Antibiotic_target_overexpression	No
MF1409	DLFM03_00083|S19_TMP_135|gene-2|-|519-1013|complete	RF0063	FxnlSlxns	DHFR_1	PF00186.14 Dihydrofolate reductase	HMM	Pfam	dhfr	Dihydrofolate_reductase	Diaminopyrimidine	Antibiotic_target_replacement	Yes
MF1410	DLFM03_00083|S19_TMP_135|gene-3|-|1039-1833|complete	RF0146	FxnlSlxns	Thymidylat_synt	TIGR03284 thym sym: thymidylate synthase	HMM	TIGRFam	Thymidylate_Synthase	Thymidylate_Synthase	NA	Antibiotic_target_overexpression	No
MF1411	DLFM03_00085|S19_TMP_86|gene-2|-|944-1309|complete	RF0063	FxnlSlxns	DHFR_1	PF00186.14 Dihydrofolate reductase	HMM	Pfam	dhfr	Dihydrofolate_reductase	Diaminopyrimidine	Antibiotic_target_replacement	Yes
MF1412	DLFM03_00089|S19_DCS_20|gene-2|-|170-1177|complete	RF0144	FxnlSlxns	DalaDala	TIGR01205 D ala D alaTIGR: D-alanine--D-alanine ligase	HMM	TIGRFam	Unknown_Dala_ligase	Van_ligase	Glycopeptides	Antibiotic_target_alteration	No
MF1413	DLFM03_00090|S19_TMP_108|gene-2|-|1213-1695|complete	RF0063	FxnlSlxns	DHFR_1	PF00186.14 Dihydrofolate reductase	HMM	Pfam	dhfr	Dihydrofolate_reductase	Diaminopyrimidine	Antibiotic_target_replacement	Yes
MF1414	DLFM03_00091|S19_TMP_27|gene-3|-|1107-1598|complete	RF0063	FxnlSlxns	DHFR_1	PF00186.14 Dihydrofolate reductase	HMM	Pfam	dhfr	Dihydrofolate_reductase	Diaminopyrimidine	Antibiotic_target_replacement	Yes
MF1415	DLFM03_00093|S19_TMP_83|gene-2|+|683-1204|complete	RF0063	FxnlSlxns	DHFR_1	PF00186.14 Dihydrofolate reductase	HMM	Pfam	dhfr	Dihydrofolate_reductase	Diaminopyrimidine	Antibiotic_target_replacement	Yes
MF1416	DLFM03_00095|S19_DCS_63|gene-1|+|145-1239|complete	RF0144	FxnlSlxns	DalaDala	TIGR01205 D ala D alaTIGR: D-alanine--D-alanine ligase	HMM	TIGRFam	Unknown_Dala_ligase	Van_ligase	Glycopeptides	Antibiotic_target_alteration	No
MF1417	DLFM03_00096|S19_TMP_94|gene-2|-|1432-1899|complete	RF0063	FxnlSlxns	DHFR_1	PF00186.14 Dihydrofolate reductase	HMM	Pfam	dhfr	Dihydrofolate_reductase	Diaminopyrimidine	Antibiotic_target_replacement	Yes
MF1418	DLFM03_00099|S19_DCS_70|gene-3|-|872-1387|complete	RF0011	FxnlSlxns	Acetyl_transf	PF00583.19 Acetyltransferase (GNAT) family	HMM	Pfam	Unknown_AAC	Aminoglycoside_acetyltransferase	Aminoglycosides	Antibiotic_inactivation	Yes
MF1419	DLFM03_00100|S19_TMP_16|gene-2|-|449-940|complete	RF0063	FxnlSlxns	DHFR_1	PF00186.14 Dihydrofolate reductase	HMM	Pfam	dhfr	Dihydrofolate_reductase	Diaminopyrimidine	Antibiotic_target_replacement	Yes
MF1420	DLFM03_00100|S19_TMP_16|gene-3|-|937-1044|complete	RF0139	FxnlSlxns	Thymidylat_synt	PF00303.14 Thymidylate synthase	HMM	Pfam	Thymidylate_Synthase	Thymidylate_Synthase	NA	Antibiotic_target_overexpression	No
MF1421	DLFM03_00100|S19_TMP_16|gene-4|-|1010-1246|complete	RF0146	FxnlSlxns	Thymidylat_synt	TIGR03284 thym sym: thymidylate synthase	HMM	TIGRFam	Thymidylate_Synthase	Thymidylate_Synthase	NA	Antibiotic_target_overexpression	No
MF1422	DLFM03_00100|S19_TMP_16|gene-5|-|1255-1605|complete	RF0146	FxnlSlxns	Thymidylat_synt	TIGR03284 thym sym: thymidylate synthase	HMM	TIGRFam	Thymidylate_Synthase	Thymidylate_Synthase	NA	Antibiotic_target_overexpression	No
MF1423	DLFM03_00102|S19_TMP_10|gene-4|-|1530-2027|complete	RF0063	FxnlSlxns	DHFR_1	PF00186.14 Dihydrofolate reductase	HMM	Pfam	dhfr	Dihydrofolate_reductase	Diaminopyrimidine	Antibiotic_target_replacement	Yes
MF1424	DLFM03_00106|S19_DCS_93|gene-2|+|289-1407|complete	RF0144	FxnlSlxns	DalaDala	TIGR01205 D ala D alaTIGR: D-alanine--D-alanine ligase	HMM	TIGRFam	Unknown_Dala_ligase	Van_ligase	Glycopeptides	Antibiotic_target_alteration	No
MF1425	DLFM03_00107|S19_TMP_124|gene-2|+|599-1087|complete	RF0063	FxnlSlxns	DHFR_1	PF00186.14 Dihydrofolate reductase	HMM	Pfam	dhfr	Dihydrofolate_reductase	Diaminopyrimidine	Antibiotic_target_replacement	Yes
MF1426	DLFM03_00108|S19_TMP_57|gene-2|-|709-1458|complete	RF0146	FxnlSlxns	Thymidylat_synt	TIGR03284 thym sym: thymidylate synthase	HMM	TIGRFam	Thymidylate_Synthase	Thymidylate_Synthase	NA	Antibiotic_target_overexpression	No
MF1427	DLFM03_00112|S19_DCS_80|gene-2|-|355-1353|complete	RF0144	FxnlSlxns	DalaDala	TIGR01205 D ala D alaTIGR: D-alanine--D-alanine ligase	HMM	TIGRFam	Unknown_Dala_ligase	Van_ligase	Glycopeptides	Antibiotic_target_alteration	No
MF1428	DLFM03_00115|S19_TMP_87|gene-2|-|454-963|complete	RF0063	FxnlSlxns	DHFR_1	PF00186.14 Dihydrofolate reductase	HMM	Pfam	dhfr	Dihydrofolate_reductase	Diaminopyrimidine	Antibiotic_target_replacement	Yes
MF1429	DLFM03_00115|S19_TMP_87|gene-3|-|971-1888|complete	RF0146	FxnlSlxns	Thymidylat_synt	TIGR03284 thym sym: thymidylate synthase	HMM	TIGRFam	Thymidylate_Synthase	Thymidylate_Synthase	NA	Antibiotic_target_overexpression	No
MF1430	DLFM03_00116|S19_TMP_34|gene-2|-|1759-2259|complete	RF0063	FxnlSlxns	DHFR_1	PF00186.14 Dihydrofolate reductase	HMM	Pfam	dhfr	Dihydrofolate_reductase	Diaminopyrimidine	Antibiotic_target_replacement	Yes
MF1431	DLFM03_00116|S19_TMP_34|gene-3|-|2261-3070|complete	RF0146	FxnlSlxns	Thymidylat_synt	TIGR03284 thym sym: thymidylate synthase	HMM	TIGRFam	Thymidylate_Synthase	Thymidylate_Synthase	NA	Antibiotic_target_overexpression	No
MF1432	DLFM03_00118|S19_TMP_61|gene-2|-|311-814|complete	RF0063	FxnlSlxns	DHFR_1	PF00186.14 Dihydrofolate reductase	HMM	Pfam	dhfr	Dihydrofolate_reductase	Diaminopyrimidine	Antibiotic_target_replacement	Yes
MF1433	DLFM03_00119|S19_DCS_7|gene-2|-|888-1865|complete	RF0144	FxnlSlxns	DalaDala	TIGR01205 D ala D alaTIGR: D-alanine--D-alanine ligase	HMM	TIGRFam	Unknown_Dala_ligase	Van_ligase	Glycopeptides	Antibiotic_target_alteration	No
MF1434	DLFM03_00120|S19_TMP_88|gene-2|-|376-816|complete	RF0146	FxnlSlxns	Thymidylat_synt	TIGR03284 thym sym: thymidylate synthase	HMM	TIGRFam	Thymidylate_Synthase	Thymidylate_Synthase	NA	Antibiotic_target_overexpression	No
MF1435	DLFM03_00121|S19_TMP_128|gene-1|-|66-1100|complete	RF0146	FxnlSlxns	Thymidylat_synt	TIGR03284 thym sym: thymidylate synthase	HMM	TIGRFam	Thymidylate_Synthase	Thymidylate_Synthase	NA	Antibiotic_target_overexpression	No
MF1436	DLFM03_00121|S19_TMP_128|gene-4|+|2486-3001|complete	RF0063	FxnlSlxns	DHFR_1	PF00186.14 Dihydrofolate reductase	HMM	Pfam	dhfr	Dihydrofolate_reductase	Diaminopyrimidine	Antibiotic_target_replacement	Yes
MF1437	DLFM03_00123|S19_TMP_143|gene-2|-|834-1307|complete	RF0063	FxnlSlxns	DHFR_1	PF00186.14 Dihydrofolate reductase	HMM	Pfam	dhfr	Dihydrofolate_reductase	Diaminopyrimidine	Antibiotic_target_replacement	Yes
MF1438	DLFM03_00124|S19_DCS_19|gene-2|+|439-1632|complete	RF0144	FxnlSlxns	DalaDala	TIGR01205 D ala D alaTIGR: D-alanine--D-alanine ligase	HMM	TIGRFam	Unknown_Dala_ligase	Van_ligase	Glycopeptides	Antibiotic_target_alteration	No
MF1439	DLFM03_00125|S18_TMP_4|gene-1|-|41-535|complete	RF0063	FxnlSlxns	DHFR_1	PF00186.14 Dihydrofolate reductase	HMM	Pfam	dhfr	Dihydrofolate_reductase	Diaminopyrimidine	Antibiotic_target_replacement	Yes
MF1440	DLFM03_00125|S18_TMP_4|gene-2|-|532-1326|complete	RF0146	FxnlSlxns	Thymidylat_synt	TIGR03284 thym sym: thymidylate synthase	HMM	TIGRFam	Thymidylate_Synthase	Thymidylate_Synthase	NA	Antibiotic_target_overexpression	No
MF1441	DLFM03_00127|S18_SXT_1|gene-2|-|1212-1694|complete	RF0063	FxnlSlxns	DHFR_1	PF00186.14 Dihydrofolate reductase	HMM	Pfam	dhfr	Dihydrofolate_reductase	Diaminopyrimidine	Antibiotic_target_replacement	Yes
MF1442	DLFM03_00128|S17_DCS_115|gene-2|-|678-1580|complete	RF0144	FxnlSlxns	DalaDala	TIGR01205 D ala D alaTIGR: D-alanine--D-alanine ligase	HMM	TIGRFam	Unknown_Dala_ligase	Van_ligase	Glycopeptides	Antibiotic_target_alteration	No
MF1443	DLFM03_00129|S17_TMP_84|gene-4|-|2362-2643|complete	RF0146	FxnlSlxns	Thymidylat_synt	TIGR03284 thym sym: thymidylate synthase	HMM	TIGRFam	Thymidylate_Synthase	Thymidylate_Synthase	NA	Antibiotic_target_overexpression	No
MF1444	DLFM03_00130|S17_TMP_87|gene-1|-|16-936|complete	RF0063	FxnlSlxns	DHFR_1	PF00186.14 Dihydrofolate reductase	HMM	Pfam	dhfr	Dihydrofolate_reductase	Diaminopyrimidine	Antibiotic_target_replacement	Yes
MF1445	DLFM03_00130|S17_TMP_87|gene-2|-|939-1751|complete	RF0146	FxnlSlxns	Thymidylat_synt	TIGR03284 thym sym: thymidylate synthase	HMM	TIGRFam	Thymidylate_Synthase	Thymidylate_Synthase	NA	Antibiotic_target_overexpression	No
MF1446	DLFM03_00132|S17_SXT_3|gene-3|-|987-1502|complete	RF0063	FxnlSlxns	DHFR_1	PF00186.14 Dihydrofolate reductase	HMM	Pfam	dhfr	Dihydrofolate_reductase	Diaminopyrimidine	Antibiotic_target_replacement	Yes
MF1447	DLFM03_00134|S17_SXT_5|gene-3|-|1184-1978|complete	RF0146	FxnlSlxns	Thymidylat_synt	TIGR03284 thym sym: thymidylate synthase	HMM	TIGRFam	Thymidylate_Synthase	Thymidylate_Synthase	NA	Antibiotic_target_overexpression	No
MF1448	DLFM03_00136|S17_TMP_99|gene-2|-|537-1034|complete	RF0063	FxnlSlxns	DHFR_1	PF00186.14 Dihydrofolate reductase	HMM	Pfam	dhfr	Dihydrofolate_reductase	Diaminopyrimidine	Antibiotic_target_replacement	Yes
MF1449	DLFM03_00137|S17_TMP_97|gene-1|+|126-1028|complete	RF0146	FxnlSlxns	Thymidylat_synt	TIGR03284 thym sym: thymidylate synthase	HMM	TIGRFam	Thymidylate_Synthase	Thymidylate_Synthase	NA	Antibiotic_target_overexpression	No
MF1450	DLFM03_00139|S17_TMP_128|gene-2|+|378-860|complete	RF0063	FxnlSlxns	DHFR_1	PF00186.14 Dihydrofolate reductase	HMM	Pfam	dhfr	Dihydrofolate_reductase	Diaminopyrimidine	Antibiotic_target_replacement	Yes
MF1451	DLFM03_00140|S17_DCS_17|gene-2|+|466-1626|complete	RF0144	FxnlSlxns	DalaDala	TIGR01205 D ala D alaTIGR: D-alanine--D-alanine ligase	HMM	TIGRFam	Unknown_Dala_ligase	Van_ligase	Glycopeptides	Antibiotic_target_alteration	No
MF1452	DLFM03_00142|S17_TMP_32|gene-2|+|568-930|complete	RF0146	FxnlSlxns	Thymidylat_synt	TIGR03284 thym sym: thymidylate synthase	HMM	TIGRFam	Thymidylate_Synthase	Thymidylate_Synthase	NA	Antibiotic_target_overexpression	No
MF1453	DLFM03_00143|S17_TMP_86|gene-4|-|1473-2273|complete	RF0146	FxnlSlxns	Thymidylat_synt	TIGR03284 thym sym: thymidylate synthase	HMM	TIGRFam	Thymidylate_Synthase	Thymidylate_Synthase	NA	Antibiotic_target_overexpression	No
MF1454	DLFM03_00144|S17_DCS_7|gene-2|+|244-1368|complete	RF0144	FxnlSlxns	DalaDala	TIGR01205 D ala D alaTIGR: D-alanine--D-alanine ligase	HMM	TIGRFam	Unknown_Dala_ligase	Van_ligase	Glycopeptides	Antibiotic_target_alteration	No
MF1455	DLFM03_00145|S17_DCS_16|gene-2|-|475-1551|complete	RF0144	FxnlSlxns	DalaDala	TIGR01205 D ala D alaTIGR: D-alanine--D-alanine ligase	HMM	TIGRFam	Unknown_Dala_ligase	Van_ligase	Glycopeptides	Antibiotic_target_alteration	No
MF1456	DLFM03_00147|S17_TMP_43|gene-5|-|3780-4295|complete	RF0063	FxnlSlxns	DHFR_1	PF00186.14 Dihydrofolate reductase	HMM	Pfam	dhfr	Dihydrofolate_reductase	Diaminopyrimidine	Antibiotic_target_replacement	Yes
MF1457	DLFM03_00148|S17_TMP_44|gene-2|+|460-933|complete	RF0063	FxnlSlxns	DHFR_1	PF00186.14 Dihydrofolate reductase	HMM	Pfam	dhfr	Dihydrofolate_reductase	Diaminopyrimidine	Antibiotic_target_replacement	Yes
MF1458	DLFM03_00149|S17_TMP_47|gene-2|-|905-1408|complete	RF0063	FxnlSlxns	DHFR_1	PF00186.14 Dihydrofolate reductase	HMM	Pfam	dhfr	Dihydrofolate_reductase	Diaminopyrimidine	Antibiotic_target_replacement	Yes
MF1459	DLFM03_00151|S17_DCS_28|gene-2|-|104-862|complete	RF0008	FxnlSlxns	ABC_efflux	PF00005.22 ABC transporter	HMM	Pfam	Unknown_ABC_Transporter	ABC_transporter	Multidrug_Class	Antibiotic_efflux	No
MF1460	DLFM03_00152|S17_TMP_89|gene-2|-|839-1318|complete	RF0063	FxnlSlxns	DHFR_1	PF00186.14 Dihydrofolate reductase	HMM	Pfam	dhfr	Dihydrofolate_reductase	Diaminopyrimidine	Antibiotic_target_replacement	Yes
MF1461	DLFM03_00152|S17_TMP_89|gene-3|-|1356-2189|complete	RF0146	FxnlSlxns	Thymidylat_synt	TIGR03284 thym sym: thymidylate synthase	HMM	TIGRFam	Thymidylate_Synthase	Thymidylate_Synthase	NA	Antibiotic_target_overexpression	No
MF1462	DLFM03_00154|S17_GEN_1|gene-3|-|2971-3801|complete	RF0002	FxnlSlxns	AAC(3)	Aminoglycoside Acetyltransferase (AAC3)	HMM	Resfam	AAC3	Aminoglycoside_acetyltransferase	Aminoglycosides	Antibiotic_inactivation	Yes
MF1463	DLFM03_00155|S17_TMP_98|gene-1|+|148-660|complete	RF0063	FxnlSlxns	DHFR_1	PF00186.14 Dihydrofolate reductase	HMM	Pfam	dhfr	Dihydrofolate_reductase	Diaminopyrimidine	Antibiotic_target_replacement	Yes
MF1464	DLFM03_00157|S17_TMP_123|gene-1|-|82-690|complete	RF0063	FxnlSlxns	DHFR_1	PF00186.14 Dihydrofolate reductase	HMM	Pfam	dhfr	Dihydrofolate_reductase	Diaminopyrimidine	Antibiotic_target_replacement	Yes
MF1465	DLFM03_00157|S17_TMP_123|gene-2|-|694-1512|complete	RF0146	FxnlSlxns	Thymidylat_synt	TIGR03284 thym sym: thymidylate synthase	HMM	TIGRFam	Thymidylate_Synthase	Thymidylate_Synthase	NA	Antibiotic_target_overexpression	No
MF1466	DLFM03_00163|S17_DCS_72|gene-1|-|28-1176|complete	RF0144	FxnlSlxns	DalaDala	TIGR01205 D ala D alaTIGR: D-alanine--D-alanine ligase	HMM	TIGRFam	Unknown_Dala_ligase	Van_ligase	Glycopeptides	Antibiotic_target_alteration	No
MF1467	DLFM03_00165|S17_TMP_102|gene-1|-|60-554|complete	RF0063	FxnlSlxns	DHFR_1	PF00186.14 Dihydrofolate reductase	HMM	Pfam	dhfr	Dihydrofolate_reductase	Diaminopyrimidine	Antibiotic_target_replacement	Yes
MF1468	DLFM03_00165|S17_TMP_102|gene-2|-|557-1351|complete	RF0146	FxnlSlxns	Thymidylat_synt	TIGR03284 thym sym: thymidylate synthase	HMM	TIGRFam	Thymidylate_Synthase	Thymidylate_Synthase	NA	Antibiotic_target_overexpression	No
MF1469	DLFM03_00167|S17_TMP_108|gene-2|+|561-1040|complete	RF0063	FxnlSlxns	DHFR_1	PF00186.14 Dihydrofolate reductase	HMM	Pfam	dhfr	Dihydrofolate_reductase	Diaminopyrimidine	Antibiotic_target_replacement	Yes
MF7379	gb|AAC75731_1|ARO_3000516|emrR__Escherichia_coli	ARO:3000516	ARDatabase	EmrR	emrR__Escherichia_coli	Protein	CARD	MFS_antibiotic_efflux_pump_regulator	Gene_modulating_resistance	NA	Efflux_or_operon_regulator	No
MF1471	DLFM03_00168|S17_TMP_78|gene-2|-|1032-1526|complete	RF0063	FxnlSlxns	DHFR_1	PF00186.14 Dihydrofolate reductase	HMM	Pfam	dhfr	Dihydrofolate_reductase	Diaminopyrimidine	Antibiotic_target_replacement	Yes
MF1472	DLFM03_00169|S17_TMP_75|gene-3|-|1094-1597|complete	RF0063	FxnlSlxns	DHFR_1	PF00186.14 Dihydrofolate reductase	HMM	Pfam	dhfr	Dihydrofolate_reductase	Diaminopyrimidine	Antibiotic_target_replacement	Yes
MF1473	DLFM03_00170|S17_DCS_125|gene-2|+|416-1108|complete	RF0008	FxnlSlxns	ABC_efflux	PF00005.22 ABC transporter	HMM	Pfam	Unknown_ABC_Transporter	ABC_transporter	Multidrug_Class	Antibiotic_efflux	No
MF1474	DLFM03_00170|S17_DCS_125|gene-3|-|1119-2183|complete	RF0144	FxnlSlxns	DalaDala	TIGR01205 D ala D alaTIGR: D-alanine--D-alanine ligase	HMM	TIGRFam	Unknown_Dala_ligase	Van_ligase	Glycopeptides	Antibiotic_target_alteration	No
MF1475	DLFM03_00171|S17_SXT_1|gene-2|-|360-836|complete	RF0063	FxnlSlxns	DHFR_1	PF00186.14 Dihydrofolate reductase	HMM	Pfam	dhfr	Dihydrofolate_reductase	Diaminopyrimidine	Antibiotic_target_replacement	Yes
MF1476	DLFM03_00172|S17_TMP_107|gene-2|-|1383-1934|complete	RF0063	FxnlSlxns	DHFR_1	PF00186.14 Dihydrofolate reductase	HMM	Pfam	dhfr	Dihydrofolate_reductase	Diaminopyrimidine	Antibiotic_target_replacement	Yes
MF1477	DLFM03_00172|S17_TMP_107|gene-3|+|2057-2902|complete	RF0146	FxnlSlxns	Thymidylat_synt	TIGR03284 thym sym: thymidylate synthase	HMM	TIGRFam	Thymidylate_Synthase	Thymidylate_Synthase	NA	Antibiotic_target_overexpression	No
MF1478	DLFM03_00172|S17_TMP_107|gene-4|+|2933-3406|complete	RF0063	FxnlSlxns	DHFR_1	PF00186.14 Dihydrofolate reductase	HMM	Pfam	dhfr	Dihydrofolate_reductase	Diaminopyrimidine	Antibiotic_target_replacement	Yes
MF1479	DLFM03_00173|S17_TMP_105|gene-5|-|1779-2276|complete	RF0063	FxnlSlxns	DHFR_1	PF00186.14 Dihydrofolate reductase	HMM	Pfam	dhfr	Dihydrofolate_reductase	Diaminopyrimidine	Antibiotic_target_replacement	Yes
MF1480	DLFM03_00176|S17_DCS_145|gene-2|+|468-1559|complete	RF0144	FxnlSlxns	DalaDala	TIGR01205 D ala D alaTIGR: D-alanine--D-alanine ligase	HMM	TIGRFam	Unknown_Dala_ligase	Van_ligase	Glycopeptides	Antibiotic_target_alteration	No
MF1481	DLFM03_00179|S17_TMP_139|gene-1|-|42-578|complete	RF0063	FxnlSlxns	DHFR_1	PF00186.14 Dihydrofolate reductase	HMM	Pfam	dhfr	Dihydrofolate_reductase	Diaminopyrimidine	Antibiotic_target_replacement	Yes
MF1482	DLFM03_00179|S17_TMP_139|gene-2|-|575-1372|complete	RF0146	FxnlSlxns	Thymidylat_synt	TIGR03284 thym sym: thymidylate synthase	HMM	TIGRFam	Thymidylate_Synthase	Thymidylate_Synthase	NA	Antibiotic_target_overexpression	No
MF1483	DLFM03_00183|S17_DCS_32|gene-2|+|1163-2098|complete	RF0144	FxnlSlxns	DalaDala	TIGR01205 D ala D alaTIGR: D-alanine--D-alanine ligase	HMM	TIGRFam	Unknown_Dala_ligase	Van_ligase	Glycopeptides	Antibiotic_target_alteration	No
MF1484	DLFM03_00184|S17_DCS_76|gene-2|+|835-1821|complete	RF0060	FxnlSlxns	DalaDala	PF07478.8 D-ala D-ala ligase C-terminus	HMM	Pfam	Unknown_Dala_ligase	Van_ligase	Glycopeptides	Antibiotic_target_alteration	No
MF1485	DLFM03_00185|S17_TMP_150|gene-2|+|426-1220|complete	RF0146	FxnlSlxns	Thymidylat_synt	TIGR03284 thym sym: thymidylate synthase	HMM	TIGRFam	Thymidylate_Synthase	Thymidylate_Synthase	NA	Antibiotic_target_overexpression	No
MF1486	DLFM03_00185|S17_TMP_150|gene-3|+|1220-1702|complete	RF0063	FxnlSlxns	DHFR_1	PF00186.14 Dihydrofolate reductase	HMM	Pfam	dhfr	Dihydrofolate_reductase	Diaminopyrimidine	Antibiotic_target_replacement	Yes
MF1487	DLFM03_00186|S17_DCS_114|gene-2|+|475-1455|complete	RF0144	FxnlSlxns	DalaDala	TIGR01205 D ala D alaTIGR: D-alanine--D-alanine ligase	HMM	TIGRFam	Unknown_Dala_ligase	Van_ligase	Glycopeptides	Antibiotic_target_alteration	No
MF1488	DLFM03_00187|S17_TMP_31|gene-3|-|1612-2109|complete	RF0063	FxnlSlxns	DHFR_1	PF00186.14 Dihydrofolate reductase	HMM	Pfam	dhfr	Dihydrofolate_reductase	Diaminopyrimidine	Antibiotic_target_replacement	Yes
MF1489	DLFM03_00187|S17_TMP_31|gene-4|-|2109-2903|complete	RF0146	FxnlSlxns	Thymidylat_synt	TIGR03284 thym sym: thymidylate synthase	HMM	TIGRFam	Thymidylate_Synthase	Thymidylate_Synthase	NA	Antibiotic_target_overexpression	No
MF1490	DLFM03_00188|S17_TMP_38|gene-2|+|481-1383|complete	RF0146	FxnlSlxns	Thymidylat_synt	TIGR03284 thym sym: thymidylate synthase	HMM	TIGRFam	Thymidylate_Synthase	Thymidylate_Synthase	NA	Antibiotic_target_overexpression	No
MF1491	DLFM03_00188|S17_TMP_38|gene-3|+|1393-1872|complete	RF0063	FxnlSlxns	DHFR_1	PF00186.14 Dihydrofolate reductase	HMM	Pfam	dhfr	Dihydrofolate_reductase	Diaminopyrimidine	Antibiotic_target_replacement	Yes
MF1492	DLFM03_00189|S17_TMP_151|gene-2|-|605-982|complete	RF0063	FxnlSlxns	DHFR_1	PF00186.14 Dihydrofolate reductase	HMM	Pfam	dhfr	Dihydrofolate_reductase	Diaminopyrimidine	Antibiotic_target_replacement	Yes
MF1493	DLFM03_00191|S17_TMP_79|gene-2|-|231-1373|complete	RF0146	FxnlSlxns	Thymidylat_synt	TIGR03284 thym sym: thymidylate synthase	HMM	TIGRFam	Thymidylate_Synthase	Thymidylate_Synthase	NA	Antibiotic_target_overexpression	No
MF1494	DLFM03_00193|S16_DCS_56|gene-2|+|553-1734|complete	RF0024	FxnlSlxns	Aminotran_1_2	PF00155.16 Aminotransferase class I and II	HMM	Pfam	Unknown_Aminotransferase	Aminotransferase	NA	Other	No
MF1495	DLFM03_00197|S16_TMP_237|gene-1|-|143-664|complete	RF0063	FxnlSlxns	DHFR_1	PF00186.14 Dihydrofolate reductase	HMM	Pfam	dhfr	Dihydrofolate_reductase	Diaminopyrimidine	Antibiotic_target_replacement	Yes
MF1496	DLFM03_00199|S16_TMP_16|gene-3|-|1668-2159|complete	RF0063	FxnlSlxns	DHFR_1	PF00186.14 Dihydrofolate reductase	HMM	Pfam	dhfr	Dihydrofolate_reductase	Diaminopyrimidine	Antibiotic_target_replacement	Yes
MF1497	DLFM03_00201|S16_DCS_66|gene-1|+|47-1171|complete	RF0144	FxnlSlxns	DalaDala	TIGR01205 D ala D alaTIGR: D-alanine--D-alanine ligase	HMM	TIGRFam	Unknown_Dala_ligase	Van_ligase	Glycopeptides	Antibiotic_target_alteration	No
MF1498	DLFM03_00202|S16_TMP_134|gene-2|+|288-1097|complete	RF0146	FxnlSlxns	Thymidylat_synt	TIGR03284 thym sym: thymidylate synthase	HMM	TIGRFam	Thymidylate_Synthase	Thymidylate_Synthase	NA	Antibiotic_target_overexpression	No
MF1499	DLFM03_00202|S16_TMP_134|gene-4|+|1256-1753|complete	RF0063	FxnlSlxns	DHFR_1	PF00186.14 Dihydrofolate reductase	HMM	Pfam	dhfr	Dihydrofolate_reductase	Diaminopyrimidine	Antibiotic_target_replacement	Yes
MF1500	DLFM03_00204|S16_TET_8|gene-2|-|878-2161|complete	RF0142	FxnlSlxns	MATE_efflux	TIGR00797 matE: MATE efflux family protein	HMM	TIGRFam	MATE_efflux_pump_unclassified	MATE_efflux_pump	Multidrug_Class	Antibiotic_efflux	No
MF1501	DLFM03_00206|S16_SXT_2|gene-2|-|855-1664|complete	RF0146	FxnlSlxns	Thymidylat_synt	TIGR03284 thym sym: thymidylate synthase	HMM	TIGRFam	Thymidylate_Synthase	Thymidylate_Synthase	NA	Antibiotic_target_overexpression	No
MF1502	DLFM03_00207|S16_SXT_4|gene-4|-|1772-2569|complete	RF0146	FxnlSlxns	Thymidylat_synt	TIGR03284 thym sym: thymidylate synthase	HMM	TIGRFam	Thymidylate_Synthase	Thymidylate_Synthase	NA	Antibiotic_target_overexpression	No
MF1503	DLFM03_00208|S16_CHL_10|gene-2|+|566-1741|complete	RF0140	FxnlSlxns	Bcr_Cfla	TIGR00710 efflux Bcr CflA: drug resistance transporter, Bcr/CflA subfamily	HMM	TIGRFam	bcr_MFS_efflux_pump	MFS_efflux_pump	Phenicol	Antibiotic_efflux	Yes
MF1504	DLFM03_00209|S16_TGC_4|gene-3|-|451-1221|complete	RF0010	FxnlSlxns	ABC2	PF01061.19 ABC-2 type transporter	HMM	Pfam	Unknown_ABC_Transporter	ABC_transporter	Multidrug_Class	Antibiotic_efflux	No
MF1505	DLFM03_00209|S16_TGC_4|gene-4|-|1221-2171|complete	RF0143	FxnlSlxns	drrA	TIGR01188 drrA: daunorubicin resistance ABC transporter, ATP-binding protein	HMM	TIGRFam	drrAB_ABC_Transporter	ABC_transporter	Multidrug_Class	Antibiotic_efflux	Yes
MF1506	DLFM03_00210|S16_TMP_108|gene-2|+|1261-1767|complete	RF0063	FxnlSlxns	DHFR_1	PF00186.14 Dihydrofolate reductase	HMM	Pfam	dhfr	Dihydrofolate_reductase	Diaminopyrimidine	Antibiotic_target_replacement	Yes
MF1507	DLFM03_00214|S16_TET_24|gene-4|-|1891-3312|complete	RF0142	FxnlSlxns	MATE_efflux	TIGR00797 matE: MATE efflux family protein	HMM	TIGRFam	MATE_efflux_pump_unclassified	MATE_efflux_pump	Multidrug_Class	Antibiotic_efflux	No
MF1508	DLFM03_00216|S16_DCS_21|gene-3|-|1488-2621|complete	RF0144	FxnlSlxns	DalaDala	TIGR01205 D ala D alaTIGR: D-alanine--D-alanine ligase	HMM	TIGRFam	Unknown_Dala_ligase	Van_ligase	Glycopeptides	Antibiotic_target_alteration	No
MF1509	DLFM03_00217|S16_TMP_54|gene-2|+|597-1430|complete	RF0146	FxnlSlxns	Thymidylat_synt	TIGR03284 thym sym: thymidylate synthase	HMM	TIGRFam	Thymidylate_Synthase	Thymidylate_Synthase	NA	Antibiotic_target_overexpression	No
MF1510	DLFM03_00217|S16_TMP_54|gene-3|+|1427-1918|complete	RF0063	FxnlSlxns	DHFR_1	PF00186.14 Dihydrofolate reductase	HMM	Pfam	dhfr	Dihydrofolate_reductase	Diaminopyrimidine	Antibiotic_target_replacement	Yes
MF1511	DLFM03_00218|S16_TMP_161|gene-2|+|902-1693|complete	RF0146	FxnlSlxns	Thymidylat_synt	TIGR03284 thym sym: thymidylate synthase	HMM	TIGRFam	Thymidylate_Synthase	Thymidylate_Synthase	NA	Antibiotic_target_overexpression	No
MF1512	DLFM03_00218|S16_TMP_161|gene-3|+|1782-2270|complete	RF0063	FxnlSlxns	DHFR_1	PF00186.14 Dihydrofolate reductase	HMM	Pfam	dhfr	Dihydrofolate_reductase	Diaminopyrimidine	Antibiotic_target_replacement	Yes
MF1513	DLFM03_00219|S16_TMP_129|gene-3|+|1022-1651|complete	RF0146	FxnlSlxns	Thymidylat_synt	TIGR03284 thym sym: thymidylate synthase	HMM	TIGRFam	Thymidylate_Synthase	Thymidylate_Synthase	NA	Antibiotic_target_overexpression	No
MF1514	DLFM03_00219|S16_TMP_129|gene-5|+|1857-2390|complete	RF0063	FxnlSlxns	DHFR_1	PF00186.14 Dihydrofolate reductase	HMM	Pfam	dhfr	Dihydrofolate_reductase	Diaminopyrimidine	Antibiotic_target_replacement	Yes
MF1515	DLFM03_00220|S16_TMP_128|gene-6|+|3029-3979|complete	RF0032	FxnlSlxns	APH	PF01636.18 Phosphotransferase enzyme family	HMM	Pfam	Unknown_APH	Aminoglycoside_phosphotransferase	Aminoglycosides	Antibiotic_inactivation	Yes
MF1516	DLFM03_00223|S16_TMP_130|gene-2|-|570-1046|complete	RF0063	FxnlSlxns	DHFR_1	PF00186.14 Dihydrofolate reductase	HMM	Pfam	dhfr	Dihydrofolate_reductase	Diaminopyrimidine	Antibiotic_target_replacement	Yes
MF1517	DLFM03_00223|S16_TMP_130|gene-3|-|1043-1984|complete	RF0146	FxnlSlxns	Thymidylat_synt	TIGR03284 thym sym: thymidylate synthase	HMM	TIGRFam	Thymidylate_Synthase	Thymidylate_Synthase	NA	Antibiotic_target_overexpression	No
MF1518	DLFM03_00224|S16_TET_13|gene-1|+|90-1523|complete	RF0142	FxnlSlxns	MATE_efflux	TIGR00797 matE: MATE efflux family protein	HMM	TIGRFam	MATE_efflux_pump_unclassified	MATE_efflux_pump	Multidrug_Class	Antibiotic_efflux	No
MF1519	DLFM03_00226|S16_TMP_99|gene-3|+|1156-1647|complete	RF0063	FxnlSlxns	DHFR_1	PF00186.14 Dihydrofolate reductase	HMM	Pfam	dhfr	Dihydrofolate_reductase	Diaminopyrimidine	Antibiotic_target_replacement	Yes
MF1520	DLFM03_00227|S16_DCS_10|gene-2|-|651-1961|complete	RF0024	FxnlSlxns	Aminotran_1_2	PF00155.16 Aminotransferase class I and II	HMM	Pfam	Unknown_Aminotransferase	Aminotransferase	NA	Other	No
MF1521	DLFM03_00227|S16_DCS_10|gene-3|-|2037-2963|complete	RF0025	FxnlSlxns	Aminotran_4	PF01063.14 Aminotransferase class IV	HMM	Pfam	Unknown_Aminotransferase	Aminotransferase	NA	Other	No
MF1522	DLFM03_00227|S16_DCS_10|gene-4|-|2972-3877|complete	RF0060	FxnlSlxns	DalaDala	PF07478.8 D-ala D-ala ligase C-terminus	HMM	Pfam	Unknown_Dala_ligase	Van_ligase	Glycopeptides	Antibiotic_target_alteration	No
MF1523	DLFM03_00228|S16_TMP_77|gene-2|-|135-623|complete	RF0063	FxnlSlxns	DHFR_1	PF00186.14 Dihydrofolate reductase	HMM	Pfam	dhfr	Dihydrofolate_reductase	Diaminopyrimidine	Antibiotic_target_replacement	Yes
MF1524	DLFM03_00228|S16_TMP_77|gene-3|-|775-1014|complete	RF0146	FxnlSlxns	Thymidylat_synt	TIGR03284 thym sym: thymidylate synthase	HMM	TIGRFam	Thymidylate_Synthase	Thymidylate_Synthase	NA	Antibiotic_target_overexpression	No
MF1525	DLFM03_00229|S16_TMP_144|gene-2|-|114-632|complete	RF0063	FxnlSlxns	DHFR_1	PF00186.14 Dihydrofolate reductase	HMM	Pfam	dhfr	Dihydrofolate_reductase	Diaminopyrimidine	Antibiotic_target_replacement	Yes
MF1526	DLFM03_00229|S16_TMP_144|gene-3|-|629-1423|complete	RF0146	FxnlSlxns	Thymidylat_synt	TIGR03284 thym sym: thymidylate synthase	HMM	TIGRFam	Thymidylate_Synthase	Thymidylate_Synthase	NA	Antibiotic_target_overexpression	No
MF1527	DLFM03_00230|S16_TMP_142|gene-4|+|1790-2323|complete	RF0063	FxnlSlxns	DHFR_1	PF00186.14 Dihydrofolate reductase	HMM	Pfam	dhfr	Dihydrofolate_reductase	Diaminopyrimidine	Antibiotic_target_replacement	Yes
MF1528	DLFM03_00231|S16_TMP_80|gene-2|+|164-925|complete	RF0146	FxnlSlxns	Thymidylat_synt	TIGR03284 thym sym: thymidylate synthase	HMM	TIGRFam	Thymidylate_Synthase	Thymidylate_Synthase	NA	Antibiotic_target_overexpression	No
MF1529	DLFM03_00231|S16_TMP_80|gene-3|+|1100-1411|complete	RF0063	FxnlSlxns	DHFR_1	PF00186.14 Dihydrofolate reductase	HMM	Pfam	dhfr	Dihydrofolate_reductase	Diaminopyrimidine	Antibiotic_target_replacement	Yes
MF1530	DLFM03_00232|S16_TMP_84|gene-2|+|597-1430|complete	RF0146	FxnlSlxns	Thymidylat_synt	TIGR03284 thym sym: thymidylate synthase	HMM	TIGRFam	Thymidylate_Synthase	Thymidylate_Synthase	NA	Antibiotic_target_overexpression	No
MF1531	DLFM03_00234|S16_TMP_198|gene-2|+|403-1197|complete	RF0146	FxnlSlxns	Thymidylat_synt	TIGR03284 thym sym: thymidylate synthase	HMM	TIGRFam	Thymidylate_Synthase	Thymidylate_Synthase	NA	Antibiotic_target_overexpression	No
MF1532	DLFM03_00234|S16_TMP_198|gene-3|+|1220-1705|complete	RF0011	FxnlSlxns	Acetyl_transf	PF00583.19 Acetyltransferase (GNAT) family	HMM	Pfam	Unknown_AAC	Aminoglycoside_acetyltransferase	Aminoglycosides	Antibiotic_inactivation	Yes
MF1533	DLFM03_00234|S16_TMP_198|gene-4|+|1705-2217|complete	RF0063	FxnlSlxns	DHFR_1	PF00186.14 Dihydrofolate reductase	HMM	Pfam	dhfr	Dihydrofolate_reductase	Diaminopyrimidine	Antibiotic_target_replacement	Yes
MF1534	DLFM03_00237|S16_TMP_207|gene-2|-|88-579|complete	RF0063	FxnlSlxns	DHFR_1	PF00186.14 Dihydrofolate reductase	HMM	Pfam	dhfr	Dihydrofolate_reductase	Diaminopyrimidine	Antibiotic_target_replacement	Yes
MF1535	DLFM03_00237|S16_TMP_207|gene-3|-|576-1496|complete	RF0146	FxnlSlxns	Thymidylat_synt	TIGR03284 thym sym: thymidylate synthase	HMM	TIGRFam	Thymidylate_Synthase	Thymidylate_Synthase	NA	Antibiotic_target_overexpression	No
MF1536	DLFM03_00240|S16_TMP_12|gene-2|+|510-1190|complete	RF0146	FxnlSlxns	Thymidylat_synt	TIGR03284 thym sym: thymidylate synthase	HMM	TIGRFam	Thymidylate_Synthase	Thymidylate_Synthase	NA	Antibiotic_target_overexpression	No
MF1537	DLFM03_00241|S16_PEN_10|gene-1|-|74-1474|complete	RF0009	FxnlSlxns	ABC1	PF03109.11 ABC1 family	HMM	Pfam	Unknown_ABC_Transporter	ABC_transporter	Multidrug_Class	Antibiotic_efflux	No
MF1538	DLFM03_00242|S16_TMP_175|gene-2|+|939-1733|complete	RF0146	FxnlSlxns	Thymidylat_synt	TIGR03284 thym sym: thymidylate synthase	HMM	TIGRFam	Thymidylate_Synthase	Thymidylate_Synthase	NA	Antibiotic_target_overexpression	No
MF1539	DLFM03_00242|S16_TMP_175|gene-3|+|1889-2383|complete	RF0063	FxnlSlxns	DHFR_1	PF00186.14 Dihydrofolate reductase	HMM	Pfam	dhfr	Dihydrofolate_reductase	Diaminopyrimidine	Antibiotic_target_replacement	Yes
MF1540	DLFM03_00243|S16_DCS_72|gene-2|+|200-1222|complete	RF0144	FxnlSlxns	DalaDala	TIGR01205 D ala D alaTIGR: D-alanine--D-alanine ligase	HMM	TIGRFam	Unknown_Dala_ligase	Van_ligase	Glycopeptides	Antibiotic_target_alteration	No
MF1541	DLFM03_00247|S16_TMP_76|gene-3|+|824-1849|complete	RF0146	FxnlSlxns	Thymidylat_synt	TIGR03284 thym sym: thymidylate synthase	HMM	TIGRFam	Thymidylate_Synthase	Thymidylate_Synthase	NA	Antibiotic_target_overexpression	No
MF1542	DLFM03_00247|S16_TMP_76|gene-4|+|1846-2358|complete	RF0063	FxnlSlxns	DHFR_1	PF00186.14 Dihydrofolate reductase	HMM	Pfam	dhfr	Dihydrofolate_reductase	Diaminopyrimidine	Antibiotic_target_replacement	Yes
MF1543	DLFM03_00248|S16_TMP_71|gene-2|+|182-670|complete	RF0063	FxnlSlxns	DHFR_1	PF00186.14 Dihydrofolate reductase	HMM	Pfam	dhfr	Dihydrofolate_reductase	Diaminopyrimidine	Antibiotic_target_replacement	Yes
MF1544	DLFM03_00249|S16_TMP_176|gene-3|-|806-1600|complete	RF0146	FxnlSlxns	Thymidylat_synt	TIGR03284 thym sym: thymidylate synthase	HMM	TIGRFam	Thymidylate_Synthase	Thymidylate_Synthase	NA	Antibiotic_target_overexpression	No
MF1545	DLFM03_00250|S16_TMP_197|gene-3|+|900-1358|complete	RF0063	FxnlSlxns	DHFR_1	PF00186.14 Dihydrofolate reductase	HMM	Pfam	dhfr	Dihydrofolate_reductase	Diaminopyrimidine	Antibiotic_target_replacement	Yes
MF1546	DLFM03_00251|S16_TMP_195|gene-2|-|194-697|complete	RF0063	FxnlSlxns	DHFR_1	PF00186.14 Dihydrofolate reductase	HMM	Pfam	dhfr	Dihydrofolate_reductase	Diaminopyrimidine	Antibiotic_target_replacement	Yes
MF1547	DLFM03_00252|S16_TMP_192|gene-2|-|312-812|complete	RF0063	FxnlSlxns	DHFR_1	PF00186.14 Dihydrofolate reductase	HMM	Pfam	dhfr	Dihydrofolate_reductase	Diaminopyrimidine	Antibiotic_target_replacement	Yes
MF1548	DLFM03_00252|S16_TMP_192|gene-3|-|809-1261|complete	RF0146	FxnlSlxns	Thymidylat_synt	TIGR03284 thym sym: thymidylate synthase	HMM	TIGRFam	Thymidylate_Synthase	Thymidylate_Synthase	NA	Antibiotic_target_overexpression	No
MF1549	DLFM03_00253|S16_TMP_191|gene-3|+|777-1280|complete	RF0063	FxnlSlxns	DHFR_1	PF00186.14 Dihydrofolate reductase	HMM	Pfam	dhfr	Dihydrofolate_reductase	Diaminopyrimidine	Antibiotic_target_replacement	Yes
MF1550	DLFM03_00256|S16_DCS_39|gene-2|+|177-1334|complete	RF0144	FxnlSlxns	DalaDala	TIGR01205 D ala D alaTIGR: D-alanine--D-alanine ligase	HMM	TIGRFam	Unknown_Dala_ligase	Van_ligase	Glycopeptides	Antibiotic_target_alteration	No
MF1551	DLFM03_00260|S15_TMP_4|gene-2|+|817-1314|complete	RF0063	FxnlSlxns	DHFR_1	PF00186.14 Dihydrofolate reductase	HMM	Pfam	dhfr	Dihydrofolate_reductase	Diaminopyrimidine	Antibiotic_target_replacement	Yes
MF1552	DLFM03_00262|S15_TET_3|gene-2|+|232-1725|complete	RF0065	FxnlSlxns	EmrB	emrB: subunit of efflux pump conferring antibiotic resistance	HMM	Resfam	EmrAB_tolC_MFS_efflux_pump	MFS_efflux_pump	Multidrug_Class	Antibiotic_efflux	Yes
[truncated: 6,850 more rows]
