# Supplementary material for: Impact of international travel and diarrhea on gut microbiome and resistome dynamics
Source: Nat Commun. 2022 Dec 5;13:7485. doi: 10.1038/s41467-022-34862-w (PMC9722912; doi:10.1038/s41467-022-34862-w)
Supplement: Supplementary file 7 — Source Data [file 41467_2022_34862_MOESM7_ESM.xlsx]

## Sheet: Index
Sheet name	Source data name	Description
SD01	Fig. 1a and Supplementary Table 1	Summary of the participants and the risk factors associated with TD
SD02	Fig. 1a and Supplementary Table 2	Summary of samples and dietary habits during weekly follow-up
SD03	Fig. 1c and Supplementary Table 13	Distribution of diarrheagenic pathogens that were detected using multiplex PCR in non-diarrhea and diarrhea samples
SD04	Fig. 1d and Supplementary Table 14	Antibiotic susceptibility testing of DEC isolates against 20 antibiotics
SD05	Fig. 1e and Supplementary Table 3	Features with systematic effects on the microbial community using PERMANOVA with repeated measures
SD06	Fig. 2a and Supplementary Table 4a	Change in alpha-diversity over time in HT and TD subjects
SD07	Fig. 2b and Supplementary Table 4b	Taxonomic diversity of diarrheal and non-diarrheal samples collected within 2 weeks
SD08	Fig. 2c and Supplementary Table 5a	Bray-Curtis dissimilarities between consecutive samples throughtout their length of stay in Peru
SD09	Fig. 2d and Supplementary Table 5b	Bray-Curtis dissimilarities between each subjects’ samples and their 1st-week baseline sample
SD10	Fig. 2f-g	Differential species between diarrhea and non-diarrhea samples detected using MaAsLin2
SD11	Fig. 3a	Machine learning classifier to distinguish diarrheal and non-diarrheal samples
SD12	Fig. 3b	Co-occurrence network of taxa in diarrheal and non-diarrheal samples
SD13	Fig. 4a-b and Supplementary Table 11a-b	Diversity and abundance of ARGs overtime
SD14	Fig. 4c-d and Supplementary Table 11c-d	ARG diversity between diarrheal samples with non-diarrheal samples collected within 2 weeks of diarrhea.
SD15	Fig. 4e and Supplementary Fig. 5c	Correlations between cumulative abundance of ARGs and microbial species diversity
SD16	Fig. 4f-g and Supplementary Fig. 6	Differential ARGs between diarrheal samples and non-diarrheal samples detected using MaAsLin2
SD17	Supplementary Fig. 5a and Supplementary Table 12a	Bray-Curtis dissimilarities of ARG compositions between consecutive samples from each subject
SD18	Supplementary Fig. 5b and Supplementary Table 12b	Bray-Curtis dissimilarities between each subjects’ samples and their 1st-week baseline sample
SD19	Fig. 5	Phylogenetic tree of Diarrheagenic E.coli isolates
SD20	Fig 6a	ARG counts carried by DEC strains in HT and TD subjects
SD21	Fig 6b-c and Supplementary Fig. 8	Co-occurrence network of ARGs and MGEs in DEC strains
SD22	Supplementary Table 6 and Supplementary Fig. 3b	Definition of microbiome shift events
SD23	Supplementary Fig. 5d	ARG families with significant change in cumulative abundance during diarrheal episodes.

## Sheet: SD01
Fig. 1a and Supplementary Table 1
		Demographic factors								Preventative measures				Health history							Dietary habits at enrollment
Subject_id	Traveler_type	Sex	Age	Lodging_in_cusco	Region	Country	Previous_travel_to_developing_country	Previous_travel_in_last1yr	Total_duration_in_days	Received_any_preventative_medicine_info	Typhoid vaccine	HepatitisA vaccine	Cholera vaccine	Pre_existing_bowel_disease	GERD_or_Dyspepsia	Lactose_intolerant	Other_disease	Diarrhea_in_last2wks	Medication_at_enrollment	Medication_type	Raw_fruits_or_vegetables	Tap_water_or_unbottled_beverages	Under_cooked_meat	Add_sauces_to_food	Wash_hands_before_eating	While_in_peru_did_you_eat_raw_fruits_or_vegetables	While_in_peru_did_you_drink_local_water	While_in_peru_did_you_drink_unbottled_beverages_or_with_ice	While_in_peru_did_you_eat_raw_undercooked_meat	While_in_peru_did_you_add_sauces_to_food	While_in_peru_did_you_wash_hands_before_eating
TD0002	TD	Male	22	School Lodging	North America	United States	Yes	Yes	60	No	No	#N/A	#N/A	No	No	No	No	No	No	No	Never	Never	Sometimes	Always	Sometimes	Never	#N/A	#N/A	#N/A	#N/A	#N/A
TD0004	TD	Male	25	School Lodging	North America	United States	Yes	No	91	Yes	No	Yes	No	No	No	No	Yes	Yes	No	No	Always	Never	Never	Always	Never	Always	Never	Never	Never	Always	Sometimes
TD0005	TD	Female	24	School Lodging	North America	United States	No	Yes	90	Yes	No	No	No	No	Yes	No	No	Yes	Yes	Antibiotic	Sometimes	Never	Never	Always	Always	Sometimes	Never	Sometimes	Never	Always	Sometimes
TD0006	TD	Female	21	School Lodging	North America	United States	Yes	Yes	173	No	Yes	Yes	No	No	No	No	No	Yes	No	No	Always	Never	Never	Always	Always	Sometimes	Never	Sometimes	Sometimes	Sometimes	Never
TD0009	TD	Male	22	Other	Europe	Switzerland	No	Yes	16	Yes	No	Yes	No	No	No	No	No	No	No	No	Never	Never	Never	Sometimes	Always	Never	Never	Sometimes	Never	Sometimes	Always
TD0014	TD	Female	26	School Lodging	North America	United States	No	No	17	Yes	Yes	Yes	No	No	No	No	No	No	No	No	Never	Never	Never	Sometimes	Sometimes	Never	Never	Sometimes	Never	Always	Always
TD0020	HT	Male	28	School Lodging	North America	Canada	No	No	21	Yes	No	Yes	No	No	No	No	No	No	No	No	Sometimes	Never	Never	Sometimes	Always	Never	Never	Never	Never	Sometimes	Sometimes
TD0024	TD	Female	24	School Lodging	Europe	Germany	No	Yes	21	Yes	Yes	Yes	No	No	No	No	No	No	No	No	Never	Never	Never	Always	Always	Never	Never	Never	Never	Sometimes	Always
TD0025	TD	Male	24	School Lodging	Europe	Netherlands	No	Yes	25	Yes	No	No	No	Yes	No	No	No	No	No	No	Sometimes	Never	Never	Sometimes	Always	Never	Never	Never	Never	Never	Always
TD0027	TD	Male	59	School Lodging	North America	United States	Yes	Yes	23	Yes	Yes	Yes	No	No	No	No	No	No	No	No	Always	Always	Sometimes	Sometimes	Never	Never	#N/A	#N/A	#N/A	#N/A	#N/A
TD0029	TD	Male	21	School Lodging	North America	Canada	No	Yes	61	No	Yes	Yes	Yes	No	No	No	No	No	No	No	Sometimes	Sometimes	Never	Always	Always	Sometimes	Never	Always	Never	Sometimes	Always
TD0030	TD	Male	32	Host Family	Europe	Switzerland	Yes	Yes	26	Yes	No	Yes	#N/A	No	No	No	No	No	No	No	Sometimes	Never	Never	Sometimes	Always	Never	Never	Sometimes	Never	Never	Always
TD0032	HT	Female	24	Host Family	North America	United States	No	No	48	Yes	Yes	Yes	No	Yes	No	No	No	No	No	No	Never	Never	Always	Never	Always	Never	Never	Never	Sometimes	Sometimes	Always
TD0035	TD	Male	31	Other	North America	United States	No	Yes	95	Yes	Yes	Yes	No	Yes	Yes	Yes	No	No	No	No	Never	Never	Never	Sometimes	Always	Never	Never	Never	Never	Always	Always
TD0037	TD	Male	18	School Lodging	North America	United States	No	No	54	Yes	Yes	Yes	No	No	No	No	No	No	No	No	Sometimes	Never	Never	Sometimes	Always	Never	#N/A	#N/A	#N/A	#N/A	#N/A
TD0038	TD	Male	18	School Lodging	North America	United States	No	Yes	68	No	No	#N/A	#N/A	No	No	No	No	No	No	No	Sometimes	Never	Never	Always	Sometimes	Never	Never	Sometimes	Never	Always	Sometimes
TD0041	HT	Female	23	School Lodging	Europe	Others	Yes	Yes	75	Yes	No	Yes	No	No	No	No	No	No	No	No	Never	Never	Sometimes	Never	Never	Never	Never	Sometimes	Sometimes	Always	Sometimes
TD0042	TD	Female	23	School Lodging	Europe	United Kingdom	No	Yes	111	Yes	Yes	Yes	No	No	No	No	No	No	No	No	Sometimes	Never	Never	Sometimes	Sometimes	Never	#N/A	#N/A	#N/A	#N/A	#N/A
TD0043	TD	Male	55	School Lodging	Other regions	Others	Yes	Yes	18	Yes	Yes	Yes	No	No	Yes	No	No	Yes	No	No	Never	Never	Never	Always	Always	Never	Never	Never	Never	Always	Always
TD0044	TD	Female	36	School Lodging	Other regions	Others	Yes	Yes	21	Yes	Yes	Yes	Yes	Yes	Yes	No	No	No	No	No	Always	Sometimes	Always	Always	Always	Sometimes	Never	Always	Never	Always	Sometimes
TD0045	TD	Female	63	Host Family	North America	United States	Yes	No	17	No	Yes	Yes	Yes	No	Yes	No	No	No	No	No	Never	Never	Never	Sometimes	Always	Never	Never	Never	Never	Never	Always
TD0046	TD	Female	24	School Lodging	Europe	Netherlands	No	Yes	46	Yes	No	Yes	No	Yes	No	No	No	No	No	No	Sometimes	Sometimes	Never	Always	Never	Never	Never	Sometimes	Never	Never	Sometimes
TD0047	HT	Male	18	School Lodging	North America	United States	Yes	No	85	Yes	Yes	#N/A	#N/A	No	No	No	No	Yes	Yes	Antidiarrheal	Never	Never	Never	Never	Always	Sometimes	Never	Never	Never	Never	Always
TD0048	TD	Female	28	Host Family	Other regions	Others	No	Yes	22	Yes	Yes	Yes	No	No	No	No	No	No	No	No	Never	Never	Never	Sometimes	Sometimes	Never	#N/A	#N/A	#N/A	#N/A	#N/A
TD0050	HT	Female	18	School Lodging	Europe	Netherlands	No	Yes	52	Yes	No	Yes	No	No	No	No	Yes	Yes	No	No	Sometimes	Never	Never	Sometimes	Sometimes	Sometimes	Never	Never	Never	Sometimes	Always
TD0052	TD	Male	21	School Lodging	Europe	United Kingdom	Yes	Yes	126	No	Yes	Yes	Yes	No	No	No	No	No	No	No	Never	Never	Sometimes	Always	Always	Always	Never	Always	Sometimes	Always	Sometimes
TD0057	HT	Female	22	School Lodging	Europe	Germany	No	Yes	31	Yes	Yes	Yes	No	No	No	No	No	No	No	No	Never	Never	Never	Never	Always	Never	Never	Sometimes	Never	Always	Always
TD0058	TD	Female	29	Host Family	Europe	Netherlands	No	Yes	18	Yes	Yes	Yes	No	No	No	No	No	Yes	No	No	Never	Never	Never	Sometimes	Sometimes	Never	#N/A	#N/A	#N/A	#N/A	#N/A
TD0059	TD	Male	63	Host Family	Europe	United Kingdom	Yes	Yes	12	Yes	Yes	Yes	Yes	Yes	Yes	No	No	Yes	Yes	Antimalarial	Never	Never	Sometimes	Sometimes	Always	Never	Never	Never	Sometimes	Sometimes	Always
TD0061	TD	Male	32	Host Family	Europe	Germany	No	No	26	Yes	Yes	Yes	No	No	No	No	Yes	Yes	No	No	Never	Never	Never	Sometimes	Always	Never	Never	Never	Never	Never	Always
TD0066	TD	Male	19	School Lodging	North America	United States	No	No	38	Yes	No	#N/A	#N/A	No	No	No	No	No	No	No	Never	Never	Never	Never	Always	Never	Never	Never	Never	Never	Always
TD0069	TD	Female	59	School Lodging	North America	Canada	No	No	12	Yes	No	Yes	No	No	Yes	No	No	No	No	No	Never	Never	Never	Never	Always	Never	Never	Never	Never	Sometimes	Always
TD0072	TD	Female	48	Host Family	Europe	Others	#N/A	Yes	28	No	Yes	Yes	Yes	No	No	No	No	No	No	No	Sometimes	Sometimes	Sometimes	Sometimes	Always	Never	Never	Sometimes	Never	Never	Always
TD0074	TD	Male	65	Other	Other regions	Others	Yes	Yes	21	Yes	No	Yes	#N/A	No	No	No	No	No	No	No	Never	Never	Sometimes	Sometimes	Always	Sometimes	Never	Never	Sometimes	Never	Always
TD0077	TD	Male	23	School Lodging	North America	United States	No	No	41	Yes	Yes	#N/A	#N/A	No	No	No	No	No	No	No	Never	Never	Never	Sometimes	Always	Never	Never	Never	Never	Never	Always
TD0078	TD	Female	21	School Lodging	North America	United States	No	Yes	39	Yes	Yes	Yes	#N/A	No	No	No	No	No	No	No	Never	Never	Never	Never	Sometimes	Never	Never	Sometimes	Never	Sometimes	Sometimes
TD0079	TD	Female	20	School Lodging	North America	United States	No	No	12	No	No	#N/A	No	No	Yes	No	No	No	No	No	Never	Never	Never	Never	Never	Never	Never	Never	Never	Sometimes	Always
TD0081	TD	Female	62	Host Family	Europe	United Kingdom	No	Yes	6	Yes	Yes	Yes	#N/A	No	No	No	Yes	No	No	No	Never	Never	Never	Never	Sometimes	Never	Never	Never	Never	Never	Sometimes
TD0082	TD	Male	25	School Lodging	Europe	Switzerland	No	Yes	37	Yes	No	#N/A	#N/A	No	No	No	Yes	Yes	No	No	Never	Never	Never	Sometimes	Always	Never	Never	Sometimes	Sometimes	Sometimes	Always
TD0083	TD	Male	34	Host Family	North America	United States	No	No	35	No	Yes	Yes	Yes	No	No	No	No	No	No	No	Sometimes	Never	Never	Sometimes	Always	Never	#N/A	#N/A	#N/A	#N/A	#N/A
TD0084	HT	Female	19	Host Family	Europe	Switzerland	Yes	No	50	Yes	Yes	Yes	No	No	No	No	No	No	No	No	Never	Never	Never	Never	Sometimes	Never	Never	Sometimes	Never	Sometimes	Sometimes
TD0085	HT	Female	25	Host Family	Europe	Germany	Yes	Yes	44	No	No	Yes	No	Yes	No	No	No	No	No	No	Never	Never	Never	Sometimes	Always	Sometimes	Never	Sometimes	Never	Sometimes	Always
TD0086	TD	Female	22	Host Family	North America	United States	No	Yes	53	Yes	No	Yes	#N/A	No	Yes	No	No	No	No	No	Never	Never	Never	Sometimes	Sometimes	Never	Never	Sometimes	Never	Always	Sometimes
TD0089	TD	Male	24	School Lodging	North America	United States	Yes	No	31	No	No	Yes	#N/A	No	Yes	No	No	No	No	No	Sometimes	Never	Never	Sometimes	Sometimes	Never	Never	Sometimes	Never	Sometimes	Always
TD0091	HT	Female	19	#N/A	Europe	Germany	No	Yes	25	Yes	Yes	Yes	#N/A	No	No	No	No	Yes	No	No	Never	Never	Sometimes	Sometimes	Never	Never	#N/A	#N/A	#N/A	#N/A	#N/A
TD0096	TD	Female	23	School Lodging	Europe	Others	No	Yes	85	Yes	Yes	Yes	Yes	No	No	No	No	Yes	No	No	Never	Never	Never	Always	Always	Never	Never	Always	Never	Always	Always
TD0097	TD	Male	22	School Lodging	North America	Canada	No	Yes	24	Yes	Yes	Yes	No	No	No	No	No	No	No	No	Always	Never	Never	Sometimes	Always	Never	Never	Sometimes	Never	Always	Always
TD0098	TD	Female	18	Host Family	Europe	Netherlands	Yes	Yes	52	Yes	Yes	Yes	#N/A	No	No	No	No	No	No	No	Never	Never	Never	Never	Never	Sometimes	Never	Never	Sometimes	Never	Never
TD0099	TD	Female	24	School Lodging	North America	United States	Yes	Yes	49	Yes	Yes	Yes	No	No	No	No	No	No	No	No	Sometimes	Never	Sometimes	Sometimes	Never	Always	Never	Sometimes	Never	Always	Always
TD0101	TD	Female	29	Host Family	Europe	United Kingdom	No	Yes	45	Yes	Yes	Yes	Yes	No	No	No	No	Yes	Yes	Antibiotic	Sometimes	Never	Always	Sometimes	Sometimes	Never	Never	Never	Sometimes	Sometimes	Sometimes
TD0102	HT	Female	40	Host Family	Europe	Germany	No	Yes	16	No	Yes	Yes	No	No	No	No	No	No	No	No	Never	Never	Sometimes	Sometimes	Sometimes	Never	Never	Never	Never	Never	Always
TD0103	TD	Female	27	Host Family	North America	United States	No	No	65	Yes	Yes	Yes	No	No	No	No	No	Yes	No	No	Never	Never	Sometimes	Always	Always	Sometimes	Never	Sometimes	Never	Always	Always
TD0107	TD	Female	26	Host Family	Europe	Switzerland	Yes	Yes	32	Yes	No	Yes	#N/A	No	Yes	No	No	No	No	No	Never	Never	Never	Sometimes	Always	Never	Never	Never	Never	Never	Always
TD0117	HT	Male	23	Other	Other regions	Others	Yes	Yes	19	Yes	No	Yes	No	No	No	No	No	Yes	No	No	Never	Sometimes	Never	Sometimes	Always	Never	#N/A	#N/A	#N/A	#N/A	#N/A
TD0118	HT	Female	25	School Lodging	Europe	United Kingdom	Yes	Yes	41	Yes	Yes	Yes	#N/A	No	No	No	No	Yes	Yes	#N/A	Never	Sometimes	Never	Always	Sometimes	Never	Never	Sometimes	Never	Always	Always
TD0119	TD	Female	25	School Lodging	Europe	United Kingdom	Yes	Yes	31	Yes	Yes	Yes	#N/A	No	No	No	No	Yes	No	No	Never	Never	Never	Sometimes	Always	Never	#N/A	#N/A	#N/A	#N/A	#N/A
TD0120	TD	Male	20	School Lodging	North America	United States	No	Yes	19	Yes	No	Yes	Yes	No	No	No	No	No	No	No	Sometimes	Never	Never	Sometimes	Sometimes	Never	Never	Never	Never	Always	Sometimes
TD0121	HT	Female	20	School Lodging	North America	United States	No	No	15	Yes	Yes	Yes	Yes	No	No	No	Yes	No	No	No	Never	Never	Never	Never	Always	Never	Never	Sometimes	Never	Never	Always
TD0126	HT	Male	19	School Lodging	North America	United States	Yes	Yes	18	Yes	Yes	Yes	Yes	No	No	No	No	No	No	No	Never	Never	Never	Sometimes	Always	Never	#N/A	#N/A	#N/A	#N/A	#N/A
TD0127	HT	Female	18	School Lodging	Europe	United Kingdom	No	Yes	26	Yes	Yes	Yes	#N/A	No	No	No	No	No	No	No	Sometimes	Never	Never	Always	Always	Never	Never	Never	Never	Never	Always
TD0128	TD	Female	19	School Lodging	Europe	Netherlands	No	Yes	75	Yes	Yes	Yes	No	No	No	No	No	Yes	No	No	Never	Sometimes	Never	Sometimes	Sometimes	Never	Never	Sometimes	Never	Sometimes	Sometimes
TD0132	TD	Female	19	School Lodging	North America	United States	No	Yes	8	Yes	Yes	#N/A	#N/A	No	No	No	No	No	No	No	Never	Never	Never	Never	Always	Never	Never	Never	Never	Sometimes	Always
TD0135	HT	Female	28	Other	North America	United States	Yes	Yes	29	Yes	Yes	Yes	#N/A	No	No	No	No	No	No	No	Sometimes	Never	Never	Sometimes	Always	Never	Never	Sometimes	Never	Always	Always
TD0140	TD	Male	21	School Lodging	North America	United States	No	Yes	40	Yes	Yes	Yes	No	No	No	No	No	Yes	No	No	Sometimes	Never	Never	Sometimes	Sometimes	Sometimes	Never	Sometimes	Sometimes	Sometimes	Sometimes
TD0141	TD	Male	19	School Lodging	North America	United States	No	Yes	31	Yes	Yes	Yes	No	No	No	No	No	No	Yes	Antimalarial	Always	Never	Sometimes	Sometimes	Always	Sometimes	Never	Sometimes	Never	Always	Always
TD0142	TD	Female	19	Host Family	North America	United States	No	Yes	32	Yes	Yes	Yes	Yes	No	No	No	No	Yes	No	No	Never	Never	Never	Sometimes	Sometimes	Never	#N/A	#N/A	#N/A	#N/A	#N/A
TD0145	HT	Male	39	Host Family	Europe	Others	Yes	Yes	45	Yes	No	Yes	No	No	Yes	No	No	No	No	No	Sometimes	Never	Never	Never	Always	Never	Never	Never	Sometimes	Sometimes	Always
TD0146	HT	Male	19	Host Family	North America	United States	No	No	67	Yes	Yes	Yes	#N/A	No	No	Yes	No	No	No	No	Never	Never	Never	Always	Always	Never	Never	Sometimes	Never	Always	Always
TD0148	TD	Female	20	School Lodging	North America	United States	No	No	10	Yes	No	#N/A	#N/A	No	No	Yes	No	No	No	No	Never	Never	Never	Always	Sometimes	Never	Never	Never	Never	Sometimes	Always
TD0152	HT	Female	19	School Lodging	North America	United States	No	Yes	44	Yes	Yes	Yes	No	No	No	No	No	Yes	Yes	Antibiotic	Never	Never	Never	Sometimes	Always	Never	Never	Never	Never	Sometimes	Always
TD0155	TD	Female	19	School Lodging	North America	United States	No	No	57	Yes	Yes	Yes	#N/A	No	No	No	No	No	No	No	Never	Never	Never	Never	Always	Never	Never	Never	Never	Sometimes	Always
TD0160	TD	Male	39	#N/A	Europe	Germany	Yes	Yes	9	Yes	Yes	Yes	No	Yes	No	No	No	Yes	No	No	Never	Never	Sometimes	Never	Sometimes	Never	Always	Never	Never	Never	Always
TD0166	TD	Female	23	School Lodging	Europe	Netherlands	Yes	No	27	Yes	No	Yes	No	No	No	No	No	No	No	No	Never	Never	Never	Sometimes	Sometimes	Never	Never	Never	Never	Never	Never
TD0169	HT	Female	22	School Lodging	North America	United States	No	Yes	25	No	No	#N/A	No	No	No	Yes	No	No	No	No	Never	Never	Never	Never	Always	Never	Never	Never	Never	Never	Always
TD0171	TD	Female	23	School Lodging	Europe	Switzerland	No	Yes	54	Yes	Yes	Yes	No	No	No	No	No	No	No	No	Never	Never	Never	Sometimes	Always	Never	Never	Sometimes	Never	Never	Sometimes
TD0177	TD	Female	30	Other	Europe	Germany	No	No	41	Yes	Yes	Yes	No	No	No	No	No	No	No	No	Never	Never	Never	Sometimes	Sometimes	Never	Never	Never	Never	Never	Sometimes
TD0179	TD	Female	20	School Lodging	North America	United States	No	No	25	Yes	No	No	No	No	No	No	No	No	No	No	Never	Never	Never	Sometimes	Always	Never	Never	Never	Never	Sometimes	Always
TD0180	TD	Female	22	School Lodging	Europe	United Kingdom	No	Yes	30	Yes	Yes	Yes	#N/A	No	No	No	No	No	No	No	Never	Never	Never	Sometimes	Never	Never	Never	Never	Never	Always	Never
TD0181	TD	Female	25	School Lodging	Europe	United Kingdom	Yes	Yes	42	Yes	Yes	Yes	Yes	Yes	No	No	No	Yes	No	No	Never	Never	Never	Always	Always	Never	#N/A	#N/A	#N/A	#N/A	#N/A
TD0188	TD	Female	20	School Lodging	Europe	United Kingdom	Yes	Yes	11	Yes	Yes	Yes	No	No	No	No	No	No	No	No	Never	Never	Never	Sometimes	Always	Never	#N/A	Never	Never	Sometimes	Always
TD0194	TD	Male	48	School Lodging	North America	United States	No	Yes	68	No	No	#N/A	#N/A	No	No	No	No	No	No	No	Sometimes	Never	Never	Sometimes	Sometimes	Never	Never	Never	Never	Sometimes	Always
TD0195	TD	Male	32	Host Family	Europe	Switzerland	No	Yes	48	Yes	No	Yes	#N/A	No	No	No	Yes	No	No	No	Never	Never	Never	Sometimes	Always	Sometimes	Never	Never	Never	Never	Always
TD0197	TD	Female	18	School Lodging	Europe	Germany	No	Yes	59	Yes	No	Yes	#N/A	No	No	No	No	Yes	No	No	Never	Never	Never	Always	Always	Never	Sometimes	Never	Never	Sometimes	Always
TD0198	TD	Male	28	School Lodging	North America	United States	No	No	13	Yes	No	#N/A	#N/A	No	No	No	No	No	No	No	Never	Never	Never	Never	Always	Never	Never	Never	Never	Never	Always
TD0200	TD	Female	31	School Lodging	Other regions	Others	No	Yes	10	Yes	No	Yes	#N/A	No	Yes	Yes	No	No	Yes	Antibiotic	Never	Always	Never	Always	Always	Never	Never	Never	Never	Sometimes	Always
TD0204	TD	Male	21	Host Family	Europe	Germany	No	No	25	Yes	Yes	Yes	No	No	No	No	No	#N/A	No	No	Never	Sometimes	Never	Never	Always	Never	Never	Sometimes	Never	Never	Always
TD0207	HT	Female	24	School Lodging	North America	United States	No	No	55	Yes	Yes	Yes	No	No	No	No	No	No	No	No	Never	Never	Sometimes	Never	Always	Never	Never	Never	Never	Sometimes	Always
TD0209	TD	Female	20	Host Family	North America	United States	No	Yes	102	Yes	Yes	Yes	#N/A	No	No	No	No	No	No	No	Never	Never	Never	Sometimes	Sometimes	Never	Never	Always	Never	Always	Sometimes
TD0213	TD	Female	25	Host Family	Europe	Switzerland	Yes	Yes	64	Yes	Yes	Yes	No	No	No	No	No	No	No	No	Never	Never	Never	Sometimes	Always	Sometimes	Never	Sometimes	Never	Never	Always
TD0216	TD	Female	21	Host Family	Europe	Others	No	Yes	97	Yes	Yes	Yes	Yes	No	No	No	Yes	Yes	No	No	Sometimes	Never	Sometimes	Sometimes	Always	Never	Never	Always	Never	Sometimes	Always
TD0217	HT	Female	18	Host Family	Europe	Germany	No	Yes	90	Yes	No	Yes	No	No	No	No	No	No	No	No	Always	Always	Never	Always	Sometimes	Never	Never	Sometimes	Never	Sometimes	Sometimes
TD0218	TD	Female	63	Host Family	Europe	Switzerland	Yes	Yes	43	Yes	Yes	Yes	No	Yes	Yes	No	Yes	No	No	No	Never	Never	Never	Sometimes	Always	Never	Never	Never	Never	Never	Always
TD0225	HT	Female	33	School Lodging	North America	United States	No	No	33	No	Yes	Yes	No	No	No	No	No	No	No	No	Never	Never	Never	Never	Always	Never	Sometimes	Never	Never	Never	Always
TD0226	TD	Female	22	School Lodging	Europe	Others	No	Yes	64	Yes	Yes	Yes	Yes	No	Yes	No	No	No	No	No	Never	Never	Sometimes	Sometimes	Never	Never	Never	Sometimes	Never	Never	Never
TD0227	TD	Male	23	School Lodging	Europe	Others	Yes	Yes	53	Yes	Yes	Yes	No	No	No	No	No	No	No	No	Sometimes	Always	Sometimes	Always	Sometimes	Always	Sometimes	Always	Never	Always	Sometimes
TD0229	TD	Male	19	School Lodging	Other regions	Others	No	No	76	Yes	Yes	Yes	No	No	No	No	No	No	No	No	Always	Always	Sometimes	Always	Sometimes	Never	Never	Sometimes	Never	Always	Never
TD0230	TD	Male	19	Host Family	North America	United States	Yes	Yes	69	Yes	Yes	Yes	Yes	No	No	Yes	No	Yes	No	No	Sometimes	Never	Never	Always	Sometimes	Never	Never	Sometimes	Never	Sometimes	Always
TD0231	TD	Male	22	School Lodging	North America	Canada	No	Yes	55	No	No	No	No	No	No	No	Yes	Yes	No	No	Never	Never	Never	Never	Always	Never	Never	Never	Never	Sometimes	Sometimes
TD0233	HT	Female	40	Host Family	Europe	Netherlands	No	Yes	37	Yes	Yes	Yes	No	No	No	No	No	No	No	No	Sometimes	Never	Sometimes	Sometimes	Never	Never	Never	Never	Never	Never	Never
TD0234	HT	Male	18	Host Family	Europe	Germany	Yes	Yes	75	Yes	Yes	Yes	#N/A	No	No	No	No	No	No	No	Always	Sometimes	Never	Sometimes	Never	Always	Always	Always	Sometimes	Always	Never
TD0236	TD	Female	21	School Lodging	Europe	Netherlands	No	Yes	54	No	Yes	Yes	#N/A	No	Yes	Yes	No	No	No	No	Never	Never	Sometimes	Sometimes	Always	Never	Never	Sometimes	Never	Always	Always
TD0239	TD	Female	26	Other	Other regions	Others	Yes	No	22	Yes	No	Yes	Yes	No	Yes	Yes	No	No	No	No	Sometimes	Never	Sometimes	Always	Always	Never	#N/A	#N/A	#N/A	#N/A	#N/A
TD0240	HT	Female	19	School Lodging	North America	Canada	No	Yes	73	Yes	Yes	Yes	#N/A	No	No	No	No	No	No	No	Sometimes	Sometimes	Never	Sometimes	Never	Always	Never	Sometimes	#N/A	#N/A	#N/A
TD0245	HT	Male	40	School Lodging	Europe	Germany	No	Yes	29	Yes	Yes	Yes	#N/A	No	No	Yes	No	No	No	No	Always	Always	Sometimes	Never	Always	Never	Always	Never	Never	Sometimes	Always
TD0246	TD	Male	18	School Lodging	Europe	Netherlands	No	Yes	45	Yes	Yes	Yes	#N/A	No	No	No	No	Yes	No	No	Never	Never	Never	Sometimes	Always	Never	Sometimes	Sometimes	#N/A	#N/A	#N/A
TD0250	TD	Female	37	School Lodging	Other regions	Others	Yes	Yes	23	No	Yes	Yes	No	Yes	No	No	No	No	No	No	Never	Always	Never	Sometimes	Sometimes	Never	Never	Never	Never	Sometimes	Sometimes
TD0253	HT	Female	20	School Lodging	Europe	Others	No	Yes	19	No	No	#N/A	#N/A	No	No	Yes	No	No	Yes	Antibiotic	Sometimes	Never	Sometimes	Never	Always	Sometimes	Never	Sometimes	#N/A	#N/A	#N/A
TD0255	TD	Female	64	Other	North America	United States	No	No	45	No	Yes	Yes	#N/A	No	Yes	No	Yes	Yes	No	No	Never	Never	Never	Never	Always	Never	#N/A	#N/A	#N/A	#N/A	#N/A
TD0256	TD	Female	55	Other	North America	United States	Yes	No	45	No	No	Yes	No	No	No	No	No	No	No	No	Never	Never	Never	Never	Always	Never	#N/A	#N/A	#N/A	#N/A	#N/A
TD0258	TD	Female	22	School Lodging	Europe	Netherlands	Yes	Yes	92	Yes	No	Yes	#N/A	No	No	No	No	Yes	No	No	Sometimes	Sometimes	Never	Sometimes	Sometimes	Never	Never	Sometimes	#N/A	#N/A	#N/A
TD0262	TD	Male	20	School Lodging	Europe	Switzerland	No	No	38	Yes	No	Yes	#N/A	No	No	No	No	No	No	No	Sometimes	Never	Sometimes	Sometimes	Sometimes	Never	#N/A	#N/A	#N/A	#N/A	#N/A
TD0263	TD	Female	19	School Lodging	Europe	Switzerland	No	Yes	52	No	No	No	No	No	No	No	No	Yes	No	No	Never	Never	Never	Never	Sometimes	Never	#N/A	#N/A	#N/A	#N/A	#N/A
TD0272	HT	Female	26	School Lodging	Europe	Switzerland	No	No	101	Yes	Yes	Yes	No	No	No	No	No	No	No	No	Never	Never	Never	Sometimes	Always	Never	Never	Never	Never	Sometimes	Always
TD0278	TD	Male	34	Host Family	Europe	Others	No	Yes	19	Yes	No	#N/A	#N/A	No	No	No	No	Yes	No	No	Never	Never	Sometimes	Never	Sometimes	Never	Never	Never	#N/A	#N/A	#N/A
TD0279	HT	Female	18	School Lodging	Europe	United Kingdom	Yes	Yes	50	Yes	Yes	Yes	Yes	No	Yes	No	No	Yes	No	No	Always	Never	Sometimes	Always	Sometimes	Sometimes	Never	Sometimes	Never	Always	Always
TD0288	HT	Female	20	School Lodging	North America	United States	No	No	18	Yes	Yes	Yes	No	No	No	No	No	No	No	No	Never	Never	Never	Always	Always	Sometimes	Never	Never	Never	Never	Always
TD0289	HT	Male	19	School Lodging	North America	United States	No	Yes	17	Yes	Yes	Yes	#N/A	No	No	No	No	No	No	No	Never	Never	Never	Sometimes	Always	Never	#N/A	#N/A	#N/A	#N/A	#N/A
TD0290	HT	Female	23	Other	Europe	Germany	No	Yes	38	Yes	Yes	Yes	No	No	No	No	No	Yes	No	No	Never	Sometimes	Never	Always	Sometimes	Never	Always	Sometimes	Never	Sometimes	Sometimes
TD0292	TD	Male	28	School Lodging	North America	United States	No	Yes	11	Yes	No	Yes	#N/A	No	No	No	No	Yes	No	No	Sometimes	Never	Sometimes	Sometimes	Always	Never	#N/A	#N/A	#N/A	#N/A	#N/A
TD0296	HT	Female	34	Other	North America	Canada	Yes	Yes	23	Yes	Yes	Yes	No	No	No	Yes	No	Yes	Yes	Antimalarial	Never	Sometimes	Never	Sometimes	Always	Sometimes	Never	Never	Never	Sometimes	Always
TD0299	TD	Male	25	School Lodging	North America	United States	No	Yes	74	Yes	No	No	No	No	No	No	No	No	No	No	Never	Never	Never	Never	Always	Never	Never	Never	Never	Sometimes	Sometimes
TD0309	HT	Female	25	School Lodging	Europe	Netherlands	Yes	Yes	24	Yes	Yes	Yes	No	No	No	No	Yes	No	No	No	Never	Never	Never	Never	Always	Never	Never	Never	Never	Never	Always
TD0315	HT	Male	24	School Lodging	Other regions	Others	No	Yes	24	Yes	Yes	Yes	#N/A	No	No	No	No	No	No	No	Sometimes	Never	Never	Sometimes	Always	Sometimes	Sometimes	Sometimes	Never	Always	Always
TD0317	TD	Female	20	School Lodging	Europe	United Kingdom	No	Yes	38	Yes	Yes	Yes	#N/A	No	No	No	No	No	No	No	Sometimes	Never	Never	Sometimes	Sometimes	Sometimes	Never	Sometimes	Never	Sometimes	Sometimes
TD0318	HT	Female	19	Host Family	Europe	Netherlands	No	Yes	48	No	No	Yes	#N/A	No	No	No	No	No	No	No	Never	Never	Never	Always	Always	Never	#N/A	#N/A	#N/A	#N/A	#N/A
TD0320	HT	Female	50	Host Family	Europe	Switzerland	No	Yes	19	Yes	Yes	Yes	#N/A	No	No	No	No	No	No	No	Never	Never	Never	Never	Always	Never	#N/A	#N/A	#N/A	#N/A	#N/A
TD0322	TD	Female	22	School Lodging	Europe	Others	No	Yes	37	Yes	No	Yes	#N/A	No	No	No	No	Yes	No	No	Never	Never	Never	Sometimes	Never	Never	Never	Never	Never	Sometimes	Sometimes
TD0323	TD	Female	40	Host Family	Europe	Germany	Yes	Yes	29	Yes	Yes	Yes	No	No	No	No	Yes	No	No	No	Never	Never	Never	Sometimes	Always	Never	Never	Never	Never	Never	Always
TD0326	TD	Female	27	Host Family	North America	United States	No	Yes	13	Yes	Yes	Yes	No	No	No	No	Yes	No	No	No	Always	Never	Sometimes	Always	Sometimes	Sometimes	Never	Never	Sometimes	Sometimes	Sometimes
TD0334	TD	Male	26	School Lodging	Other regions	Others	Yes	No	25	No	No	No	No	No	No	No	No	No	No	No	Always	Always	Never	Always	Always	Sometimes	Sometimes	Never	Never	Sometimes	Sometimes
TD0336	TD	Female	22	School Lodging	Europe	Netherlands	Yes	Yes	22	Yes	No	No	No	No	No	No	No	Yes	Yes	Antibiotic	Never	Never	Never	Sometimes	Always	Never	#N/A	#N/A	#N/A	#N/A	#N/A
TD0339	HT	Male	26	Host Family	Europe	Others	Yes	Yes	69	No	No	No	No	No	No	No	No	No	No	No	Always	Sometimes	Never	Sometimes	Sometimes	Never	#N/A	#N/A	#N/A	#N/A	#N/A
TD0340	TD	Female	26	Host Family	North America	United States	Yes	No	33	Yes	Yes	Yes	No	No	Yes	No	No	No	No	No	Never	Never	Sometimes	Always	Always	Never	#N/A	#N/A	#N/A	#N/A	#N/A
TD0341	TD	Female	23	School Lodging	Europe	United Kingdom	No	Yes	49	Yes	No	Yes	No	No	No	No	Yes	Yes	No	No	Never	Never	Sometimes	Sometimes	Never	Never	#N/A	#N/A	#N/A	#N/A	#N/A
TD0342	TD	Female	19	Host Family	Europe	Switzerland	No	Yes	55	Yes	Yes	Yes	#N/A	Yes	No	No	No	No	No	No	Never	Never	Never	Sometimes	Always	Never	#N/A	#N/A	#N/A	#N/A	#N/A
TD0343	TD	Male	41	School Lodging	Europe	Germany	Yes	Yes	26	Yes	Yes	Yes	Yes	No	No	No	No	Yes	No	No	Never	Never	Sometimes	Sometimes	Always	Never	#N/A	#N/A	#N/A	#N/A	#N/A
TD0346	TD	Female	26	Host Family	Europe	Others	No	No	89	Yes	Yes	Yes	#N/A	No	No	No	No	Yes	No	No	Never	Never	Never	Never	Sometimes	Never	#N/A	#N/A	#N/A	#N/A	#N/A
TD0351	HT	Female	31	Host Family	Europe	Switzerland	No	Yes	33	No	No	Yes	No	No	No	No	No	Yes	No	No	Never	Sometimes	Never	Always	Always	Never	#N/A	#N/A	#N/A	#N/A	#N/A
TD0357	TD	Female	64	Host Family	Europe	Netherlands	Yes	Yes	45	Yes	Yes	Yes	Yes	No	No	No	No	No	No	No	Never	Never	Never	Never	Always	Never	Never	Never	Never	Never	Always
TD0358	HT	Male	22	School Lodging	Europe	Others	No	Yes	29	No	Yes	Yes	#N/A	No	No	No	No	No	Yes	Antimalarial	Never	Never	Sometimes	Never	Sometimes	Never	#N/A	#N/A	#N/A	#N/A	#N/A
TD0359	TD	Female	19	Host Family	Europe	Netherlands	No	Yes	52	Yes	No	Yes	#N/A	No	No	No	Yes	No	No	No	Never	Never	Never	Sometimes	Always	Never	Never	Never	Never	Sometimes	Always
TD0370	HT	Male	24	Host Family	Europe	Switzerland	No	Yes	15	Yes	No	Yes	No	No	No	No	No	Yes	No	No	Sometimes	Never	Never	Always	Sometimes	Never	Never	Never	Never	Always	Always
TD0371	TD	Female	23	Host Family	North America	Canada	Yes	No	2	Yes	Yes	Yes	Yes	No	No	No	No	No	No	No	Never	Never	Never	Never	Never	Never	Never	Never	Never	Sometimes	Always
TD0376	TD	Female	21	Host Family	North America	Canada	No	No	9	Yes	No	#N/A	No	No	No	No	No	No	No	No	Never	Never	Never	Never	Always	Never	Sometimes	Never	Never	Never	Always
TD0379	HT	Male	22	School Lodging	North America	United States	No	Yes	41	Yes	Yes	Yes	#N/A	No	No	No	No	No	No	No	Never	Never	Never	Always	Always	Never	Never	Never	Never	Never	Always
TD0386	TD	Male	27	Host Family	Europe	Germany	No	Yes	44	Yes	Yes	Yes	Yes	No	No	No	No	No	No	No	Sometimes	Always	Never	Sometimes	Always	Never	Always	Always	Never	Always	Always
TD0396	TD	Female	51	Other	North America	United States	Yes	Yes	13	No	Yes	Yes	No	No	No	No	No	Yes	No	No	Never	Never	Always	Never	Always	Never	Sometimes	Never	Sometimes	Never	Always
TD0401	TD	Female	20	Host Family	Europe	Switzerland	No	Yes	63	Yes	No	Yes	No	No	No	No	No	Yes	No	No	Never	Never	Never	Never	Never	Never	Never	Never	Never	Never	Sometimes
TD0402	TD	Male	19	Host Family	North America	United States	No	No	30	No	No	No	No	No	No	No	No	No	No	No	Never	Never	Never	Sometimes	Always	Never	Never	Never	Never	Sometimes	Always
TD0405	HT	Male	55	School Lodging	Europe	Switzerland	No	No	111	Yes	No	Yes	No	No	No	No	No	Yes	No	No	Never	Never	Never	Sometimes	Sometimes	Never	Never	Never	Never	Sometimes	Sometimes
TD0410	HT	Male	29	Host Family	Europe	Switzerland	No	Yes	19	Yes	No	No	No	No	No	No	No	Yes	No	No	Sometimes	Never	Sometimes	Never	Never	Sometimes	Never	Sometimes	Sometimes	Sometimes	Sometimes
TD0416	TD	Male	24	Other	Europe	Germany	No	Yes	11	Yes	Yes	Yes	Yes	No	No	No	No	No	No	No	Never	Never	Never	Sometimes	Always	Never	Never	Sometimes	Never	Sometimes	Always
TD0417	TD	Male	23	Other	Europe	Germany	Yes	Yes	10	Yes	No	Yes	No	No	No	No	No	No	No	No	Never	Never	Never	Always	Sometimes	Never	#N/A	#N/A	#N/A	#N/A	#N/A
TD0420	HT	Female	41	Host Family	North America	Canada	No	Yes	89	Yes	Yes	Yes	Yes	Yes	No	Yes	No	No	No	No	Never	Never	Sometimes	Sometimes	Sometimes	Sometimes	Never	Sometimes	Never	Sometimes	Never
TD0429	TD	Male	26	School Lodging	Europe	Netherlands	No	No	12	Yes	Yes	Yes	#N/A	No	No	No	No	No	No	No	Never	Never	Never	Sometimes	Always	Never	#N/A	#N/A	#N/A	#N/A	#N/A
TD0443	TD	Male	26	School Lodging	Europe	Germany	No	Yes	6	Yes	Yes	Yes	No	No	No	Yes	No	No	No	No	Never	Never	Never	Never	Always	Never	Never	Never	Never	Never	Always
TD0456	TD	Male	26	School Lodging	Europe	Germany	No	Yes	23	Yes	No	No	No	No	No	No	No	Yes	No	No	Never	Never	Never	Never	Always	Never	Never	Sometimes	Never	Sometimes	Always
TD0458	TD	Female	32	Host Family	North America	United States	No	No	12	Yes	Yes	Yes	Yes	No	No	No	No	No	No	No	Always	Never	Sometimes	Sometimes	Always	Never	Never	Never	Sometimes	Sometimes	Sometimes
TD0460	TD	Female	18	School Lodging	Europe	Others	No	Yes	2	Yes	No	Yes	Yes	Yes	No	No	No	Yes	No	No	Sometimes	Never	Never	Sometimes	Always	Sometimes	Never	Sometimes	Never	Sometimes	Sometimes

## Sheet: SD02
Fig. 1a and Supplementary Table 2
				Location of majority of meals in past week
Subject_id	Sample_code	Stool_grade	Antibiotics_in_last_week	Prior_week_ate_from_street_vendors	Prior_week_ate_at_local_cheap_restaurants	Prior_week_ate_self_prepared_food	Prior_week_ate_at_expensive_restaurants	Prior_week_ate_at_Amauta_kitchen
TD0002	A	Grade-2	#N/A	#N/A	#N/A	#N/A	#N/A	#N/A
TD0002	A	Grade-1	#N/A	Never	Sometimes	Never	Never	Always
TD0002	A	Grade-2	#N/A	Sometimes	Always	Never	Never	Always
TD0002	A	Grade-2	#N/A	Never	Always	Never	Never	Always
TD0002	A	Grade-2	#N/A	Never	Always	Sometimes	Never	Always
TD0002	A	Grade-1	#N/A	Sometimes	Always	Sometimes	Never	Always
TD0002	A	Grade-1	#N/A	Sometimes	Always	Sometimes	Never	Always
TD0002	A	Grade-1	#N/A	Sometimes	Always	Always	Never	Always
TD0002	D	Grade-3	#N/A	Never	Always	Never	Never	Always
TD0004	A	Grade-1	#N/A	#N/A	#N/A	#N/A	#N/A	#N/A
TD0004	A	Grade-1	#N/A	Never	Always	Never	Never	Always
TD0004	A	Grade-1	#N/A	Never	Always	Sometimes	Sometimes	Always
TD0004	A	Grade-1	#N/A	Never	Always	Always	Never	Always
TD0004	A	Grade-1	#N/A	Never	Sometimes	Sometimes	Never	Always
TD0004	A	Grade-1	#N/A	Never	Always	Sometimes	Never	Always
TD0004	A	Grade-1	#N/A	Never	Always	Sometimes	Never	Always
TD0004	A	Grade-2	#N/A	Never	Always	Sometimes	Never	Always
TD0004	A	Grade-1	#N/A	Never	Always	Never	Never	Always
TD0004	A	Grade-1	#N/A	Never	Always	Never	Never	Always
TD0004	D	Grade-3	#N/A	#N/A	#N/A	#N/A	#N/A	#N/A
TD0004	A	Grade-1	#N/A	Never	Always	Never	Sometimes	Always
TD0005	A	Grade-1	#N/A	#N/A	#N/A	#N/A	#N/A	#N/A
TD0005	A	Grade-2	#N/A	Never	Sometimes	Never	Never	Always
TD0005	A	Grade-1	#N/A	Never	Sometimes	Sometimes	Never	Always
TD0005	A	Grade-1	#N/A	Never	Sometimes	Always	Never	Always
TD0005	A	Grade-1	#N/A	Never	Always	Always	Never	Always
TD0005	A	Grade-1	#N/A	Never	Always	Always	Never	Always
TD0005	A	Grade-1	#N/A	Never	Always	Always	Never	Always
TD0005	D	Grade-3	#N/A	#N/A	#N/A	#N/A	#N/A	#N/A
TD0005	A	Grade-1	#N/A	Never	Always	Sometimes	Never	Always
TD0005	A	Grade-1	#N/A	Never	Always	Sometimes	Never	Always
TD0005	A	Grade-1	#N/A	Never	Always	Sometimes	Never	Always
TD0006	A	Grade-1	#N/A	#N/A	#N/A	#N/A	#N/A	#N/A
TD0006	A	Grade-2	#N/A	Sometimes	Sometimes	Never	Never	Always
TD0006	A	Grade-1	#N/A	Never	Never	Sometimes	Sometimes	Always
TD0006	D	Grade-2	#N/A	Never	Sometimes	Always	Never	Never
TD0006	A	Grade-2	#N/A	Never	Never	Always	Never	Never
TD0006	A	Grade-2	#N/A	Never	Never	Always	Never	Never
TD0006	A	Grade-2	#N/A	Never	Sometimes	Always	Never	Never
TD0006	A	Grade-2	#N/A	Never	Never	Always	Never	Never
TD0006	A	Grade-2	#N/A	Never	Never	Always	Never	Never
TD0006	A	Grade-1	#N/A	Sometimes	Never	Always	Never	Never
TD0006	A	Grade-2	#N/A	Sometimes	Never	Always	Never	Never
TD0006	A	Grade-1	#N/A	Never	Never	Sometimes	Sometimes	Never
TD0006	A	Grade-1	#N/A	Never	Never	Always	Never	Never
TD0006	A	Grade-1	#N/A	#N/A	#N/A	#N/A	#N/A	#N/A
TD0006	A	Grade-1	#N/A	Never	Sometimes	Always	Never	Never
TD0006	A	Grade-1	#N/A	Never	Never	Sometimes	Sometimes	Never
TD0006	A	Grade-1	#N/A	Sometimes	Sometimes	Always	Sometimes	Never
TD0006	D	Grade-2	No	Never	Never	Always	Never	Never
TD0006	A	Grade-2	No	Sometimes	Sometimes	Sometimes	Sometimes	Never
TD0006	D	Grade-3	No	Never	Never	Always	Never	Never
TD0006	D	Grade-2	#N/A	#N/A	#N/A	#N/A	#N/A	#N/A
TD0006	D	Grade-3	Yes	Never	Sometimes	Sometimes	Sometimes	Never
TD0009	A	Grade-1	#N/A	#N/A	#N/A	#N/A	#N/A	#N/A
TD0009	A	Grade-1	#N/A	Never	Sometimes	Never	Never	Always
TD0009	D	Grade-3	#N/A	Never	Never	Never	Sometimes	Always
TD0014	A	Grade-1	#N/A	#N/A	#N/A	#N/A	#N/A	#N/A
TD0014	A	Grade-1	#N/A	#N/A	#N/A	#N/A	#N/A	#N/A
TD0014	D	Grade-3	#N/A	Never	Sometimes	Sometimes	Never	Always
TD0014	D	Grade-1	Yes	#N/A	#N/A	#N/A	#N/A	#N/A
TD0020	A	Grade-2	#N/A	#N/A	#N/A	#N/A	#N/A	#N/A
TD0020	A	Grade-2	#N/A	Never	Always	Never	Never	Always
TD0020	A	Grade-1	#N/A	Never	Always	Never	Sometimes	Always
TD0020	A	Grade-2	#N/A	Never	Always	Never	Sometimes	Always
TD0024	A	Grade-2	#N/A	#N/A	#N/A	#N/A	#N/A	#N/A
TD0024	D	Grade-3	#N/A	Never	Never	Never	Never	Always
TD0024	D	Grade-3	Yes	#N/A	#N/A	#N/A	#N/A	#N/A
TD0025	D	Grade-3	#N/A	#N/A	#N/A	#N/A	#N/A	#N/A
TD0025	A	Grade-1	Yes	Never	Never	Never	Never	Never
TD0025	A	Grade-2	#N/A	#N/A	#N/A	#N/A	#N/A	#N/A
TD0027	A	Grade-1	#N/A	#N/A	#N/A	#N/A	#N/A	#N/A
TD0027	A	Grade-1	#N/A	#N/A	#N/A	#N/A	#N/A	#N/A
TD0027	D	Grade-3	#N/A	Never	Sometimes	Never	Sometimes	Never
TD0027	A	Grade-1	Yes	#N/A	#N/A	#N/A	#N/A	#N/A
TD0029	A	Grade-1	#N/A	#N/A	#N/A	#N/A	#N/A	#N/A
TD0029	A	Grade-2	#N/A	Never	Sometimes	Never	Sometimes	Always
TD0029	A	Grade-2	#N/A	Never	Always	Never	Sometimes	Sometimes
TD0029	D	Grade-3	#N/A	#N/A	#N/A	#N/A	#N/A	#N/A
TD0030	A	Grade-1	#N/A	Never	Sometimes	Never	Sometimes	Never
TD0030	D	Grade-3	#N/A	Never	Sometimes	Sometimes	Sometimes	Never
TD0030	A	Grade-1	Yes	#N/A	Never	Always	Sometimes	Never
TD0032	A	Grade-1	#N/A	#N/A	#N/A	#N/A	#N/A	#N/A
TD0032	A	Grade-1	#N/A	Never	Always	Never	Always	#N/A
TD0035	A	Grade-2	#N/A	#N/A	#N/A	#N/A	#N/A	#N/A
TD0035	A	Grade-2	#N/A	Never	Sometimes	Sometimes	Sometimes	Never
TD0035	A	Grade-2	#N/A	Never	Always	Sometimes	Never	Never
TD0035	A	Grade-1	#N/A	Never	Always	Sometimes	Sometimes	Never
TD0035	A	Grade-1	#N/A	Never	Always	Sometimes	Sometimes	Never
TD0035	A	Grade-1	#N/A	Never	Always	Sometimes	Sometimes	Never
TD0035	D	Grade-3	#N/A	Never	Always	Sometimes	Never	Never
TD0035	A	Grade-1	Yes	Never	Sometimes	Sometimes	Sometimes	Never
TD0035	A	Grade-2	#N/A	Never	Sometimes	Sometimes	Sometimes	Never
TD0035	D	Grade-3	#N/A	Never	Sometimes	Sometimes	Sometimes	Never
TD0035	A	Grade-2	#N/A	Never	Sometimes	Sometimes	Sometimes	Never
TD0037	A	Grade-1	#N/A	Never	Always	Never	Never	Always
TD0037	A	Grade-1	#N/A	Never	Always	Never	Never	Always
TD0037	A	Grade-2	#N/A	Never	Sometimes	Never	Never	Always
TD0037	A	Grade-2	#N/A	Never	Always	Never	Never	Always
TD0037	D	Grade-2	#N/A	#N/A	#N/A	#N/A	#N/A	#N/A
TD0037	A	Grade-1	#N/A	Never	Always	Always	Never	Sometimes
TD0038	A	Grade-2	#N/A	#N/A	#N/A	#N/A	#N/A	#N/A
TD0038	A	Grade-2	#N/A	#N/A	Sometimes	Never	Sometimes	Always
TD0038	A	Grade-2	#N/A	#N/A	Sometimes	Sometimes	Sometimes	Always
TD0038	A	Grade-1	#N/A	Never	Sometimes	Sometimes	Sometimes	Always
TD0038	A	Grade-2	#N/A	Never	Sometimes	Sometimes	Never	Always
TD0038	A	Grade-1	#N/A	Never	Sometimes	Sometimes	Never	Always
TD0038	A	Grade-2	#N/A	Never	Sometimes	Sometimes	Never	Always
TD0038	D	Grade-3	#N/A	#N/A	#N/A	#N/A	#N/A	#N/A
TD0038	A	Grade-1	#N/A	Never	Never	Sometimes	Sometimes	Always
TD0038	A	Grade-1	#N/A	Never	Sometimes	Sometimes	Sometimes	Always
TD0041	A	Grade-1	#N/A	#N/A	#N/A	#N/A	#N/A	#N/A
TD0041	A	Grade-1	#N/A	#N/A	#N/A	#N/A	#N/A	#N/A
TD0041	A	Grade-1	#N/A	#N/A	#N/A	#N/A	#N/A	#N/A
TD0041	A	Grade-1	#N/A	Sometimes	Always	Sometimes	Never	Always
TD0041	A	Grade-1	#N/A	Sometimes	Sometimes	Sometimes	Never	Always
TD0041	A	Grade-2	#N/A	Never	Sometimes	Never	Sometimes	Always
TD0041	A	Grade-1	#N/A	Never	Sometimes	Never	Never	Sometimes
TD0041	A	Grade-2	#N/A	Never	Sometimes	Sometimes	Never	Always
TD0041	A	Grade-2	#N/A	Never	Sometimes	Never	Never	Always
TD0041	A	Grade-1	#N/A	#N/A	#N/A	#N/A	#N/A	#N/A
TD0041	A	Grade-1	#N/A	Never	Sometimes	Sometimes	Sometimes	Always
TD0042	A	Grade-1	#N/A	Never	Never	Never	Never	Always
TD0042	A	Grade-1	#N/A	Never	Sometimes	Never	Never	Always
TD0042	A	Grade-1	#N/A	Never	Sometimes	Never	Sometimes	Always
TD0042	A	Grade-1	#N/A	Never	Sometimes	Sometimes	Never	Always
TD0042	D	Grade-3	#N/A	#N/A	#N/A	#N/A	#N/A	#N/A
TD0042	A	Grade-1	#N/A	#N/A	#N/A	#N/A	#N/A	#N/A
TD0043	D	Grade-2	#N/A	#N/A	#N/A	#N/A	#N/A	#N/A
TD0043	A	Grade-2	Yes	Never	Sometimes	Never	Sometimes	Sometimes
TD0044	A	Grade-2	#N/A	#N/A	#N/A	#N/A	#N/A	#N/A
TD0044	D	Grade-3	#N/A	#N/A	#N/A	#N/A	#N/A	#N/A
TD0044	A	Grade-1	Yes	Never	Sometimes	Never	Never	Never
TD0045	D	Grade-1	#N/A	#N/A	#N/A	#N/A	#N/A	#N/A
TD0045	A	Grade-1	Yes	Never	Never	Never	Never	Never
TD0046	A	Grade-2	#N/A	#N/A	#N/A	#N/A	#N/A	#N/A
TD0046	A	Grade-2	#N/A	Never	Sometimes	Never	Always	Always
TD0046	A	Grade-2	#N/A	Never	Never	Never	Always	Always
TD0046	D	Grade-2	#N/A	Never	Sometimes	Never	Always	Always
TD0046	A	Grade-1	#N/A	Never	Never	Never	Always	Always
TD0046	A	Grade-1	#N/A	Never	Never	Never	Always	Always
TD0046	D	Grade-2	#N/A	#N/A	#N/A	#N/A	#N/A	#N/A
TD0046	A	Grade-2	Yes	Never	Never	Never	Always	Always
TD0047	A	Grade-1	#N/A	#N/A	#N/A	#N/A	#N/A	#N/A
TD0047	A	Grade-2	#N/A	#N/A	#N/A	#N/A	#N/A	#N/A
TD0047	A	Grade-2	#N/A	Never	Always	Never	Never	Always
TD0047	A	Grade-1	#N/A	Never	Always	Never	Never	Always
TD0047	A	Grade-1	#N/A	Never	Always	Never	Never	Always
TD0047	A	Grade-1	No	Never	Always	Never	Never	Always
TD0047	A	Grade-1	No	Never	Always	Never	Never	Always
TD0048	D	Grade-3	#N/A	#N/A	#N/A	#N/A	#N/A	#N/A
TD0048	A	Grade-1	#N/A	Never	Never	Never	Never	Never
TD0050	A	Grade-1	#N/A	Never	Always	Never	Never	Always
TD0050	A	Grade-1	#N/A	#N/A	Sometimes	#N/A	#N/A	Sometimes
TD0050	A	Grade-1	#N/A	Never	Sometimes	Sometimes	Never	Sometimes
TD0050	A	Grade-2	#N/A	#N/A	Sometimes	#N/A	#N/A	Sometimes
TD0050	A	Grade-2	No	Never	Sometimes	Never	Never	Sometimes
TD0050	A	Grade-2	No	Never	Sometimes	Sometimes	Never	Sometimes
TD0052	A	Grade-2	#N/A	#N/A	#N/A	#N/A	#N/A	#N/A
TD0052	D	Grade-3	#N/A	Never	Sometimes	Never	Sometimes	Always
TD0052	A	Grade-1	#N/A	Never	Always	Sometimes	Never	Always
TD0052	A	Grade-1	#N/A	Never	Always	Sometimes	Never	Always
TD0052	D	Grade-3	No	Never	Always	Sometimes	Never	Always
TD0052	A	Grade-1	No	Never	Always	Sometimes	Sometimes	Always
TD0052	A	Grade-1	No	Never	Always	Sometimes	Never	Always
TD0052	A	Grade-1	No	Never	Always	Never	Sometimes	Always
TD0052	A	Grade-1	No	Never	Always	Never	Sometimes	Always
TD0052	A	Grade-1	No	Never	Always	Never	Sometimes	Always
TD0052	A	Grade-1	No	Never	Always	Never	Always	Always
TD0052	A	Grade-1	No	Never	Always	Never	Always	Always
TD0057	A	Grade-2	#N/A	#N/A	#N/A	#N/A	#N/A	#N/A
TD0057	A	Grade-1	#N/A	Never	Always	Sometimes	Never	Always
TD0057	A	Grade-1	#N/A	#N/A	Always	Sometimes	#N/A	Always
TD0057	A	Grade-2	#N/A	Never	Always	Never	Never	Always
TD0057	A	Grade-1	#N/A	Never	Always	Never	Sometimes	Always
TD0058	D	Grade-4	#N/A	#N/A	#N/A	#N/A	#N/A	#N/A
TD0058	A	Grade-1	#N/A	Never	Sometimes	Always	Never	Never
TD0059	D	Grade-3	#N/A	#N/A	#N/A	#N/A	#N/A	#N/A
TD0059	D	Grade-2	Yes	Never	Never	Never	Sometimes	Never
TD0061	D	Grade-2	#N/A	#N/A	#N/A	#N/A	#N/A	#N/A
TD0061	A	Grade-2	#N/A	Never	Never	Never	Sometimes	Never
TD0066	D	Grade-3	#N/A	#N/A	#N/A	#N/A	#N/A	#N/A
TD0066	A	Grade-1	Yes	Never	Sometimes	Sometimes	Sometimes	Always
TD0066	A	Grade-1	No	Never	Never	Sometimes	Sometimes	Always
TD0066	A	Grade-2	No	Never	Sometimes	Never	Never	Always
TD0069	A	Grade-1	#N/A	#N/A	#N/A	#N/A	#N/A	#N/A
TD0069	D	Grade-2	#N/A	#N/A	#N/A	#N/A	#N/A	#N/A
TD0069	A	Grade-1	Yes	Never	Never	Sometimes	Never	Sometimes
TD0072	A	Grade-2	#N/A	#N/A	#N/A	#N/A	#N/A	#N/A
TD0072	A	Grade-1	No	Never	Sometimes	Always	Never	Never
TD0072	D	Grade-3	No	Never	Never	Always	Never	Never
TD0072	A	Grade-1	#N/A	#N/A	#N/A	#N/A	#N/A	#N/A
TD0074	A	Grade-2	#N/A	#N/A	#N/A	#N/A	#N/A	#N/A
TD0074	A	Grade-2	No	Never	Never	Never	Never	Never
TD0074	D	Grade-2	#N/A	#N/A	#N/A	#N/A	#N/A	#N/A
TD0074	A	Grade-1	#N/A	#N/A	#N/A	#N/A	#N/A	#N/A
TD0077	A	Grade-1	#N/A	#N/A	#N/A	#N/A	#N/A	#N/A
TD0077	A	Grade-2	#N/A	#N/A	#N/A	#N/A	#N/A	#N/A
TD0077	A	Grade-1	No	Sometimes	Sometimes	Never	Sometimes	Always
TD0077	D	Grade-2	No	Never	Sometimes	#N/A	Sometimes	Always
TD0077	A	Grade-1	Yes	Never	Sometimes	Never	Sometimes	Always
TD0078	A	Grade-2	#N/A	#N/A	#N/A	#N/A	#N/A	#N/A
TD0078	D	Grade-2	No	Never	Sometimes	Never	Sometimes	Always
TD0078	A	Grade-2	Yes	#N/A	#N/A	#N/A	#N/A	#N/A
TD0078	A	Grade-2	No	Never	Sometimes	Never	Sometimes	Always
TD0078	A	Grade-2	No	Never	Sometimes	Never	Sometimes	Always
TD0078	A	Grade-1	No	Never	Sometimes	Never	Sometimes	Always
TD0078	A	Grade-2	#N/A	#N/A	#N/A	#N/A	#N/A	#N/A
TD0079	A	Grade-1	#N/A	#N/A	#N/A	#N/A	#N/A	#N/A
TD0079	D	Grade-2	Yes	Never	Sometimes	Never	Never	Always
TD0079	A	Grade-2	Yes	#N/A	#N/A	#N/A	#N/A	#N/A
TD0081	A	Grade-2	#N/A	#N/A	#N/A	#N/A	#N/A	#N/A
TD0081	D	Grade-2	#N/A	#N/A	#N/A	#N/A	#N/A	#N/A
TD0082	D	Grade-4	#N/A	#N/A	#N/A	#N/A	#N/A	#N/A
TD0082	A	Grade-1	No	Never	Sometimes	Never	Never	Always
TD0082	A	Grade-2	No	Never	Never	Never	Never	Always
TD0083	A	Grade-1	#N/A	#N/A	#N/A	#N/A	#N/A	#N/A
TD0083	D	Grade-2	#N/A	#N/A	#N/A	#N/A	#N/A	#N/A
TD0083	A	Grade-1	Yes	Never	Never	Sometimes	Never	Never
TD0083	A	Grade-1	Yes	Never	Always	Never	Never	Never
TD0083	A	Grade-1	No	Never	Never	Never	Sometimes	Never
TD0083	A	Grade-1	No	Never	Never	Never	Sometimes	Always
TD0083	A	Grade-1	#N/A	#N/A	#N/A	#N/A	#N/A	#N/A
TD0084	A	Grade-2	#N/A	#N/A	#N/A	#N/A	#N/A	#N/A
TD0084	A	Grade-1	No	Never	Always	Never	Never	Never
TD0084	A	Grade-2	No	Never	Sometimes	Never	Sometimes	Never
TD0084	A	Grade-1	No	Never	Sometimes	Never	Never	Sometimes
TD0084	A	Grade-2	No	Never	Sometimes	Never	Sometimes	Always
TD0084	A	Grade-1	No	Never	Sometimes	Never	Sometimes	Always
TD0084	A	Grade-2	No	Never	Sometimes	Never	Never	Always
TD0085	A	Grade-1	#N/A	#N/A	#N/A	#N/A	#N/A	#N/A
TD0085	A	Grade-1	No	Never	Sometimes	Always	Never	Never
TD0085	A	Grade-1	No	Never	Sometimes	Always	Sometimes	Never
TD0085	A	Grade-1	No	Never	Sometimes	Always	Never	Never
TD0085	A	Grade-1	#N/A	#N/A	#N/A	#N/A	#N/A	#N/A
TD0086	A	Grade-2	#N/A	#N/A	#N/A	#N/A	#N/A	#N/A
TD0086	A	Grade-1	No	Never	Sometimes	Never	Sometimes	Never
TD0086	A	Grade-2	No	Never	Sometimes	Never	Sometimes	Never
TD0086	A	Grade-1	#N/A	#N/A	#N/A	#N/A	#N/A	#N/A
TD0086	A	Grade-1	No	Never	Never	Sometimes	Sometimes	Always
TD0086	A	Grade-1	#N/A	#N/A	#N/A	#N/A	#N/A	#N/A
TD0086	D	Grade-3	No	Never	Sometimes	Never	Sometimes	Always
TD0089	D	Grade-3	#N/A	#N/A	#N/A	#N/A	#N/A	#N/A
TD0089	A	Grade-1	No	Never	Sometimes	Never	Sometimes	Sometimes
TD0089	A	Grade-1	No	Never	Sometimes	Never	Never	Sometimes
TD0091	A	Grade-1	No	Never	Sometimes	Sometimes	Never	Always
TD0091	A	Grade-1	#N/A	#N/A	#N/A	#N/A	#N/A	#N/A
TD0096	A	Grade-2	#N/A	#N/A	#N/A	#N/A	#N/A	#N/A
TD0096	D	Grade-3	No	Never	Sometimes	Never	Sometimes	Always
TD0096	D	Grade-2	Yes	Never	Sometimes	Never	Never	Always
TD0096	A	Grade-2	Yes	Never	Sometimes	Never	Sometimes	Always
TD0096	A	Grade-2	#N/A	#N/A	#N/A	#N/A	#N/A	#N/A
TD0097	A	Grade-2	#N/A	#N/A	#N/A	#N/A	#N/A	#N/A
TD0097	A	Grade-2	No	Never	Sometimes	Never	Sometimes	Always
TD0097	D	Grade-2	Yes	Never	Always	Never	Never	Always
TD0097	A	Grade-1	Yes	#N/A	#N/A	#N/A	#N/A	#N/A
TD0098	D	Grade-3	#N/A	#N/A	#N/A	#N/A	#N/A	#N/A
TD0098	A	Grade-2	Yes	Never	Sometimes	Never	Never	Never
TD0098	A	Grade-1	No	Never	Sometimes	Always	Never	Never
TD0098	A	Grade-2	#N/A	#N/A	#N/A	#N/A	#N/A	#N/A
TD0098	A	Grade-2	No	Never	Sometimes	Sometimes	Never	Never
TD0098	A	Grade-2	#N/A	#N/A	#N/A	#N/A	#N/A	#N/A
TD0099	D	Grade-2	#N/A	#N/A	#N/A	#N/A	#N/A	#N/A
TD0099	A	Grade-1	No	Never	Sometimes	Never	Sometimes	Always
TD0099	A	Grade-2	No	Sometimes	Sometimes	Sometimes	Sometimes	Always
TD0099	A	Grade-1	No	Sometimes	Always	#N/A	Sometimes	Always
TD0099	D	Grade-2	No	Never	Sometimes	Never	Sometimes	Always
TD0099	A	Grade-2	No	Never	Always	Never	Sometimes	Always
TD0101	A	Grade-2	#N/A	#N/A	#N/A	#N/A	#N/A	#N/A
TD0101	A	Grade-1	#N/A	#N/A	#N/A	#N/A	#N/A	#N/A
TD0101	A	Grade-1	No	Never	Always	Never	Never	#N/A
TD0101	A	Grade-1	No	Sometimes	Sometimes	Never	Sometimes	Never
TD0101	D	Grade-1	#N/A	#N/A	#N/A	#N/A	#N/A	#N/A
TD0101	A	Grade-2	No	Sometimes	Sometimes	Never	Sometimes	Never
TD0101	A	Grade-2	#N/A	#N/A	#N/A	#N/A	#N/A	#N/A
TD0102	A	Grade-1	#N/A	#N/A	#N/A	#N/A	#N/A	#N/A
TD0102	A	Grade-1	No	Never	Never	Never	Sometimes	Never
TD0102	A	Grade-1	No	Never	Never	Never	Sometimes	Never
TD0103	A	Grade-2	#N/A	#N/A	#N/A	#N/A	#N/A	#N/A
TD0103	D	Grade-2	#N/A	#N/A	#N/A	#N/A	#N/A	#N/A
TD0103	A	Grade-2	No	Sometimes	Sometimes	Always	Never	Never
TD0103	A	Grade-1	No	Sometimes	Sometimes	Sometimes	Sometimes	Never
TD0103	A	Grade-1	No	Sometimes	Sometimes	Sometimes	Sometimes	Never
TD0103	A	Grade-1	No	Sometimes	Sometimes	Sometimes	Sometimes	Never
TD0103	D	Grade-3	Yes	Sometimes	Sometimes	Never	Sometimes	Never
TD0107	A	Grade-1	No	Never	Sometimes	Sometimes	Sometimes	Sometimes
TD0107	D	Grade-4	#N/A	#N/A	#N/A	#N/A	#N/A	#N/A
TD0107	A	Grade-1	Yes	Never	Sometimes	Never	Sometimes	Always
TD0107	A	Grade-1	No	Never	Sometimes	Never	Sometimes	Always
TD0107	A	Grade-1	No	Never	Sometimes	Never	Sometimes	Always
TD0117	A	Grade-1	#N/A	#N/A	#N/A	#N/A	#N/A	#N/A
TD0117	A	Grade-2	No	Never	Always	Never	Never	Never
TD0117	A	Grade-1	No	Sometimes	Always	Never	Never	Never
TD0118	A	Grade-1	#N/A	#N/A	#N/A	#N/A	#N/A	#N/A
TD0118	A	Grade-1	Yes	Never	Never	Sometimes	Sometimes	Always
TD0118	A	Grade-1	Yes	Never	Never	Sometimes	Never	Always
TD0118	A	Grade-1	No	Never	Sometimes	Always	Never	Always
TD0118	A	Grade-1	No	Never	Sometimes	Never	Never	Always
TD0119	A	Grade-2	#N/A	#N/A	#N/A	#N/A	#N/A	#N/A
TD0119	D	Grade-2	No	Never	Never	Sometimes	Sometimes	Always
TD0119	A	Grade-1	Yes	Never	Never	Sometimes	Never	Always
TD0119	D	Grade-3	Yes	Never	Sometimes	Never	Never	Always
TD0119	A	Grade-1	Yes	Never	Never	Never	Never	Always
TD0120	A	Grade-1	No	Never	Always	Never	Never	Always
TD0120	D	Grade-3	No	Never	Always	Never	Never	Always
TD0120	A	Grade-1	No	Never	Always	Sometimes	Never	Always
TD0120	A	Grade-1	#N/A	#N/A	#N/A	#N/A	#N/A	#N/A
TD0121	A	Grade-1	#N/A	#N/A	#N/A	#N/A	#N/A	#N/A
TD0121	A	Grade-1	No	Never	Always	Sometimes	Never	Always
TD0126	A	Grade-1	#N/A	#N/A	#N/A	#N/A	#N/A	#N/A
TD0126	A	Grade-1	No	Never	Sometimes	Never	Sometimes	Always
TD0126	A	Grade-1	No	Never	Never	Sometimes	Sometimes	Always
TD0127	A	Grade-1	No	#N/A	#N/A	#N/A	Sometimes	Always
TD0127	A	Grade-2	No	#N/A	#N/A	#N/A	Sometimes	Always
TD0127	A	Grade-1	No	Never	Never	Sometimes	Sometimes	Always
TD0127	A	Grade-1	No	Never	Sometimes	Never	Sometimes	Always
TD0128	D	Grade-2	No	Never	Always	Never	Never	Always
TD0128	D	Grade-2	No	Never	Always	Never	Never	Sometimes
TD0128	A	Grade-2	Yes	Never	Sometimes	Never	Never	Sometimes
TD0132	A	Grade-1	#N/A	#N/A	#N/A	#N/A	#N/A	#N/A
TD0132	D	Grade-3	Yes	Never	Sometimes	Never	Never	Always
TD0135	A	Grade-1	#N/A	#N/A	#N/A	#N/A	#N/A	#N/A
TD0135	A	Grade-1	No	Never	Sometimes	Never	Sometimes	Never
TD0135	A	Grade-1	No	Never	Sometimes	Never	Sometimes	Never
TD0135	A	Grade-1	No	Sometimes	Sometimes	Never	Sometimes	Never
TD0140	A	Grade-1	#N/A	#N/A	#N/A	#N/A	#N/A	#N/A
TD0140	A	Grade-1	No	Never	Sometimes	Never	Sometimes	Always
TD0140	A	Grade-1	#N/A	Never	Sometimes	Never	Never	Always
TD0140	A	Grade-1	#N/A	Never	Sometimes	Never	Never	Always
TD0140	D	Grade-3	#N/A	Never	Sometimes	Never	Never	Always
TD0141	A	Grade-1	#N/A	#N/A	#N/A	#N/A	#N/A	#N/A
TD0141	A	Grade-1	#N/A	#N/A	#N/A	#N/A	#N/A	#N/A
TD0141	D	Grade-1	#N/A	#N/A	#N/A	#N/A	#N/A	#N/A
TD0141	A	Grade-2	Yes	#N/A	#N/A	#N/A	#N/A	#N/A
TD0141	A	Grade-1	No	Never	Always	Sometimes	Sometimes	Always
TD0142	A	Grade-2	#N/A	#N/A	#N/A	#N/A	#N/A	#N/A
TD0142	A	Grade-2	No	Never	Always	Never	Never	Never
TD0142	D	Grade-2	No	Sometimes	Always	Sometimes	Never	Never
TD0142	A	Grade-1	Yes	Never	Always	Sometimes	Never	Never
TD0142	A	Grade-1	#N/A	Never	Always	Sometimes	Never	Never
TD0145	A	Grade-1	No	Never	Sometimes	Sometimes	Never	Never
TD0145	A	Grade-1	No	Never	Sometimes	Never	Never	Never
TD0145	A	Grade-1	No	Never	Sometimes	Sometimes	Never	Never
TD0146	A	Grade-1	Yes	Never	Always	Never	Sometimes	Never
TD0146	A	Grade-1	#N/A	Never	Always	Sometimes	Never	Never
TD0146	A	Grade-1	#N/A	Never	Always	Never	Sometimes	Never
TD0146	A	Grade-1	Yes	Never	Always	Never	Never	Never
TD0146	A	Grade-1	No	Never	Always	Sometimes	Never	Sometimes
TD0148	A	Grade-1	#N/A	#N/A	#N/A	#N/A	#N/A	#N/A
TD0148	D	Grade-3	Yes	Never	Never	Never	Always	Always
TD0152	A	Grade-2	#N/A	#N/A	#N/A	#N/A	#N/A	#N/A
TD0152	A	Grade-1	No	Never	Sometimes	Never	Sometimes	Always
TD0152	A	Grade-1	#N/A	Never	Never	Never	Sometimes	Always
TD0152	A	Grade-1	#N/A	Never	Never	Never	Sometimes	Always
TD0152	A	Grade-1	#N/A	Never	Never	Never	Sometimes	Always
TD0152	A	Grade-1	No	Never	Never	Sometimes	Sometimes	Always
TD0155	D	Grade-2	#N/A	#N/A	#N/A	#N/A	#N/A	#N/A
TD0155	A	Grade-1	#N/A	Never	Sometimes	Never	Never	Always
TD0155	A	Grade-1	No	Never	Sometimes	Never	Never	Always
TD0155	D	Grade-3	#N/A	#N/A	#N/A	#N/A	#N/A	#N/A
TD0155	A	Grade-1	Yes	Never	Never	Never	Never	Always
TD0160	D	Grade-3	Yes	Never	Sometimes	Never	Sometimes	Sometimes
TD0160	A	Grade-1	#N/A	#N/A	#N/A	#N/A	#N/A	#N/A
TD0166	A	Grade-1	#N/A	#N/A	#N/A	#N/A	#N/A	#N/A
TD0166	A	Grade-1	No	Never	Always	Never	Never	Always
TD0166	D	Grade-3	No	Never	Always	Sometimes	Never	Sometimes
TD0169	A	Grade-1	#N/A	#N/A	#N/A	#N/A	#N/A	#N/A
TD0169	A	Grade-1	No	Never	Always	Sometimes	Never	Always
TD0169	A	Grade-1	No	Never	Sometimes	Never	Never	Always
TD0171	A	Grade-1	#N/A	#N/A	#N/A	#N/A	#N/A	#N/A
TD0171	D	Grade-2	No	Never	Sometimes	Sometimes	Never	Sometimes
TD0171	D	Grade-2	Yes	#N/A	#N/A	#N/A	#N/A	#N/A
TD0171	A	Grade-1	Yes	#N/A	Never	Never	#N/A	Always
TD0171	A	Grade-2	No	#N/A	Never	Sometimes	#N/A	Sometimes
TD0171	A	Grade-1	#N/A	#N/A	#N/A	#N/A	#N/A	#N/A
TD0171	A	Grade-1	No	Never	Never	Sometimes	Never	Always
TD0177	A	Grade-2	#N/A	#N/A	#N/A	#N/A	#N/A	#N/A
TD0177	A	Grade-1	No	Never	Sometimes	Never	Sometimes	Never
TD0177	D	Grade-3	Yes	Never	Never	Never	Never	Never
TD0177	A	Grade-2	No	Never	Sometimes	Always	Never	Never
TD0179	A	Grade-1	#N/A	#N/A	#N/A	#N/A	#N/A	#N/A
TD0179	D	Grade-1	#N/A	#N/A	#N/A	#N/A	#N/A	#N/A
TD0179	D	Grade-2	#N/A	#N/A	#N/A	#N/A	#N/A	#N/A
TD0179	D	Grade-3	Yes	Never	Sometimes	Never	Sometimes	Always
TD0179	A	Grade-2	#N/A	#N/A	#N/A	#N/A	#N/A	#N/A
TD0179	A	Grade-1	Yes	Never	Sometimes	Never	Sometimes	Always
TD0180	A	Grade-1	#N/A	#N/A	#N/A	#N/A	#N/A	#N/A
TD0180	A	Grade-2	No	Never	Sometimes	Never	Never	Always
TD0180	A	Grade-1	No	Never	Sometimes	Never	Sometimes	Always
TD0180	D	Grade-3	No	Never	Sometimes	Never	Never	Always
TD0181	D	Grade-3	#N/A	#N/A	#N/A	#N/A	#N/A	#N/A
TD0188	D	Grade-2	Yes	Never	Never	Never	Always	Never
TD0188	A	Grade-1	#N/A	#N/A	#N/A	#N/A	#N/A	#N/A
TD0194	D	Grade-4	#N/A	#N/A	#N/A	#N/A	#N/A	#N/A
TD0194	A	Grade-2	#N/A	#N/A	#N/A	#N/A	#N/A	#N/A
TD0194	D	Grade-1	#N/A	#N/A	#N/A	#N/A	#N/A	#N/A
TD0194	D	Grade-2	Yes	Never	Sometimes	Never	Always	Sometimes
TD0194	A	Grade-2	No	Never	Sometimes	Never	Always	Sometimes
TD0194	A	Grade-1	No	Never	Sometimes	Never	Sometimes	Sometimes
TD0195	D	Grade-2	#N/A	#N/A	#N/A	#N/A	#N/A	#N/A
TD0195	D	Grade-3	Yes	#N/A	#N/A	#N/A	#N/A	#N/A
TD0195	A	Grade-1	No	Never	Sometimes	Never	Never	Never
TD0195	D	Grade-3	Yes	Never	Sometimes	Never	Never	Never
TD0195	A	Grade-1	No	Never	Sometimes	Never	Sometimes	Never
TD0197	D	Grade-2	#N/A	#N/A	#N/A	#N/A	#N/A	#N/A
TD0197	A	Grade-2	#N/A	#N/A	#N/A	#N/A	#N/A	#N/A
TD0197	D	Grade-3	No	#N/A	#N/A	Always	Never	#N/A
TD0197	D	Grade-1	Yes	Never	Never	Always	Never	Never
TD0198	D	Grade-2	#N/A	#N/A	#N/A	#N/A	#N/A	#N/A
TD0198	D	Grade-4	#N/A	#N/A	#N/A	#N/A	#N/A	#N/A
TD0200	D	Grade-2	#N/A	#N/A	#N/A	#N/A	#N/A	#N/A
TD0200	A	Grade-1	Yes	#N/A	#N/A	#N/A	#N/A	#N/A
TD0204	D	Grade-3	#N/A	#N/A	#N/A	#N/A	#N/A	#N/A
TD0204	A	Grade-1	Yes	Never	Always	Never	Never	Never
TD0207	A	Grade-1	#N/A	#N/A	#N/A	#N/A	#N/A	#N/A
TD0207	A	Grade-1	No	Sometimes	Sometimes	Sometimes	Sometimes	Sometimes
TD0207	A	Grade-1	No	Never	Sometimes	Sometimes	Sometimes	Sometimes
TD0209	A	Grade-1	#N/A	#N/A	#N/A	#N/A	#N/A	#N/A
TD0209	A	Grade-1	No	Never	Never	Never	Never	Always
TD0209	A	Grade-1	No	Sometimes	Sometimes	Never	Never	Never
TD0209	A	Grade-1	#N/A	#N/A	#N/A	#N/A	#N/A	#N/A
TD0209	D	Grade-4	No	Sometimes	Sometimes	Never	Never	Never
TD0209	A	Grade-1	No	Sometimes	Sometimes	Never	Never	Never
TD0209	A	Grade-2	No	Sometimes	Sometimes	Never	Never	Never
TD0209	A	Grade-1	Yes	Sometimes	Sometimes	Never	Never	Never
TD0209	A	Grade-1	No	Sometimes	Sometimes	Never	Never	Never
TD0213	A	Grade-1	#N/A	#N/A	#N/A	#N/A	#N/A	#N/A
TD0213	A	Grade-1	No	Never	Sometimes	Never	Never	Always
TD0213	A	Grade-1	No	Never	Sometimes	Always	Never	Never
TD0213	A	Grade-1	No	Never	Always	Sometimes	Never	Never
TD0213	A	Grade-1	No	Never	Always	Always	Never	Never
TD0213	D	Grade-1	No	Never	Always	Sometimes	Never	Never
TD0213	A	Grade-1	Yes	Never	Sometimes	Always	Never	Never
TD0213	A	Grade-2	No	Never	Always	Always	Never	Never
TD0216	A	Grade-2	#N/A	#N/A	#N/A	#N/A	#N/A	#N/A
TD0216	A	Grade-2	No	Never	Always	Never	Never	Never
TD0216	A	Grade-2	#N/A	#N/A	#N/A	#N/A	#N/A	#N/A
TD0216	A	Grade-2	No	Never	Always	Never	Never	Never
TD0216	D	Grade-4	No	Never	Always	Never	Never	Never
TD0216	A	Grade-1	No	Never	Always	Never	Sometimes	Never
TD0216	A	Grade-2	No	Sometimes	Sometimes	Sometimes	Never	Never
TD0216	A	Grade-1	No	Sometimes	Sometimes	Always	Never	Never
TD0216	A	Grade-1	No	Never	Sometimes	Always	Never	Never
TD0216	A	Grade-1	No	Sometimes	Sometimes	Sometimes	Never	Never
TD0216	A	Grade-2	No	Sometimes	Sometimes	Sometimes	Never	Never
TD0216	A	Grade-2	No	Sometimes	Sometimes	Always	Never	Never
TD0217	A	Grade-2	#N/A	#N/A	#N/A	#N/A	#N/A	#N/A
TD0217	A	Grade-2	No	Never	Sometimes	Never	Never	Sometimes
TD0217	A	Grade-1	No	Never	Sometimes	Never	Never	Always
TD0217	A	Grade-1	No	Never	Never	Never	Never	Always
TD0217	A	Grade-2	No	Never	Never	Never	Never	Always
TD0217	A	Grade-2	No	Never	Never	Never	Never	Always
TD0217	A	Grade-2	No	Sometimes	Never	Sometimes	Never	Never
TD0218	A	Grade-1	#N/A	#N/A	#N/A	#N/A	#N/A	#N/A
TD0218	D	Grade-2	No	Never	Never	Sometimes	Never	Never
TD0218	A	Grade-2	Yes	Never	Never	Always	Never	Sometimes
TD0218	A	Grade-1	No	Never	Never	Never	Never	Always
TD0218	A	Grade-1	No	Never	Sometimes	Sometimes	Never	Never
TD0218	A	Grade-2	No	Never	Sometimes	Never	Never	Never
TD0218	A	Grade-1	No	Never	Sometimes	Never	Never	Never
TD0225	A	Grade-1	#N/A	#N/A	#N/A	#N/A	#N/A	#N/A
TD0225	A	Grade-2	No	Never	Sometimes	Always	Never	Always
TD0225	A	Grade-1	No	Never	Sometimes	Always	Never	Always
TD0226	A	Grade-1	#N/A	#N/A	#N/A	#N/A	#N/A	#N/A
TD0226	A	Grade-2	#N/A	#N/A	#N/A	#N/A	#N/A	#N/A
TD0226	A	Grade-1	No	Never	Sometimes	Always	Never	Never
TD0226	A	Grade-2	#N/A	#N/A	#N/A	#N/A	#N/A	#N/A
TD0226	A	Grade-1	No	Never	Sometimes	Always	Never	Never
TD0226	D	Grade-3	No	Never	Never	Always	Never	Always
TD0226	A	Grade-1	Yes	Never	Never	Always	Never	Always
TD0227	D	Grade-4	#N/A	#N/A	#N/A	#N/A	#N/A	#N/A
TD0227	A	Grade-1	Yes	Sometimes	Always	Sometimes	Never	Sometimes
TD0227	A	Grade-1	No	Sometimes	Always	Always	Sometimes	Sometimes
TD0229	D	Grade-3	#N/A	#N/A	#N/A	#N/A	#N/A	#N/A
TD0229	A	Grade-1	No	Sometimes	Sometimes	Sometimes	Never	Sometimes
TD0229	A	Grade-1	No	Sometimes	Sometimes	Always	Sometimes	Sometimes
TD0230	A	Grade-2	#N/A	#N/A	#N/A	#N/A	#N/A	#N/A
TD0230	A	Grade-1	No	Sometimes	Never	Always	Never	Never
TD0230	A	Grade-1	No	Sometimes	Sometimes	Never	Never	Sometimes
TD0230	D	Grade-4	#N/A	#N/A	#N/A	#N/A	#N/A	#N/A
TD0230	A	Grade-1	No	Sometimes	Sometimes	Sometimes	Never	Sometimes
TD0230	A	Grade-1	No	Never	Sometimes	Sometimes	Never	Sometimes
TD0231	D	Grade-3	#N/A	#N/A	#N/A	#N/A	#N/A	#N/A
TD0231	D	Grade-3	No	Sometimes	Always	Sometimes	Never	Always
TD0231	D	Grade-4	#N/A	#N/A	#N/A	#N/A	#N/A	#N/A
TD0233	A	Grade-1	#N/A	#N/A	#N/A	#N/A	#N/A	#N/A
TD0233	A	Grade-2	No	Never	Never	Always	Always	Never
TD0233	A	Grade-1	No	Never	Never	Always	Always	Never
TD0233	A	Grade-1	No	Never	Sometimes	Always	Sometimes	Never
TD0233	A	Grade-1	No	Never	Sometimes	Always	Sometimes	Never
TD0233	A	Grade-1	No	Never	Sometimes	Always	Sometimes	Never
TD0234	A	Grade-1	#N/A	#N/A	#N/A	#N/A	#N/A	#N/A
TD0234	A	Grade-1	No	Always	Always	Never	Never	Never
TD0234	A	Grade-1	No	Always	Sometimes	Always	Never	Always
TD0234	A	Grade-1	No	Always	Sometimes	Always	Never	Always
TD0234	A	Grade-1	No	Always	Never	Always	Never	Always
TD0236	D	Grade-3	#N/A	#N/A	#N/A	#N/A	#N/A	#N/A
TD0236	A	Grade-1	Yes	Sometimes	Never	Sometimes	Never	Always
TD0236	A	Grade-1	No	Sometimes	Sometimes	Sometimes	Never	Always
TD0236	A	Grade-1	No	Sometimes	Never	Sometimes	Never	Always
TD0239	A	Grade-2	#N/A	#N/A	#N/A	#N/A	#N/A	#N/A
TD0239	D	Grade-3	No	Never	Always	Never	Never	Never
TD0240	A	Grade-1	#N/A	#N/A	#N/A	#N/A	#N/A	#N/A
TD0240	A	Grade-1	#N/A	#N/A	#N/A	#N/A	#N/A	#N/A
TD0240	A	Grade-1	No	Sometimes	Sometimes	Sometimes	Never	Always
TD0240	A	Grade-1	#N/A	#N/A	#N/A	#N/A	#N/A	#N/A
TD0240	A	Grade-1	No	Sometimes	Sometimes	Sometimes	Never	Always
TD0240	A	Grade-1	No	Sometimes	Sometimes	Sometimes	Sometimes	Always
TD0240	A	Grade-1	No	Sometimes	Sometimes	Sometimes	Sometimes	Sometimes
TD0240	A	Grade-1	No	Sometimes	Sometimes	Sometimes	Sometimes	Sometimes
TD0240	A	Grade-1	No	Sometimes	Sometimes	Sometimes	Sometimes	Sometimes
TD0245	A	Grade-1	#N/A	#N/A	#N/A	#N/A	#N/A	#N/A
TD0245	A	Grade-2	No	Sometimes	Sometimes	Never	Never	Always
TD0245	A	Grade-1	No	Never	Sometimes	Never	Never	Always
TD0246	D	Grade-3	#N/A	#N/A	#N/A	#N/A	#N/A	#N/A
TD0246	A	Grade-3	No	Never	Never	Sometimes	Sometimes	Never
TD0246	A	Grade-1	No	Never	Never	Always	Sometimes	Always
TD0250	A	Grade-2	No	Never	Sometimes	Never	Sometimes	Always
TD0250	D	Grade-2	#N/A	#N/A	#N/A	#N/A	#N/A	#N/A
TD0253	A	Grade-3	#N/A	#N/A	#N/A	#N/A	#N/A	#N/A
TD0253	A	Grade-1	Yes	Always	Always	Sometimes	Never	Always
TD0253	A	Grade-1	Yes	Sometimes	Sometimes	Sometimes	Never	Always
TD0255	D	Grade-4	#N/A	#N/A	#N/A	#N/A	#N/A	#N/A
TD0255	A	Grade-1	Yes	Never	Never	Sometimes	Never	Never
TD0255	A	Grade-1	Yes	Never	Never	Always	Never	Never
TD0255	A	Grade-2	No	Never	Never	Always	Never	Never
TD0255	A	Grade-1	No	Never	Never	Always	Never	Never
TD0255	A	Grade-1	#N/A	#N/A	#N/A	#N/A	#N/A	#N/A
TD0256	D	Grade-4	#N/A	#N/A	#N/A	#N/A	#N/A	#N/A
TD0256	A	Grade-1	Yes	Never	Sometimes	Sometimes	Never	Never
TD0256	A	Grade-1	No	Never	Never	Always	Never	Never
TD0256	A	Grade-1	No	Never	Never	Always	Never	Never
TD0256	A	Grade-1	No	Never	Never	Always	Never	Never
TD0256	A	Grade-1	#N/A	#N/A	#N/A	#N/A	#N/A	#N/A
TD0258	D	Grade-2	#N/A	#N/A	#N/A	#N/A	#N/A	#N/A
TD0258	A	Grade-1	Yes	Never	Sometimes	Never	Never	Always
TD0258	A	Grade-1	No	Never	Sometimes	Never	Never	Always
TD0258	A	Grade-2	No	Never	Sometimes	Never	Never	Always
TD0262	D	Grade-4	#N/A	#N/A	#N/A	#N/A	#N/A	#N/A
TD0262	A	Grade-1	#N/A	#N/A	#N/A	#N/A	#N/A	#N/A
TD0263	D	Grade-2	#N/A	#N/A	#N/A	#N/A	#N/A	#N/A
TD0263	A	Grade-1	No	Never	Sometimes	Never	Never	Always
TD0263	A	Grade-2	#N/A	#N/A	#N/A	#N/A	#N/A	#N/A
TD0272	A	Grade-1	#N/A	#N/A	#N/A	#N/A	#N/A	#N/A
TD0272	A	Grade-1	#N/A	#N/A	#N/A	#N/A	#N/A	#N/A
TD0272	A	Grade-1	#N/A	#N/A	#N/A	#N/A	#N/A	#N/A
TD0272	A	Grade-1	#N/A	#N/A	#N/A	#N/A	#N/A	#N/A
TD0272	A	Grade-1	#N/A	#N/A	#N/A	#N/A	#N/A	#N/A
TD0272	A	Grade-1	#N/A	#N/A	#N/A	#N/A	#N/A	#N/A
TD0272	A	Grade-1	No	Sometimes	Always	Never	Never	Always
TD0272	A	Grade-1	No	Never	Sometimes	Sometimes	Never	Always
TD0272	A	Grade-1	#N/A	#N/A	#N/A	#N/A	#N/A	#N/A
TD0278	D	Grade-3	#N/A	#N/A	#N/A	#N/A	#N/A	#N/A
TD0278	A	Grade-1	#N/A	#N/A	#N/A	#N/A	#N/A	#N/A
TD0278	A	Grade-1	#N/A	#N/A	#N/A	#N/A	#N/A	#N/A
TD0279	A	Grade-1	#N/A	#N/A	#N/A	#N/A	#N/A	#N/A
TD0279	A	Grade-1	Yes	Never	Never	Always	Never	Always
TD0279	A	Grade-1	No	Never	Never	Always	Never	Always
TD0279	A	Grade-1	No	Sometimes	Never	Always	Never	Always
TD0288	A	Grade-1	#N/A	#N/A	#N/A	#N/A	#N/A	#N/A
TD0288	A	Grade-1	No	Never	Never	Sometimes	Never	Always
TD0288	A	Grade-1	No	Never	Never	Sometimes	Never	Always
TD0289	A	Grade-1	#N/A	#N/A	#N/A	#N/A	#N/A	#N/A
TD0289	A	Grade-1	Yes	Never	Sometimes	Never	Never	Sometimes
TD0289	A	Grade-1	No	Never	Sometimes	Never	Sometimes	Always
TD0290	A	Grade-1	#N/A	#N/A	#N/A	#N/A	#N/A	#N/A
TD0290	A	Grade-1	Yes	Sometimes	Sometimes	Sometimes	Never	Always
TD0290	A	Grade-1	Yes	Sometimes	Sometimes	Sometimes	Never	Always
TD0290	A	Grade-1	No	Sometimes	Sometimes	Sometimes	Never	Always
TD0290	A	Grade-1	No	Sometimes	Sometimes	Sometimes	Never	Sometimes
TD0292	D	Grade-3	#N/A	#N/A	#N/A	#N/A	#N/A	#N/A
TD0296	A	Grade-1	#N/A	#N/A	#N/A	#N/A	#N/A	#N/A
TD0296	A	Grade-1	Yes	Never	Sometimes	Never	Sometimes	Sometimes
TD0296	A	Grade-1	No	Never	Sometimes	Sometimes	Sometimes	Sometimes
TD0299	D	Grade-4	#N/A	#N/A	#N/A	#N/A	#N/A	#N/A
TD0299	D	Grade-2	No	Always	Always	Never	Never	Always
TD0299	A	Grade-2	Yes	Sometimes	Sometimes	Never	Never	Always
TD0299	A	Grade-1	No	Never	Never	Never	Never	Always
TD0299	A	Grade-3	No	Never	Never	Never	Sometimes	Sometimes
TD0299	D	Grade-3	No	Never	Never	Never	Never	Always
TD0299	A	Grade-1	No	Never	Sometimes	Never	Never	Sometimes
TD0299	A	Grade-1	#N/A	#N/A	#N/A	#N/A	#N/A	#N/A
TD0299	A	Grade-2	#N/A	#N/A	#N/A	#N/A	#N/A	#N/A
TD0309	A	Grade-1	#N/A	#N/A	#N/A	#N/A	#N/A	#N/A
TD0309	A	Grade-1	No	Never	Never	Never	Never	Always
TD0309	A	Grade-1	No	Never	Sometimes	Never	Never	Sometimes
TD0315	A	Grade-1	#N/A	#N/A	#N/A	#N/A	#N/A	#N/A
TD0315	A	Grade-1	No	Sometimes	Sometimes	Sometimes	Sometimes	Always
TD0315	A	Grade-1	No	Never	Sometimes	Sometimes	Never	Always
TD0315	A	Grade-2	No	Sometimes	Sometimes	Never	Never	Always
TD0317	D	Grade-3	Yes	Never	Sometimes	Never	Sometimes	Never
TD0317	A	Grade-1	#N/A	#N/A	#N/A	#N/A	#N/A	#N/A
TD0318	A	Grade-1	#N/A	#N/A	#N/A	#N/A	#N/A	#N/A
TD0318	A	Grade-1	No	Sometimes	Always	Sometimes	Never	Never
TD0318	A	Grade-1	No	Always	Always	Always	Always	Always
TD0318	A	Grade-1	No	Never	Sometimes	Always	Sometimes	Always
TD0318	A	Grade-1	No	Sometimes	Always	Always	Sometimes	Sometimes
TD0318	A	Grade-1	No	Sometimes	Sometimes	Always	Never	Always
TD0320	A	Grade-2	#N/A	#N/A	#N/A	#N/A	#N/A	#N/A
TD0320	A	Grade-1	No	Never	Sometimes	Always	Never	Never
TD0320	A	Grade-1	No	Never	Sometimes	Always	Never	Never
TD0322	D	Grade-3	#N/A	#N/A	#N/A	#N/A	#N/A	#N/A
TD0322	A	Grade-1	Yes	Never	Never	Sometimes	Never	Always
TD0322	A	Grade-1	No	Never	Never	Never	Never	Never
TD0323	A	Grade-1	#N/A	#N/A	#N/A	#N/A	#N/A	#N/A
TD0323	D	Grade-3	No	Never	Never	Never	Never	Never
TD0323	A	Grade-1	#N/A	#N/A	#N/A	#N/A	#N/A	#N/A
TD0323	A	Grade-1	No	Never	Never	Never	Never	Never
TD0323	A	Grade-2	No	Never	Never	Sometimes	Never	Never
TD0326	D	Grade-3	Yes	#N/A	#N/A	#N/A	#N/A	#N/A
TD0326	A	Grade-2	Yes	Never	Never	Never	Always	Never
TD0334	A	Grade-1	#N/A	#N/A	#N/A	#N/A	#N/A	#N/A
TD0334	A	Grade-1	No	Never	Never	Never	Never	Always
TD0334	D	Grade-3	No	Never	Sometimes	Never	Never	Sometimes
TD0334	A	Grade-3	#N/A	#N/A	#N/A	#N/A	#N/A	#N/A
TD0336	D	Grade-3	#N/A	#N/A	#N/A	#N/A	#N/A	#N/A
TD0336	A	Grade-1	No	Never	Sometimes	Sometimes	Sometimes	Always
TD0339	A	Grade-1	#N/A	#N/A	#N/A	#N/A	#N/A	#N/A
TD0339	A	Grade-1	#N/A	#N/A	#N/A	#N/A	#N/A	#N/A
TD0339	A	Grade-1	#N/A	#N/A	#N/A	#N/A	#N/A	#N/A
TD0339	A	Grade-2	#N/A	#N/A	#N/A	#N/A	#N/A	#N/A
TD0339	A	Grade-2	#N/A	#N/A	#N/A	#N/A	#N/A	#N/A
TD0339	A	Grade-1	#N/A	#N/A	#N/A	#N/A	#N/A	#N/A
TD0339	A	Grade-1	#N/A	#N/A	#N/A	#N/A	#N/A	#N/A
TD0339	A	Grade-1	#N/A	#N/A	#N/A	#N/A	#N/A	#N/A
TD0340	A	Grade-2	#N/A	#N/A	#N/A	#N/A	#N/A	#N/A
TD0340	D	Grade-3	No	Never	Always	Never	Never	Never
TD0340	A	Grade-1	#N/A	#N/A	#N/A	#N/A	#N/A	#N/A
TD0340	A	Grade-1	#N/A	#N/A	#N/A	#N/A	#N/A	#N/A
TD0340	A	Grade-2	#N/A	#N/A	#N/A	#N/A	#N/A	#N/A
TD0340	A	Grade-2	#N/A	#N/A	#N/A	#N/A	#N/A	#N/A
TD0341	D	Grade-4	#N/A	#N/A	#N/A	#N/A	#N/A	#N/A
TD0341	A	Grade-1	Yes	Never	Never	Never	Never	Always
TD0341	A	Grade-1	#N/A	#N/A	#N/A	#N/A	#N/A	#N/A
TD0341	A	Grade-1	#N/A	#N/A	#N/A	#N/A	#N/A	#N/A
TD0342	A	Grade-1	#N/A	#N/A	#N/A	#N/A	#N/A	#N/A
TD0342	A	Grade-1	#N/A	#N/A	#N/A	#N/A	#N/A	#N/A
TD0342	A	Grade-1	#N/A	#N/A	#N/A	#N/A	#N/A	#N/A
TD0342	D	Grade-3	#N/A	#N/A	#N/A	#N/A	#N/A	#N/A
TD0342	A	Grade-1	Yes	#N/A	#N/A	#N/A	#N/A	#N/A
TD0343	D	Grade-2	No	Never	Sometimes	Never	Sometimes	Always
TD0343	A	Grade-1	Yes	#N/A	#N/A	#N/A	#N/A	#N/A
TD0343	D	Grade-3	#N/A	#N/A	#N/A	#N/A	#N/A	#N/A
TD0343	A	Grade-1	Yes	#N/A	#N/A	#N/A	#N/A	#N/A
TD0346	A	Grade-1	#N/A	#N/A	#N/A	#N/A	#N/A	#N/A
TD0346	D	Grade-2	#N/A	#N/A	#N/A	#N/A	#N/A	#N/A
TD0346	D	Grade-1	#N/A	#N/A	#N/A	#N/A	#N/A	#N/A
TD0351	A	Grade-1	#N/A	#N/A	#N/A	#N/A	#N/A	#N/A
TD0351	A	Grade-2	#N/A	#N/A	#N/A	#N/A	#N/A	#N/A
TD0351	A	Grade-1	#N/A	#N/A	#N/A	#N/A	#N/A	#N/A
TD0351	A	Grade-1	#N/A	#N/A	#N/A	#N/A	#N/A	#N/A
TD0351	A	Grade-1	#N/A	#N/A	#N/A	#N/A	#N/A	#N/A
TD0357	A	Grade-1	#N/A	#N/A	#N/A	#N/A	#N/A	#N/A
TD0357	A	Grade-1	No	Never	Never	Never	Never	Never
TD0357	A	Grade-2	No	Never	Never	Never	Sometimes	Never
TD0357	D	Grade-3	No	#N/A	#N/A	#N/A	Always	#N/A
TD0357	A	Grade-1	Yes	#N/A	#N/A	#N/A	#N/A	#N/A
TD0358	A	Grade-1	#N/A	#N/A	#N/A	#N/A	#N/A	#N/A
TD0358	A	Grade-1	No	Never	Sometimes	Never	Sometimes	Never
TD0358	A	Grade-1	No	Never	Never	Never	Sometimes	Always
TD0358	A	Grade-1	#N/A	#N/A	#N/A	#N/A	#N/A	#N/A
TD0359	A	Grade-2	#N/A	#N/A	#N/A	#N/A	#N/A	#N/A
TD0359	A	Grade-1	No	Never	Sometimes	Sometimes	Never	Always
TD0359	A	Grade-1	No	Never	Sometimes	Sometimes	Never	Sometimes
TD0359	D	Grade-3	No	Never	Sometimes	Sometimes	Never	Never
TD0359	A	Grade-1	No	Never	Never	Sometimes	Never	Sometimes
TD0370	A	Grade-1	No	Never	Never	Always	Sometimes	Never
TD0371	D	Grade-3	#N/A	#N/A	#N/A	#N/A	#N/A	#N/A
TD0376	A	Grade-1	#N/A	#N/A	#N/A	#N/A	#N/A	#N/A
TD0376	D	Grade-3	#N/A	#N/A	#N/A	#N/A	#N/A	#N/A
TD0379	A	Grade-1	#N/A	#N/A	#N/A	#N/A	#N/A	#N/A
TD0379	A	Grade-1	No	Never	Sometimes	Sometimes	Sometimes	Never
TD0379	A	Grade-1	#N/A	#N/A	#N/A	#N/A	#N/A	#N/A
TD0386	D	Grade-3	#N/A	#N/A	#N/A	#N/A	#N/A	#N/A
TD0386	A	Grade-1	Yes	Never	Sometimes	Always	Never	Never
TD0386	A	Grade-1	No	Never	Always	Always	Never	Never
TD0386	A	Grade-2	#N/A	#N/A	#N/A	#N/A	#N/A	#N/A
TD0396	A	Grade-1	#N/A	#N/A	#N/A	#N/A	#N/A	#N/A
TD0396	D	Grade-4	No	Never	Never	Never	Sometimes	Always
TD0401	D	Grade-3	#N/A	#N/A	#N/A	#N/A	#N/A	#N/A
TD0401	A	Grade-1	No	Never	Never	Never	Never	Never
TD0401	A	Grade-1	No	Never	Never	Never	Never	Never
TD0401	A	Grade-1	#N/A	#N/A	#N/A	#N/A	#N/A	#N/A
TD0402	D	Grade-3	#N/A	#N/A	#N/A	#N/A	#N/A	#N/A
TD0402	A	Grade-3	Yes	#N/A	#N/A	#N/A	#N/A	#N/A
TD0405	A	Grade-1	#N/A	#N/A	#N/A	#N/A	#N/A	#N/A
TD0405	A	Grade-2	No	Never	Never	Never	Never	Always
TD0405	A	Grade-2	No	Never	Never	Never	Never	Sometimes
TD0405	A	Grade-2	No	Never	Sometimes	Sometimes	Never	Sometimes
TD0405	A	Grade-3	No	Never	Never	Always	Never	Never
TD0405	A	Grade-1	No	Sometimes	Never	Sometimes	Never	Never
TD0410	A	Grade-3	#N/A	#N/A	#N/A	#N/A	#N/A	#N/A
TD0410	A	Grade-1	#N/A	Sometimes	Sometimes	Never	Sometimes	Never
TD0410	A	Grade-1	No	Never	Sometimes	Never	Sometimes	Never
TD0416	A	Grade-1	#N/A	#N/A	#N/A	#N/A	#N/A	#N/A
TD0416	D	Grade-4	Yes	Never	Sometimes	Never	Sometimes	Never
TD0417	A	Grade-1	#N/A	#N/A	#N/A	#N/A	#N/A	#N/A
TD0417	D	Grade-3	#N/A	#N/A	#N/A	#N/A	#N/A	#N/A
TD0420	A	Grade-2	#N/A	#N/A	#N/A	#N/A	#N/A	#N/A
TD0420	A	Grade-3	No	Never	Never	Never	Never	Never
TD0420	A	Grade-2	No	Never	Never	Sometimes	Never	Never
TD0420	A	Grade-1	No	Never	Sometimes	Never	Never	Never
TD0420	A	Grade-1	No	Never	Never	Never	Never	Never
TD0420	A	Grade-1	No	Never	Sometimes	Sometimes	Never	Never
TD0420	A	Grade-1	No	#N/A	Always	Never	#N/A	Never
TD0420	A	Grade-1	No	Never	Always	Sometimes	Never	Never
TD0420	A	Grade-1	No	Never	Always	Sometimes	Never	Never
TD0420	A	Grade-1	#N/A	#N/A	#N/A	#N/A	#N/A	#N/A
TD0429	D	Grade-3	#N/A	#N/A	#N/A	#N/A	#N/A	#N/A
TD0429	A	Grade-1	Yes	Never	Sometimes	Never	Sometimes	Always
TD0443	A	Grade-1	No	Never	Never	Sometimes	Sometimes	Always
TD0456	A	Grade-2	#N/A	#N/A	#N/A	#N/A	#N/A	#N/A
TD0456	A	Grade-1	No	Never	Never	Never	Sometimes	Always
TD0456	D	Grade-3	Yes	Never	Sometimes	Never	Sometimes	Always
TD0458	A	Grade-2	#N/A	#N/A	#N/A	#N/A	#N/A	#N/A
TD0458	D	Grade-3	No	Never	Sometimes	Always	Never	Never
TD0458	D	Grade-3	#N/A	#N/A	#N/A	#N/A	#N/A	#N/A
TD0460	A	Grade-1	#N/A	#N/A	#N/A	#N/A	#N/A	#N/A

## Sheet: SD03
Fig. 1c and Supplementary Table 13
Subject_id	Sample_type	Mixed_pathogens_detected	EAEC	EPEC	ETEC	DAEC	STEC	EIEC	Campylobacter	Shigella	Norovirus	No_pathogen_detected	Any_pathogen_detected
TD0002	Non-diarrhea	No	No	No	No	No	No	No	No	No	No	Yes	No
TD0002	Non-diarrhea	No	No	No	No	No	No	No	No	No	No	Yes	No
TD0002	Non-diarrhea	No	Yes	No	No	No	No	No	No	No	No	No	Yes
TD0002	Non-diarrhea	No	No	No	No	No	No	No	No	No	No	Yes	No
TD0002	Non-diarrhea	No	No	No	No	No	No	No	No	No	No	Yes	No
TD0002	Non-diarrhea	No	No	No	No	No	No	No	No	No	No	Yes	No
TD0002	Non-diarrhea	No	No	No	No	No	No	No	No	No	No	Yes	No
TD0002	Non-diarrhea	No	No	No	No	Yes	No	No	No	No	No	No	Yes
TD0002	Diarrhea	No	No	No	No	No	No	No	No	No	No	Yes	No
TD0004	Non-diarrhea	No	No	No	No	No	No	No	No	No	No	Yes	No
TD0004	Non-diarrhea	No	Yes	No	No	No	No	No	No	No	No	No	Yes
TD0004	Non-diarrhea	No	No	No	No	No	No	No	No	No	No	Yes	No
TD0004	Non-diarrhea	No	No	No	No	No	No	No	No	No	No	Yes	No
TD0004	Non-diarrhea	No	No	No	No	No	No	No	No	No	No	Yes	No
TD0004	Non-diarrhea	No	No	No	No	No	No	No	No	No	No	Yes	No
TD0004	Non-diarrhea	No	No	No	No	No	No	No	No	No	No	Yes	No
TD0004	Non-diarrhea	No	No	No	No	No	No	No	No	No	No	Yes	No
TD0004	Non-diarrhea	No	No	No	No	No	No	No	No	No	No	Yes	No
TD0004	Non-diarrhea	No	No	Yes	No	No	No	No	No	No	No	No	Yes
TD0004	Diarrhea	Yes	No	No	No	Yes	Yes	No	No	No	Yes	No	Yes
TD0004	Non-diarrhea	No	No	No	No	No	No	No	No	No	No	Yes	No
TD0005	Non-diarrhea	No	No	No	No	No	No	No	No	No	No	Yes	No
TD0005	Non-diarrhea	No	No	No	No	No	No	No	No	No	No	Yes	No
TD0005	Non-diarrhea	No	No	No	No	Yes	No	No	No	No	No	No	Yes
TD0005	Non-diarrhea	No	No	No	No	No	No	No	No	No	No	Yes	No
TD0005	Non-diarrhea	No	No	No	No	No	No	No	No	No	No	Yes	No
TD0005	Non-diarrhea	No	No	No	No	No	No	No	No	No	No	Yes	No
TD0005	Non-diarrhea	No	No	No	No	Yes	No	No	No	No	No	No	Yes
TD0005	Diarrhea	No	No	No	No	No	No	No	No	No	No	Yes	No
TD0005	Non-diarrhea	No	No	No	No	No	No	No	No	No	No	Yes	No
TD0005	Non-diarrhea	No	No	No	No	No	No	No	No	No	No	Yes	No
TD0005	Non-diarrhea	No	No	No	Yes	No	No	No	No	No	No	No	Yes
TD0006	Non-diarrhea	No	No	No	No	No	No	No	No	No	No	Yes	No
TD0006	Non-diarrhea	No	No	No	No	No	No	No	No	No	No	Yes	No
TD0006	Non-diarrhea	No	No	No	No	No	No	No	No	No	No	Yes	No
TD0006	Diarrhea	No	No	No	No	No	No	No	No	No	No	Yes	No
TD0006	Non-diarrhea	No	No	No	No	No	No	No	No	No	No	Yes	No
TD0006	Non-diarrhea	No	No	No	No	No	No	No	No	No	No	Yes	No
TD0006	Non-diarrhea	No	No	No	No	No	No	No	No	No	No	Yes	No
TD0006	Non-diarrhea	No	No	No	No	No	No	No	No	No	No	Yes	No
TD0006	Non-diarrhea	No	No	No	No	No	No	No	No	No	No	Yes	No
TD0006	Non-diarrhea	No	Yes	No	No	No	No	No	No	No	No	No	Yes
TD0006	Non-diarrhea	No	No	No	No	No	No	No	No	No	No	Yes	No
TD0006	Non-diarrhea	No	No	No	No	No	No	No	No	No	No	Yes	No
TD0006	Non-diarrhea	No	No	No	No	No	No	No	No	No	No	Yes	No
TD0006	Non-diarrhea	No	No	No	No	No	No	No	No	No	No	Yes	No
TD0006	Non-diarrhea	No	No	No	No	No	No	No	No	No	No	Yes	No
TD0006	Non-diarrhea	No	No	No	No	No	No	No	No	No	No	Yes	No
TD0006	Non-diarrhea	No	No	No	No	No	No	No	No	No	No	Yes	No
TD0006	Diarrhea	No	No	No	No	No	No	No	No	No	No	Yes	No
TD0006	Non-diarrhea	No	No	No	No	No	No	No	No	No	No	Yes	No
TD0006	Diarrhea	No	No	No	No	No	No	No	No	No	No	Yes	No
TD0006	Diarrhea	No	No	No	No	No	No	No	No	No	No	Yes	No
TD0006	Diarrhea	No	No	No	No	No	No	No	No	No	No	Yes	No
TD0009	Non-diarrhea	No	No	No	No	No	No	No	No	No	No	Yes	No
TD0009	Non-diarrhea	No	No	No	No	No	No	No	No	No	No	Yes	No
TD0009	Diarrhea	No	No	No	No	No	No	No	No	No	No	Yes	No
TD0014	Non-diarrhea	No	No	No	No	No	No	No	No	No	No	Yes	No
TD0014	Non-diarrhea	No	No	No	No	No	No	No	No	No	No	Yes	No
TD0014	Diarrhea	No	No	No	No	No	No	No	No	No	No	Yes	No
TD0014	Diarrhea	No	No	No	No	No	No	No	No	No	No	Yes	No
TD0020	Non-diarrhea	No	No	No	No	No	No	No	No	No	No	Yes	No
TD0020	Non-diarrhea	No	No	No	No	No	No	No	No	No	No	Yes	No
TD0020	Non-diarrhea	No	Yes	No	No	No	No	No	No	No	No	No	Yes
TD0020	Non-diarrhea	No	No	No	No	No	No	No	No	No	No	Yes	No
TD0024	Non-diarrhea	No	No	No	No	No	No	No	No	No	No	Yes	No
TD0024	Diarrhea	No	No	No	No	No	No	No	No	No	No	Yes	No
TD0024	Diarrhea	No	No	No	No	No	No	No	No	No	No	Yes	No
TD0025	Diarrhea	No	No	No	No	No	No	No	No	No	No	Yes	No
TD0025	Non-diarrhea	No	No	No	No	No	No	No	No	No	No	Yes	No
TD0025	Non-diarrhea	No	No	No	No	No	No	No	No	No	No	Yes	No
TD0027	Non-diarrhea	No	No	No	No	No	No	No	No	No	No	Yes	No
TD0027	Non-diarrhea	No	No	No	No	No	No	No	No	No	Yes	No	Yes
TD0027	Diarrhea	No	No	No	No	No	No	No	No	No	No	Yes	No
TD0027	Non-diarrhea	No	Yes	No	No	No	No	No	No	No	No	No	Yes
TD0029	Non-diarrhea	No	No	No	No	No	No	No	No	No	No	Yes	No
TD0029	Non-diarrhea	No	No	No	No	No	No	No	No	No	No	Yes	No
TD0029	Non-diarrhea	No	No	No	No	No	No	No	No	No	No	Yes	No
TD0029	Diarrhea	No	No	No	No	No	No	No	No	No	No	Yes	No
TD0030	Non-diarrhea	No	No	No	No	No	No	No	No	No	No	Yes	No
TD0030	Diarrhea	No	No	No	No	No	No	No	No	No	No	Yes	No
TD0030	Non-diarrhea	No	No	No	No	No	No	No	No	No	No	Yes	No
TD0032	Non-diarrhea	No	No	No	No	No	No	No	No	No	No	Yes	No
TD0032	Non-diarrhea	No	No	Yes	No	No	No	No	No	No	No	No	Yes
TD0035	Non-diarrhea	No	No	No	No	No	No	No	No	No	No	Yes	No
TD0035	Non-diarrhea	No	No	No	No	Yes	No	No	No	No	No	No	Yes
TD0035	Non-diarrhea	No	No	No	No	No	No	No	No	No	No	Yes	No
TD0035	Non-diarrhea	No	No	No	No	No	No	No	No	No	No	Yes	No
TD0035	Non-diarrhea	No	No	No	No	No	No	No	No	No	No	Yes	No
TD0035	Non-diarrhea	No	No	No	No	Yes	No	No	No	No	No	No	Yes
TD0035	Diarrhea	No	No	No	No	No	No	No	No	No	No	Yes	No
TD0035	Non-diarrhea	No	No	No	No	No	No	No	No	No	No	Yes	No
TD0035	Non-diarrhea	No	No	No	No	No	No	No	No	No	No	Yes	No
TD0035	Diarrhea	No	No	No	No	No	No	No	No	No	No	Yes	No
TD0035	Non-diarrhea	No	No	No	No	No	No	No	No	No	No	Yes	No
TD0037	Non-diarrhea	No	No	No	No	No	No	No	No	No	No	Yes	No
TD0037	Non-diarrhea	No	Yes	No	No	No	No	No	No	No	No	No	Yes
TD0037	Non-diarrhea	No	Yes	No	No	No	No	No	No	No	No	No	Yes
TD0037	Non-diarrhea	No	No	No	No	Yes	No	No	No	No	No	No	Yes
TD0037	Diarrhea	No	No	No	No	Yes	No	No	No	No	No	No	Yes
TD0037	Non-diarrhea	No	Yes	No	No	No	No	No	No	No	No	No	Yes
TD0038	Non-diarrhea	No	No	No	No	No	Yes	No	No	No	No	No	Yes
TD0038	Non-diarrhea	No	No	No	No	No	Yes	No	No	No	No	No	Yes
TD0038	Non-diarrhea	Yes	No	No	No	No	Yes	Yes	No	No	No	No	Yes
TD0038	Non-diarrhea	No	No	No	No	No	No	No	No	No	No	Yes	No
TD0038	Non-diarrhea	No	No	No	No	No	No	No	No	No	No	Yes	No
TD0038	Non-diarrhea	No	No	No	No	No	No	No	No	No	No	Yes	No
TD0038	Non-diarrhea	No	No	No	No	No	No	No	No	No	No	Yes	No
TD0038	Diarrhea	No	No	Yes	No	No	No	No	No	No	No	No	Yes
TD0038	Non-diarrhea	No	No	No	No	No	No	No	No	No	No	Yes	No
TD0038	Non-diarrhea	No	Yes	No	No	No	No	No	No	No	No	No	Yes
TD0041	Non-diarrhea	No	No	No	No	No	No	No	No	No	No	Yes	No
TD0041	Non-diarrhea	No	No	No	No	No	No	No	No	No	Yes	No	Yes
TD0041	Non-diarrhea	No	Yes	No	No	No	No	No	No	No	No	No	Yes
TD0041	Non-diarrhea	No	No	No	No	No	No	No	No	No	No	Yes	No
TD0041	Non-diarrhea	No	No	No	No	Yes	No	No	No	No	No	No	Yes
TD0041	Non-diarrhea	No	No	No	No	Yes	No	No	No	No	No	No	Yes
TD0041	Non-diarrhea	No	No	No	No	Yes	No	No	No	No	No	No	Yes
TD0041	Non-diarrhea	Yes	No	No	Yes	Yes	No	No	No	No	No	No	Yes
TD0041	Non-diarrhea	No	No	No	No	No	No	No	No	No	No	Yes	No
TD0041	Non-diarrhea	No	No	No	No	No	No	No	No	No	No	Yes	No
TD0041	Non-diarrhea	No	No	No	No	No	No	No	No	No	No	Yes	No
TD0042	Non-diarrhea	No	No	No	No	No	No	No	No	No	No	Yes	No
TD0042	Non-diarrhea	No	No	No	No	No	No	No	No	No	No	Yes	No
TD0042	Non-diarrhea	No	No	No	No	No	No	No	No	No	No	Yes	No
TD0042	Non-diarrhea	No	No	No	No	No	No	No	No	No	No	Yes	No
TD0042	Diarrhea	No	No	No	No	No	No	No	No	No	No	Yes	No
TD0042	Non-diarrhea	No	No	No	No	No	No	No	No	No	No	Yes	No
TD0043	Diarrhea	No	No	No	No	No	No	No	No	No	No	Yes	No
TD0043	Non-diarrhea	No	No	No	No	No	No	No	No	No	No	Yes	No
TD0044	Non-diarrhea	No	Yes	No	No	No	No	No	No	No	No	No	Yes
TD0044	Diarrhea	No	Yes	No	No	No	No	No	No	No	No	No	Yes
TD0044	Non-diarrhea	No	No	No	No	No	No	No	No	No	No	Yes	No
TD0045	Diarrhea	No	No	Yes	No	No	No	No	No	No	No	No	Yes
TD0045	Non-diarrhea	No	No	No	No	No	No	No	No	No	No	Yes	No
TD0046	Non-diarrhea	No	No	No	No	No	No	No	No	No	No	Yes	No
TD0046	Non-diarrhea	No	No	No	No	No	No	No	No	No	No	Yes	No
TD0046	Non-diarrhea	No	No	No	No	No	No	No	No	No	No	Yes	No
TD0046	Diarrhea	Yes	No	Yes	No	Yes	No	No	No	No	No	No	Yes
TD0046	Non-diarrhea	No	No	No	No	No	No	No	No	No	No	Yes	No
TD0046	Non-diarrhea	No	No	No	No	No	No	No	No	No	No	Yes	No
TD0046	Diarrhea	No	Yes	No	No	No	No	No	No	No	No	No	Yes
TD0046	Non-diarrhea	No	No	No	No	No	No	No	No	No	No	Yes	No
TD0047	Non-diarrhea	No	No	No	No	No	No	No	No	No	No	Yes	No
TD0047	Non-diarrhea	No	No	No	No	No	No	No	No	No	No	Yes	No
TD0047	Non-diarrhea	No	Yes	No	No	No	No	No	No	No	No	No	Yes
TD0047	Non-diarrhea	No	No	No	No	No	No	No	No	No	No	Yes	No
TD0047	Non-diarrhea	No	Yes	No	No	No	No	No	No	No	No	No	Yes
TD0047	Non-diarrhea	No	No	No	No	No	No	No	No	No	No	Yes	No
TD0047	Non-diarrhea	No	No	No	No	No	No	No	No	No	No	Yes	No
TD0048	Diarrhea	No	No	No	No	No	No	No	No	No	No	Yes	No
TD0048	Non-diarrhea	No	No	No	No	No	No	No	No	No	No	Yes	No
TD0050	Non-diarrhea	No	Yes	No	No	No	No	No	No	No	No	No	Yes
TD0050	Non-diarrhea	No	No	No	No	No	No	No	No	No	No	Yes	No
TD0050	Non-diarrhea	No	No	No	No	No	No	No	No	No	No	Yes	No
TD0050	Non-diarrhea	No	Yes	No	No	No	No	No	No	No	No	No	Yes
TD0050	Non-diarrhea	No	No	No	No	No	No	No	No	No	No	Yes	No
TD0050	Non-diarrhea	No	No	No	No	No	No	No	No	No	No	Yes	No
TD0052	Non-diarrhea	No	No	No	Yes	No	No	No	No	No	No	No	Yes
TD0052	Diarrhea	No	No	No	No	No	No	No	No	No	No	Yes	No
TD0052	Non-diarrhea	No	No	No	No	No	No	No	No	No	No	Yes	No
TD0052	Non-diarrhea	No	No	No	No	No	No	No	No	No	No	Yes	No
TD0052	Diarrhea	No	No	No	No	Yes	No	No	No	No	No	No	Yes
TD0052	Non-diarrhea	No	No	No	No	Yes	No	No	No	No	No	No	Yes
TD0052	Non-diarrhea	No	No	No	No	Yes	No	No	No	No	No	No	Yes
TD0052	Non-diarrhea	No	No	No	No	Yes	No	No	No	No	No	No	Yes
TD0052	Non-diarrhea	No	No	No	No	No	No	No	No	No	No	Yes	No
TD0052	Non-diarrhea	No	No	No	No	No	No	No	No	No	No	Yes	No
TD0052	Non-diarrhea	Yes	Yes	No	No	Yes	No	No	No	No	No	No	Yes
TD0052	Non-diarrhea	No	No	No	No	No	No	No	No	No	No	Yes	No
TD0057	Non-diarrhea	No	No	No	No	No	No	No	No	No	No	Yes	No
TD0057	Non-diarrhea	No	No	No	No	No	No	No	No	No	No	Yes	No
TD0057	Non-diarrhea	No	No	No	No	No	No	No	No	No	No	Yes	No
TD0057	Non-diarrhea	No	No	No	No	No	No	No	No	No	No	Yes	No
TD0057	Non-diarrhea	No	No	No	No	No	No	No	No	No	No	Yes	No
TD0058	Diarrhea	No	No	No	No	No	No	No	No	No	No	Yes	No
TD0058	Non-diarrhea	No	No	No	No	No	No	No	No	No	No	Yes	No
TD0059	Diarrhea	No	No	No	Yes	No	No	No	No	No	No	No	Yes
TD0059	Diarrhea	No	No	No	No	No	No	No	No	No	No	Yes	No
TD0061	Diarrhea	No	Yes	No	No	No	No	No	No	No	No	No	Yes
TD0061	Non-diarrhea	Yes	No	Yes	No	No	No	No	No	No	Yes	No	Yes
TD0066	Diarrhea	No	No	No	No	No	No	No	No	No	No	Yes	No
TD0066	Non-diarrhea	No	No	No	No	No	No	No	No	No	No	Yes	No
TD0066	Non-diarrhea	No	No	No	No	No	No	No	No	No	No	Yes	No
TD0066	Non-diarrhea	No	No	No	No	No	No	No	No	No	No	Yes	No
TD0069	Non-diarrhea	No	Yes	No	No	No	No	No	No	No	No	No	Yes
TD0069	Diarrhea	No	No	No	No	No	No	No	No	No	No	Yes	No
TD0069	Non-diarrhea	No	No	No	No	No	No	No	No	No	No	Yes	No
TD0072	Non-diarrhea	No	No	No	No	Yes	No	No	No	No	No	No	Yes
TD0072	Non-diarrhea	No	No	No	No	No	No	No	No	No	No	Yes	No
TD0072	Diarrhea	No	No	No	No	No	No	No	No	No	No	Yes	No
TD0072	Non-diarrhea	No	No	No	No	Yes	No	No	No	No	No	No	Yes
TD0074	Non-diarrhea	No	No	No	No	No	No	No	No	No	No	Yes	No
TD0074	Non-diarrhea	No	Yes	No	No	No	No	No	No	No	No	No	Yes
TD0074	Diarrhea	Yes	No	Yes	No	Yes	No	No	No	No	No	No	Yes
TD0074	Non-diarrhea	No	Yes	No	No	No	No	No	No	No	No	No	Yes
TD0077	Non-diarrhea	No	No	No	No	No	No	No	No	No	No	Yes	No
TD0077	Non-diarrhea	No	No	Yes	No	No	No	No	No	No	No	No	Yes
TD0077	Non-diarrhea	No	No	No	No	No	No	No	No	No	No	Yes	No
TD0077	Diarrhea	No	No	No	Yes	No	No	No	No	No	No	No	Yes
TD0077	Non-diarrhea	No	No	No	No	No	No	No	No	No	No	Yes	No
TD0078	Non-diarrhea	No	No	No	No	No	Yes	No	No	No	No	No	Yes
TD0078	Diarrhea	No	No	No	No	No	No	No	No	No	No	Yes	No
TD0078	Non-diarrhea	No	No	No	No	No	No	No	No	No	No	Yes	No
TD0078	Non-diarrhea	No	No	No	No	No	No	No	No	No	No	Yes	No
TD0078	Non-diarrhea	No	No	Yes	No	No	No	No	No	No	No	No	Yes
TD0078	Non-diarrhea	No	No	No	No	No	No	No	No	No	No	Yes	No
TD0078	Non-diarrhea	No	No	No	No	No	No	No	No	No	No	Yes	No
TD0079	Non-diarrhea	No	No	No	No	No	Yes	No	No	No	No	No	Yes
TD0079	Diarrhea	No	No	No	No	No	No	No	No	No	No	Yes	No
TD0079	Non-diarrhea	No	No	No	No	No	Yes	No	No	No	No	No	Yes
TD0081	Non-diarrhea	No	No	No	No	No	No	No	No	No	No	Yes	No
TD0081	Diarrhea	No	No	No	Yes	No	No	No	No	No	No	No	Yes
TD0082	Diarrhea	No	No	No	No	No	No	No	No	Yes	No	No	Yes
TD0082	Non-diarrhea	No	No	No	No	No	No	No	No	No	No	Yes	No
TD0082	Non-diarrhea	No	No	No	No	No	No	No	No	No	No	Yes	No
TD0083	Non-diarrhea	No	No	No	No	No	No	No	No	No	No	Yes	No
TD0083	Diarrhea	No	No	No	No	No	No	No	No	No	No	Yes	No
TD0083	Non-diarrhea	No	No	No	No	No	No	No	No	No	No	Yes	No
TD0083	Non-diarrhea	No	No	No	No	Yes	No	No	No	No	No	No	Yes
TD0083	Non-diarrhea	No	No	No	No	Yes	No	No	No	No	No	No	Yes
TD0083	Non-diarrhea	No	No	No	No	Yes	No	No	No	No	No	No	Yes
TD0083	Non-diarrhea	No	No	No	No	No	No	No	No	No	No	Yes	No
TD0084	Non-diarrhea	No	No	No	No	No	No	No	No	No	No	Yes	No
TD0084	Non-diarrhea	No	No	No	No	No	No	No	No	No	No	Yes	No
TD0084	Non-diarrhea	No	No	No	No	No	No	No	No	No	No	Yes	No
TD0084	Non-diarrhea	No	No	No	No	No	No	No	No	No	No	Yes	No
TD0084	Non-diarrhea	No	No	No	No	No	No	No	No	No	No	Yes	No
TD0084	Non-diarrhea	No	No	No	No	No	No	No	No	No	No	Yes	No
TD0084	Non-diarrhea	No	No	No	No	No	No	No	No	No	No	Yes	No
TD0085	Non-diarrhea	No	No	Yes	No	No	No	No	No	No	No	No	Yes
TD0085	Non-diarrhea	No	No	No	No	No	No	No	No	No	No	Yes	No
TD0085	Non-diarrhea	No	No	No	No	No	No	No	No	No	No	Yes	No
TD0085	Non-diarrhea	No	No	No	No	No	No	No	No	No	No	Yes	No
TD0085	Non-diarrhea	No	No	No	No	No	No	No	No	No	No	Yes	No
TD0086	Non-diarrhea	No	No	Yes	No	No	No	No	No	No	No	No	Yes
TD0086	Non-diarrhea	No	No	No	No	No	No	No	No	No	No	Yes	No
TD0086	Non-diarrhea	No	No	Yes	No	No	No	No	No	No	No	No	Yes
TD0086	Non-diarrhea	No	No	No	No	No	No	No	No	No	No	Yes	No
TD0086	Non-diarrhea	No	No	No	No	No	No	No	No	No	Yes	No	Yes
TD0086	Non-diarrhea	No	No	No	No	No	No	No	No	No	No	Yes	No
TD0086	Diarrhea	No	No	No	No	No	No	No	No	No	No	Yes	No
TD0089	Diarrhea	No	No	No	Yes	No	No	No	No	No	No	No	Yes
TD0089	Non-diarrhea	No	No	No	No	No	No	No	No	No	No	Yes	No
TD0089	Non-diarrhea	No	No	No	No	No	No	No	No	No	No	Yes	No
TD0091	Non-diarrhea	No	Yes	No	No	No	No	No	No	No	No	No	Yes
TD0091	Non-diarrhea	No	No	No	No	No	No	No	No	No	No	Yes	No
TD0096	Non-diarrhea	No	No	No	No	No	No	No	No	No	No	Yes	No
TD0096	Diarrhea	No	No	No	No	No	No	No	No	No	No	Yes	No
TD0096	Diarrhea	No	No	No	No	No	No	No	No	No	No	Yes	No
TD0096	Non-diarrhea	No	No	No	No	No	No	No	No	No	No	Yes	No
TD0096	Non-diarrhea	No	No	No	No	No	No	No	No	No	No	Yes	No
TD0097	Non-diarrhea	No	No	No	No	No	No	No	No	No	No	Yes	No
TD0097	Non-diarrhea	No	No	Yes	No	No	No	No	No	No	No	No	Yes
TD0097	Diarrhea	No	No	No	No	No	No	No	No	No	No	Yes	No
TD0097	Non-diarrhea	No	No	No	No	No	No	No	No	No	No	Yes	No
TD0098	Diarrhea	No	No	No	No	Yes	No	No	No	No	No	No	Yes
TD0098	Non-diarrhea	No	No	No	No	No	No	No	No	No	No	Yes	No
TD0098	Non-diarrhea	No	No	No	No	No	No	No	No	No	No	Yes	No
TD0098	Non-diarrhea	No	No	No	No	No	No	No	No	No	No	Yes	No
TD0098	Non-diarrhea	No	No	No	No	No	No	No	No	No	No	Yes	No
TD0098	Non-diarrhea	No	No	No	No	No	No	No	No	No	No	Yes	No
TD0099	Diarrhea	No	Yes	No	No	No	No	No	No	No	No	No	Yes
TD0099	Non-diarrhea	No	No	No	No	No	No	No	No	No	No	Yes	No
TD0099	Non-diarrhea	No	No	No	No	No	No	No	No	No	No	Yes	No
TD0099	Non-diarrhea	No	No	No	No	No	No	No	No	No	No	Yes	No
TD0099	Diarrhea	No	No	No	No	No	No	No	No	No	No	Yes	No
TD0099	Non-diarrhea	No	No	No	No	No	No	No	No	No	No	Yes	No
TD0101	Non-diarrhea	No	No	No	Yes	No	No	No	No	No	No	No	Yes
TD0101	Non-diarrhea	No	No	No	No	No	Yes	No	No	No	No	No	Yes
TD0101	Non-diarrhea	No	No	No	No	No	No	No	No	No	No	Yes	No
TD0101	Non-diarrhea	No	No	No	No	No	No	No	No	No	No	Yes	No
TD0101	Diarrhea	No	No	No	No	No	No	No	No	No	No	Yes	No
TD0101	Non-diarrhea	No	No	No	No	No	No	No	No	No	No	Yes	No
TD0101	Non-diarrhea	No	No	No	No	No	No	No	No	No	No	Yes	No
TD0102	Non-diarrhea	No	No	No	No	No	No	No	No	No	No	Yes	No
TD0102	Non-diarrhea	No	No	No	No	No	No	No	No	No	No	Yes	No
TD0102	Non-diarrhea	No	No	No	No	No	No	No	No	No	No	Yes	No
TD0103	Non-diarrhea	No	No	No	No	No	No	No	No	No	No	Yes	No
TD0103	Diarrhea	No	Yes	No	No	No	No	No	No	No	No	No	Yes
TD0103	Non-diarrhea	No	Yes	No	No	No	No	No	No	No	No	No	Yes
TD0103	Non-diarrhea	No	No	No	No	No	No	No	No	No	No	Yes	No
TD0103	Non-diarrhea	No	No	No	No	No	No	No	No	No	No	Yes	No
TD0103	Non-diarrhea	No	No	No	No	No	No	No	No	No	No	Yes	No
TD0103	Diarrhea	No	No	No	No	No	No	No	Yes	No	No	No	Yes
TD0107	Non-diarrhea	No	No	No	No	No	No	No	No	No	No	Yes	No
TD0107	Diarrhea	No	No	No	No	No	No	No	No	No	Yes	No	Yes
TD0107	Non-diarrhea	No	No	No	No	No	No	No	No	No	Yes	No	Yes
TD0107	Non-diarrhea	No	No	No	No	No	No	No	No	No	No	Yes	No
TD0107	Non-diarrhea	No	No	No	No	No	No	No	No	No	No	Yes	No
TD0117	Non-diarrhea	No	No	No	No	Yes	No	No	No	No	No	No	Yes
TD0117	Non-diarrhea	No	No	Yes	No	No	No	No	No	No	No	No	Yes
TD0117	Non-diarrhea	No	No	No	No	No	No	No	No	No	No	Yes	No
TD0118	Non-diarrhea	No	No	No	No	No	No	Yes	No	No	No	No	Yes
TD0118	Non-diarrhea	No	No	No	No	No	No	No	No	No	No	Yes	No
TD0118	Non-diarrhea	No	No	No	No	No	No	No	No	No	Yes	No	Yes
TD0118	Non-diarrhea	No	No	No	No	No	No	No	No	No	No	Yes	No
TD0118	Non-diarrhea	No	No	No	No	No	No	No	No	No	No	Yes	No
TD0119	Non-diarrhea	No	No	No	No	No	No	No	No	No	No	Yes	No
TD0119	Diarrhea	No	No	No	No	No	No	No	No	No	No	Yes	No
TD0119	Non-diarrhea	No	No	No	No	No	No	No	No	No	No	Yes	No
TD0119	Diarrhea	No	No	No	No	No	No	No	No	No	No	Yes	No
TD0119	Non-diarrhea	No	#N/A	#N/A	#N/A	#N/A	#N/A	#N/A	No	No	No	Yes	No
TD0120	Non-diarrhea	No	No	No	No	No	No	No	No	No	No	Yes	No
TD0120	Diarrhea	No	No	No	No	No	No	No	Yes	No	No	No	Yes
TD0120	Non-diarrhea	No	No	No	No	No	No	No	No	No	No	Yes	No
TD0120	Non-diarrhea	No	No	No	No	No	No	No	No	No	No	Yes	No
TD0121	Non-diarrhea	No	No	No	No	No	No	No	No	No	No	Yes	No
TD0121	Non-diarrhea	No	No	Yes	No	No	No	No	No	No	No	No	Yes
TD0126	Non-diarrhea	No	No	No	No	No	No	No	No	No	No	Yes	No
TD0126	Non-diarrhea	No	No	No	No	No	No	No	No	No	No	Yes	No
TD0126	Non-diarrhea	No	No	No	No	No	No	No	No	No	No	Yes	No
TD0127	Non-diarrhea	No	No	No	No	No	No	No	No	No	No	Yes	No
TD0127	Non-diarrhea	No	No	No	No	No	No	No	No	No	No	Yes	No
TD0127	Non-diarrhea	No	No	No	No	No	No	No	No	No	No	Yes	No
TD0127	Non-diarrhea	No	No	No	No	No	No	No	No	No	No	Yes	No
TD0128	Diarrhea	No	No	No	Yes	No	No	No	No	No	No	No	Yes
TD0128	Diarrhea	No	No	No	Yes	No	No	No	No	No	No	No	Yes
TD0128	Non-diarrhea	Yes	Yes	No	No	Yes	No	No	No	No	No	No	Yes
TD0132	Non-diarrhea	No	No	No	No	No	No	No	No	No	No	Yes	No
TD0132	Diarrhea	No	No	No	No	No	No	No	No	No	No	Yes	No
TD0135	Non-diarrhea	No	No	No	No	No	No	No	No	No	No	Yes	No
TD0135	Non-diarrhea	No	No	No	No	No	No	No	No	No	No	Yes	No
TD0135	Non-diarrhea	No	No	No	No	No	No	No	No	No	No	Yes	No
TD0135	Non-diarrhea	No	No	No	No	No	No	No	No	No	No	Yes	No
TD0140	Non-diarrhea	No	No	No	No	No	No	No	No	No	No	Yes	No
TD0140	Non-diarrhea	No	No	Yes	No	No	No	No	No	No	No	No	Yes
TD0140	Non-diarrhea	No	No	No	No	No	No	No	No	No	No	Yes	No
TD0140	Non-diarrhea	No	No	No	No	No	No	No	No	No	No	Yes	No
TD0140	Diarrhea	No	No	No	No	No	No	No	No	No	No	Yes	No
TD0141	Non-diarrhea	No	No	No	No	No	No	No	No	No	No	Yes	No
TD0141	Non-diarrhea	No	No	No	Yes	No	No	No	No	No	No	No	Yes
TD0141	Diarrhea	No	No	No	Yes	No	No	No	No	No	No	No	Yes
TD0141	Non-diarrhea	No	#N/A	#N/A	#N/A	#N/A	#N/A	#N/A	Yes	No	No	No	Yes
TD0141	Non-diarrhea	No	No	No	No	No	No	No	No	No	No	Yes	No
TD0142	Non-diarrhea	No	No	No	No	No	No	No	No	No	No	Yes	No
TD0142	Non-diarrhea	No	Yes	No	No	No	No	No	No	No	No	No	Yes
TD0142	Diarrhea	No	No	No	No	No	No	No	No	No	No	Yes	No
TD0142	Non-diarrhea	No	No	Yes	No	No	No	No	No	No	No	No	Yes
TD0142	Non-diarrhea	No	No	No	No	No	No	No	No	No	No	Yes	No
TD0145	Non-diarrhea	No	No	No	No	No	No	No	No	No	No	Yes	No
TD0145	Non-diarrhea	No	No	No	No	No	No	No	No	No	No	Yes	No
TD0145	Non-diarrhea	No	No	No	No	No	No	No	No	No	No	Yes	No
TD0146	Non-diarrhea	No	No	No	No	No	No	No	No	No	No	Yes	No
TD0146	Non-diarrhea	No	No	No	No	No	No	No	No	No	No	Yes	No
TD0146	Non-diarrhea	No	No	No	No	No	No	No	No	No	No	Yes	No
TD0146	Non-diarrhea	No	No	No	No	No	No	No	No	No	No	Yes	No
TD0146	Non-diarrhea	No	#N/A	#N/A	#N/A	#N/A	#N/A	#N/A	Yes	No	No	No	Yes
TD0148	Non-diarrhea	No	No	No	No	No	No	No	No	No	No	Yes	No
TD0148	Diarrhea	No	No	No	No	No	No	No	No	No	No	Yes	No
TD0152	Non-diarrhea	No	No	No	No	Yes	No	No	No	No	No	No	Yes
TD0152	Non-diarrhea	No	No	No	No	No	No	No	No	No	No	Yes	No
TD0152	Non-diarrhea	No	No	No	No	No	No	No	No	No	No	Yes	No
TD0152	Non-diarrhea	No	No	No	No	No	No	No	No	No	No	Yes	No
TD0152	Non-diarrhea	No	No	No	No	No	No	No	No	No	No	Yes	No
TD0152	Non-diarrhea	No	No	No	No	No	No	No	No	No	No	Yes	No
TD0155	Diarrhea	No	No	No	No	No	No	No	No	No	No	Yes	No
TD0155	Non-diarrhea	No	No	No	No	No	No	No	No	No	No	Yes	No
TD0155	Non-diarrhea	No	No	No	No	No	No	No	No	No	No	Yes	No
TD0155	Diarrhea	No	No	No	No	No	No	No	No	No	No	Yes	No
TD0155	Non-diarrhea	No	No	No	No	No	No	No	No	No	No	Yes	No
TD0160	Diarrhea	No	No	No	No	No	No	No	No	No	No	Yes	No
TD0160	Non-diarrhea	No	No	No	No	No	No	No	No	No	No	Yes	No
TD0166	Non-diarrhea	No	No	No	No	No	No	No	No	No	No	Yes	No
TD0166	Non-diarrhea	No	No	No	No	No	No	No	No	No	No	Yes	No
TD0166	Diarrhea	No	No	No	No	No	No	No	No	No	Yes	No	Yes
TD0169	Non-diarrhea	No	No	No	No	No	No	No	No	No	No	Yes	No
TD0169	Non-diarrhea	No	No	No	No	No	No	No	No	No	No	Yes	No
TD0169	Non-diarrhea	No	No	Yes	No	No	No	No	No	No	No	No	Yes
TD0171	Non-diarrhea	No	No	No	No	No	No	No	No	No	No	Yes	No
TD0171	Diarrhea	No	No	No	No	No	No	No	No	No	No	Yes	No
TD0171	Diarrhea	No	No	No	No	No	No	No	No	No	No	Yes	No
TD0171	Non-diarrhea	No	No	No	No	No	No	No	No	No	No	Yes	No
TD0171	Non-diarrhea	No	Yes	No	No	No	No	No	No	No	No	No	Yes
TD0171	Non-diarrhea	No	No	Yes	No	No	No	No	No	No	No	No	Yes
TD0171	Non-diarrhea	No	No	No	No	No	No	No	No	No	No	Yes	No
TD0177	Non-diarrhea	No	No	No	No	No	No	No	No	No	No	Yes	No
TD0177	Non-diarrhea	No	No	No	No	No	No	No	No	No	No	Yes	No
TD0177	Diarrhea	No	No	No	No	No	No	No	No	No	No	Yes	No
TD0177	Non-diarrhea	No	#N/A	#N/A	#N/A	#N/A	#N/A	#N/A	#N/A	#N/A	#N/A	#N/A	#N/A
TD0179	Non-diarrhea	No	No	No	No	No	No	No	No	No	No	Yes	No
TD0179	Diarrhea	No	No	No	No	No	No	No	No	No	No	Yes	No
TD0179	Diarrhea	No	No	No	No	No	No	No	Yes	No	No	No	Yes
TD0179	Diarrhea	No	No	No	No	No	No	No	Yes	No	No	No	Yes
TD0179	Non-diarrhea	No	No	No	No	No	No	No	Yes	No	No	No	Yes
TD0179	Non-diarrhea	No	No	No	No	No	No	No	No	No	No	Yes	No
TD0180	Non-diarrhea	No	No	No	No	No	No	No	No	No	No	Yes	No
TD0180	Non-diarrhea	No	No	Yes	No	No	No	No	No	No	No	No	Yes
TD0180	Non-diarrhea	No	No	No	No	No	No	No	No	No	No	Yes	No
TD0180	Diarrhea	No	No	No	Yes	No	No	No	No	No	No	No	Yes
TD0181	Diarrhea	No	No	Yes	No	No	No	No	No	No	No	No	Yes
TD0188	Diarrhea	No	#N/A	#N/A	#N/A	#N/A	#N/A	#N/A	Yes	No	No	No	Yes
TD0188	Non-diarrhea	No	No	No	No	No	No	No	No	No	No	Yes	No
TD0194	Diarrhea	No	No	No	No	No	No	No	No	No	No	Yes	No
TD0194	Non-diarrhea	Yes	No	Yes	No	Yes	No	No	No	No	No	No	Yes
TD0194	Diarrhea	No	No	No	No	No	No	No	No	No	No	Yes	No
TD0194	Diarrhea	No	No	No	No	No	No	No	No	No	No	Yes	No
TD0194	Non-diarrhea	No	No	No	No	No	No	No	No	No	No	Yes	No
TD0194	Non-diarrhea	No	No	No	No	No	No	No	No	No	No	Yes	No
TD0195	Diarrhea	No	No	No	No	No	No	No	No	No	No	Yes	No
TD0195	Diarrhea	No	No	No	No	No	No	No	No	No	No	Yes	No
TD0195	Non-diarrhea	No	No	No	No	No	No	No	No	No	No	Yes	No
TD0195	Diarrhea	No	No	No	No	No	No	No	No	No	Yes	No	Yes
TD0195	Non-diarrhea	No	No	No	No	No	No	No	No	No	No	Yes	No
TD0197	Diarrhea	No	No	No	No	No	No	No	No	No	No	Yes	No
TD0197	Non-diarrhea	No	Yes	No	No	No	No	No	No	No	No	No	Yes
TD0197	Diarrhea	No	No	No	No	No	No	No	No	No	No	Yes	No
TD0197	Diarrhea	No	No	No	No	No	No	No	No	No	No	Yes	No
TD0198	Diarrhea	No	Yes	No	No	No	No	No	No	No	No	No	Yes
TD0198	Diarrhea	No	No	No	No	No	No	No	No	No	No	Yes	No
TD0200	Diarrhea	No	No	No	No	Yes	No	No	No	No	No	No	Yes
TD0200	Non-diarrhea	No	No	No	No	No	No	No	No	No	No	Yes	No
TD0204	Diarrhea	No	No	No	No	No	Yes	No	No	No	No	No	Yes
TD0204	Non-diarrhea	No	No	No	No	No	No	No	No	No	No	Yes	No
TD0207	Non-diarrhea	No	No	No	No	No	No	No	No	No	No	Yes	No
TD0207	Non-diarrhea	No	No	No	No	No	No	No	No	No	No	Yes	No
TD0207	Non-diarrhea	No	No	No	No	No	No	No	No	No	No	Yes	No
TD0209	Non-diarrhea	No	No	No	No	No	No	No	No	No	No	Yes	No
TD0209	Non-diarrhea	No	No	No	No	No	No	No	No	No	No	Yes	No
TD0209	Non-diarrhea	No	No	No	No	No	No	No	No	No	No	Yes	No
TD0209	Non-diarrhea	No	No	No	No	No	No	No	No	No	No	Yes	No
TD0209	Diarrhea	No	No	No	No	No	No	No	No	No	No	Yes	No
TD0209	Non-diarrhea	No	No	No	No	No	No	No	No	No	No	Yes	No
TD0209	Non-diarrhea	No	No	Yes	No	No	No	No	No	No	No	No	Yes
TD0209	Non-diarrhea	No	No	No	No	No	No	No	No	No	No	Yes	No
TD0209	Non-diarrhea	No	No	Yes	No	No	No	No	No	No	No	No	Yes
TD0213	Non-diarrhea	No	No	No	No	No	No	No	No	No	No	Yes	No
TD0213	Non-diarrhea	No	No	No	No	No	No	No	No	No	No	Yes	No
TD0213	Non-diarrhea	No	No	No	No	No	No	No	No	No	No	Yes	No
TD0213	Non-diarrhea	No	No	No	No	No	No	No	No	No	No	Yes	No
TD0213	Non-diarrhea	No	No	No	No	No	No	No	No	No	No	Yes	No
TD0213	Diarrhea	No	No	No	No	No	No	No	No	No	No	Yes	No
TD0213	Non-diarrhea	No	No	No	No	No	No	No	No	No	No	Yes	No
TD0213	Non-diarrhea	No	No	No	No	No	No	No	No	No	No	Yes	No
TD0216	Non-diarrhea	No	No	No	No	No	No	No	No	No	No	Yes	No
TD0216	Non-diarrhea	No	No	No	No	No	No	No	No	No	No	Yes	No
TD0216	Non-diarrhea	No	No	Yes	No	No	No	No	No	No	No	No	Yes
TD0216	Non-diarrhea	No	No	No	No	No	No	No	No	No	No	Yes	No
TD0216	Diarrhea	No	No	No	No	No	No	No	No	No	No	Yes	No
TD0216	Non-diarrhea	No	No	No	No	No	No	No	No	No	No	Yes	No
TD0216	Non-diarrhea	No	No	No	No	No	No	No	No	No	No	Yes	No
TD0216	Non-diarrhea	No	No	No	No	No	No	No	No	No	No	Yes	No
TD0216	Non-diarrhea	No	No	No	No	No	No	No	No	No	No	Yes	No
TD0216	Non-diarrhea	No	Yes	No	No	No	No	No	No	No	No	No	Yes
TD0216	Non-diarrhea	No	No	No	Yes	No	No	No	No	No	No	No	Yes
TD0216	Non-diarrhea	No	No	No	No	No	No	No	No	No	No	Yes	No
TD0217	Non-diarrhea	No	No	Yes	No	No	No	No	No	No	No	No	Yes
TD0217	Non-diarrhea	No	No	No	No	No	No	No	No	No	No	Yes	No
TD0217	Non-diarrhea	No	No	No	Yes	No	No	No	No	No	No	No	Yes
TD0217	Non-diarrhea	No	No	No	No	No	No	No	No	No	No	Yes	No
TD0217	Non-diarrhea	No	No	No	No	No	No	No	No	No	No	Yes	No
TD0217	Non-diarrhea	No	No	No	Yes	No	No	No	No	No	No	No	Yes
TD0217	Non-diarrhea	No	No	No	Yes	No	No	No	No	No	No	No	Yes
TD0218	Non-diarrhea	No	No	No	No	No	No	No	No	No	No	Yes	No
TD0218	Diarrhea	No	No	No	No	No	No	No	No	No	No	Yes	No
TD0218	Non-diarrhea	No	No	No	No	No	No	No	No	No	No	Yes	No
TD0218	Non-diarrhea	No	No	No	No	No	No	No	No	No	No	Yes	No
TD0218	Non-diarrhea	No	No	No	No	No	No	No	No	No	No	Yes	No
TD0218	Non-diarrhea	No	No	Yes	No	No	No	No	No	No	No	No	Yes
TD0218	Non-diarrhea	No	No	No	No	No	No	No	No	No	No	Yes	No
TD0225	Non-diarrhea	No	No	No	No	No	No	No	No	No	No	Yes	No
TD0225	Non-diarrhea	No	No	No	Yes	No	No	No	No	No	No	No	Yes
TD0225	Non-diarrhea	No	No	No	Yes	No	No	No	No	No	No	No	Yes
TD0226	Non-diarrhea	No	No	No	No	No	No	No	No	No	Yes	No	Yes
TD0226	Non-diarrhea	No	No	No	No	No	No	No	No	No	No	Yes	No
TD0226	Non-diarrhea	No	No	No	Yes	No	No	No	No	No	No	No	Yes
TD0226	Non-diarrhea	No	Yes	No	No	No	No	No	No	No	No	No	Yes
TD0226	Non-diarrhea	No	No	No	No	No	No	No	No	No	No	Yes	No
TD0226	Diarrhea	No	No	No	No	No	No	No	No	No	No	Yes	No
TD0226	Non-diarrhea	No	No	No	No	No	No	No	No	No	No	Yes	No
TD0227	Diarrhea	Yes	No	Yes	Yes	No	No	No	No	No	No	No	Yes
TD0227	Non-diarrhea	No	No	No	No	No	No	No	No	No	No	Yes	No
TD0227	Non-diarrhea	No	No	No	No	No	No	No	No	No	No	Yes	No
TD0229	Diarrhea	No	No	No	Yes	No	No	No	No	No	No	No	Yes
TD0229	Non-diarrhea	No	No	Yes	No	No	No	No	No	No	No	No	Yes
TD0229	Non-diarrhea	No	No	No	No	No	No	No	No	No	No	Yes	No
TD0230	Non-diarrhea	No	No	No	No	No	No	No	No	No	No	Yes	No
TD0230	Non-diarrhea	No	No	No	No	No	No	No	No	No	No	Yes	No
TD0230	Non-diarrhea	No	No	No	No	No	No	No	No	No	No	Yes	No
TD0230	Diarrhea	No	No	No	Yes	No	No	No	No	No	No	No	Yes
TD0230	Non-diarrhea	No	No	No	No	No	No	No	No	No	No	Yes	No
TD0230	Non-diarrhea	No	#N/A	#N/A	#N/A	#N/A	#N/A	#N/A	#N/A	#N/A	#N/A	#N/A	#N/A
TD0231	Diarrhea	No	No	Yes	No	No	No	No	No	No	No	No	Yes
TD0231	Diarrhea	No	No	No	No	No	No	No	No	No	No	Yes	No
TD0231	Diarrhea	No	No	Yes	No	No	No	No	No	No	No	No	Yes
TD0233	Non-diarrhea	No	No	No	No	No	No	No	No	No	No	Yes	No
TD0233	Non-diarrhea	No	No	Yes	No	No	No	No	No	No	No	No	Yes
TD0233	Non-diarrhea	No	No	No	No	No	No	No	No	No	No	Yes	No
TD0233	Non-diarrhea	No	No	No	No	No	No	No	No	No	No	Yes	No
TD0233	Non-diarrhea	No	No	No	No	No	No	No	No	No	No	Yes	No
TD0233	Non-diarrhea	No	#N/A	#N/A	#N/A	#N/A	#N/A	#N/A	#N/A	#N/A	#N/A	#N/A	#N/A
TD0234	Non-diarrhea	No	No	No	No	No	No	No	No	No	No	Yes	No
TD0234	Non-diarrhea	No	No	No	No	No	No	No	No	No	No	Yes	No
TD0234	Non-diarrhea	No	No	Yes	No	No	No	No	No	No	No	No	Yes
TD0234	Non-diarrhea	No	No	No	No	No	No	No	No	No	No	Yes	No
TD0234	Non-diarrhea	Yes	Yes	No	No	Yes	No	No	No	No	No	No	Yes
TD0236	Diarrhea	No	No	No	No	No	No	No	No	No	No	Yes	No
TD0236	Non-diarrhea	No	#N/A	#N/A	#N/A	#N/A	#N/A	#N/A	#N/A	#N/A	#N/A	#N/A	#N/A
TD0236	Non-diarrhea	No	No	Yes	No	No	No	No	No	No	No	No	Yes
TD0236	Non-diarrhea	No	No	No	No	No	No	No	No	No	No	Yes	No
TD0239	Non-diarrhea	No	No	No	No	No	No	No	No	No	No	Yes	No
TD0239	Diarrhea	No	No	Yes	No	No	No	No	No	No	No	No	Yes
TD0240	Non-diarrhea	No	No	No	No	No	No	No	No	No	No	Yes	No
TD0240	Non-diarrhea	No	#N/A	#N/A	#N/A	#N/A	#N/A	#N/A	#N/A	#N/A	#N/A	#N/A	#N/A
TD0240	Non-diarrhea	No	No	No	No	No	No	No	No	No	No	Yes	No
TD0240	Non-diarrhea	No	#N/A	#N/A	#N/A	#N/A	#N/A	#N/A	#N/A	#N/A	#N/A	#N/A	#N/A
TD0240	Non-diarrhea	No	No	No	No	No	No	No	No	No	No	Yes	No
TD0240	Non-diarrhea	No	No	No	No	No	No	No	No	No	No	Yes	No
TD0240	Non-diarrhea	No	No	No	No	No	No	No	No	No	No	Yes	No
TD0240	Non-diarrhea	No	No	Yes	No	No	No	No	No	No	No	No	Yes
TD0240	Non-diarrhea	No	No	No	No	No	No	No	No	No	No	Yes	No
TD0245	Non-diarrhea	No	No	No	No	No	No	No	No	No	No	Yes	No
TD0245	Non-diarrhea	No	No	No	No	No	No	No	No	No	No	Yes	No
TD0245	Non-diarrhea	No	No	No	No	No	No	No	No	No	No	Yes	No
TD0246	Diarrhea	No	No	No	No	No	No	No	No	No	No	Yes	No
TD0246	Non-diarrhea	No	No	No	No	No	No	No	No	No	No	Yes	No
TD0246	Non-diarrhea	No	No	No	No	No	No	No	No	No	No	Yes	No
TD0250	Non-diarrhea	No	No	Yes	No	No	No	No	No	No	No	No	Yes
TD0250	Diarrhea	No	No	No	No	No	No	No	No	No	No	Yes	No
TD0253	Non-diarrhea	No	No	No	No	No	No	No	No	No	No	Yes	No
TD0253	Non-diarrhea	No	Yes	No	No	No	No	No	No	No	No	No	Yes
TD0253	Non-diarrhea	No	No	No	No	No	No	No	No	No	No	Yes	No
TD0255	Diarrhea	No	#N/A	#N/A	#N/A	#N/A	#N/A	#N/A	#N/A	#N/A	#N/A	#N/A	#N/A
TD0255	Non-diarrhea	No	No	No	No	No	No	No	No	No	No	Yes	No
TD0255	Non-diarrhea	No	No	No	No	No	No	No	No	No	No	Yes	No
TD0255	Non-diarrhea	No	Yes	No	No	No	No	No	No	No	No	No	Yes
TD0255	Non-diarrhea	No	No	No	No	No	No	No	No	No	No	Yes	No
TD0255	Non-diarrhea	No	#N/A	#N/A	#N/A	#N/A	#N/A	#N/A	#N/A	#N/A	#N/A	#N/A	#N/A
TD0256	Diarrhea	No	No	No	No	No	No	No	No	No	No	Yes	No
TD0256	Non-diarrhea	No	No	No	No	No	No	No	No	No	No	Yes	No
TD0256	Non-diarrhea	No	Yes	No	No	No	No	No	No	No	No	No	Yes
TD0256	Non-diarrhea	No	No	No	No	No	No	No	No	No	No	Yes	No
TD0256	Non-diarrhea	No	No	No	No	No	No	No	No	No	No	Yes	No
TD0256	Non-diarrhea	No	No	No	No	No	No	No	No	No	No	Yes	No
TD0258	Diarrhea	No	No	No	No	No	No	No	No	No	No	Yes	No
TD0258	Non-diarrhea	No	No	No	No	No	No	No	No	No	No	Yes	No
TD0258	Non-diarrhea	No	No	No	No	No	No	No	No	No	No	Yes	No
TD0258	Non-diarrhea	No	No	No	No	No	No	No	No	No	No	Yes	No
TD0262	Diarrhea	No	No	No	No	No	No	No	Yes	No	No	No	Yes
TD0262	Non-diarrhea	No	No	No	No	No	No	No	No	No	No	Yes	No
TD0263	Diarrhea	No	#N/A	#N/A	#N/A	#N/A	#N/A	#N/A	Yes	No	No	No	Yes
TD0263	Non-diarrhea	No	#N/A	#N/A	#N/A	#N/A	#N/A	#N/A	Yes	No	No	No	Yes
TD0263	Non-diarrhea	No	No	No	No	No	No	No	No	No	No	Yes	No
TD0272	Non-diarrhea	No	Yes	No	No	No	No	No	No	No	No	No	Yes
TD0272	Non-diarrhea	No	#N/A	#N/A	#N/A	#N/A	#N/A	#N/A	#N/A	#N/A	#N/A	#N/A	#N/A
TD0272	Non-diarrhea	No	No	Yes	No	No	No	No	No	No	No	#N/A	#N/A
TD0272	Non-diarrhea	No	#N/A	#N/A	#N/A	#N/A	#N/A	#N/A	#N/A	#N/A	#N/A	#N/A	#N/A
TD0272	Non-diarrhea	No	#N/A	#N/A	#N/A	#N/A	#N/A	#N/A	#N/A	#N/A	#N/A	#N/A	#N/A
TD0272	Non-diarrhea	No	No	No	No	No	No	No	No	No	No	Yes	No
TD0272	Non-diarrhea	No	No	No	No	No	No	No	No	No	No	Yes	No
TD0272	Non-diarrhea	No	Yes	No	No	No	No	No	No	No	No	No	Yes
TD0272	Non-diarrhea	No	No	No	No	No	No	No	No	No	No	Yes	No
TD0278	Diarrhea	Yes	No	No	Yes	No	No	No	No	No	Yes	No	Yes
TD0278	Non-diarrhea	No	#N/A	#N/A	#N/A	#N/A	#N/A	#N/A	No	No	Yes	No	Yes
TD0278	Non-diarrhea	No	#N/A	#N/A	#N/A	#N/A	#N/A	#N/A	#N/A	#N/A	#N/A	#N/A	#N/A
TD0279	Non-diarrhea	No	No	No	No	No	No	No	No	No	No	Yes	No
TD0279	Non-diarrhea	No	No	No	No	No	No	No	No	No	No	Yes	No
TD0279	Non-diarrhea	No	No	No	No	No	No	No	No	No	No	Yes	No
TD0279	Non-diarrhea	No	No	No	No	No	No	No	No	No	Yes	No	Yes
TD0288	Non-diarrhea	No	Yes	No	No	No	No	No	No	No	No	No	Yes
TD0288	Non-diarrhea	No	No	No	No	No	No	No	No	No	No	Yes	No
TD0288	Non-diarrhea	No	Yes	No	No	No	No	No	No	No	No	No	Yes
TD0289	Non-diarrhea	No	No	No	No	No	No	No	No	No	No	Yes	No
TD0289	Non-diarrhea	No	Yes	No	No	No	No	No	No	No	No	No	Yes
TD0289	Non-diarrhea	No	No	No	No	No	No	No	No	No	No	Yes	No
TD0290	Non-diarrhea	No	No	No	No	No	No	No	No	No	No	Yes	No
TD0290	Non-diarrhea	No	No	No	No	No	No	No	No	No	No	Yes	No
TD0290	Non-diarrhea	No	No	No	No	No	No	No	No	No	No	Yes	No
TD0290	Non-diarrhea	No	No	No	No	No	No	No	No	No	No	Yes	No
TD0290	Non-diarrhea	No	No	No	No	No	No	No	No	No	No	Yes	No
TD0292	Diarrhea	No	No	No	Yes	No	No	No	No	No	No	No	Yes
TD0296	Non-diarrhea	No	No	No	No	No	No	No	No	No	No	Yes	No
TD0296	Non-diarrhea	No	No	No	No	No	Yes	No	No	No	No	No	Yes
TD0296	Non-diarrhea	No	No	No	No	No	No	No	No	No	No	Yes	No
TD0299	Diarrhea	Yes	Yes	No	No	No	Yes	No	No	No	No	No	Yes
TD0299	Diarrhea	No	No	No	No	No	No	No	No	No	No	Yes	No
TD0299	Non-diarrhea	No	No	No	No	No	No	No	No	No	No	Yes	No
TD0299	Non-diarrhea	No	No	No	No	No	No	No	No	No	No	Yes	No
TD0299	Non-diarrhea	No	#N/A	#N/A	#N/A	#N/A	#N/A	#N/A	Yes	No	No	No	Yes
TD0299	Diarrhea	No	No	No	No	No	No	No	Yes	No	No	No	Yes
TD0299	Non-diarrhea	No	No	No	No	No	No	No	No	No	No	Yes	No
TD0299	Non-diarrhea	No	No	No	No	No	No	No	No	No	No	Yes	No
TD0299	Non-diarrhea	No	No	No	No	No	No	No	No	No	No	Yes	No
TD0309	Non-diarrhea	No	No	No	No	No	No	No	No	No	Yes	No	Yes
TD0309	Non-diarrhea	No	No	Yes	No	No	No	No	No	No	No	No	Yes
TD0309	Non-diarrhea	No	No	No	No	No	No	No	No	No	No	Yes	No
TD0315	Non-diarrhea	No	No	No	No	No	No	No	No	No	No	Yes	No
TD0315	Non-diarrhea	No	No	No	No	No	No	No	No	No	No	Yes	No
TD0315	Non-diarrhea	No	No	No	No	No	No	No	No	No	No	Yes	No
TD0315	Non-diarrhea	No	No	No	No	No	No	No	No	No	No	Yes	No
TD0317	Diarrhea	No	No	No	No	No	No	No	Yes	No	No	No	Yes
TD0317	Non-diarrhea	No	No	No	No	No	No	No	Yes	No	No	No	Yes
TD0318	Non-diarrhea	No	No	No	No	No	No	No	No	No	No	Yes	No
TD0318	Non-diarrhea	No	No	No	No	No	No	No	No	No	No	Yes	No
TD0318	Non-diarrhea	No	No	No	No	No	No	No	No	No	No	Yes	No
TD0318	Non-diarrhea	No	No	No	No	No	No	No	No	No	No	Yes	No
TD0318	Non-diarrhea	No	No	No	No	No	No	No	No	No	No	Yes	No
TD0318	Non-diarrhea	No	No	No	No	No	No	No	No	No	No	Yes	No
TD0320	Non-diarrhea	No	No	No	Yes	No	No	No	No	No	No	No	Yes
TD0320	Non-diarrhea	No	No	No	Yes	No	No	No	No	No	No	No	Yes
TD0320	Non-diarrhea	No	No	No	No	No	No	No	No	No	No	Yes	No
TD0322	Diarrhea	Yes	No	No	Yes	No	Yes	No	No	No	No	No	Yes
TD0322	Non-diarrhea	No	#N/A	#N/A	#N/A	#N/A	#N/A	#N/A	No	No	No	Yes	No
TD0322	Non-diarrhea	No	No	No	No	No	No	No	No	No	No	Yes	No
TD0323	Non-diarrhea	No	No	No	No	No	No	No	No	No	No	Yes	No
TD0323	Diarrhea	No	No	No	No	No	No	No	No	No	No	Yes	No
TD0323	Non-diarrhea	No	No	No	No	No	No	No	No	No	No	Yes	No
TD0323	Non-diarrhea	No	No	No	No	No	No	No	No	No	No	Yes	No
TD0323	Non-diarrhea	No	No	No	No	No	No	No	No	No	No	Yes	No
TD0326	Diarrhea	No	No	No	No	No	No	No	No	No	No	Yes	No
TD0326	Non-diarrhea	No	No	No	No	No	No	No	No	No	No	Yes	No
TD0334	Non-diarrhea	No	No	Yes	No	No	No	No	No	No	No	No	Yes
TD0334	Non-diarrhea	No	No	No	No	No	No	No	No	No	No	Yes	No
TD0334	Diarrhea	No	No	No	No	No	No	No	No	No	No	Yes	No
TD0334	Non-diarrhea	No	No	No	No	No	No	No	No	No	No	Yes	No
TD0336	Diarrhea	No	No	No	No	No	No	No	No	Yes	No	No	Yes
TD0336	Non-diarrhea	Yes	No	No	No	No	Yes	No	No	No	Yes	No	Yes
TD0339	Non-diarrhea	No	No	No	No	No	No	No	No	No	Yes	No	Yes
TD0339	Non-diarrhea	No	No	No	No	No	No	No	No	No	Yes	No	Yes
TD0339	Non-diarrhea	No	No	No	No	No	No	No	No	No	Yes	No	Yes
TD0339	Non-diarrhea	No	No	No	No	No	Yes	No	No	No	No	No	Yes
TD0339	Non-diarrhea	No	No	Yes	No	No	No	No	No	No	No	No	Yes
TD0339	Non-diarrhea	No	No	No	No	No	No	No	No	No	No	Yes	No
TD0339	Non-diarrhea	No	No	No	No	No	No	No	No	No	No	Yes	No
TD0339	Non-diarrhea	Yes	No	No	No	No	Yes	No	No	Yes	No	No	Yes
TD0340	Non-diarrhea	No	No	No	No	No	No	No	No	No	Yes	No	Yes
TD0340	Diarrhea	No	No	No	No	No	No	No	No	No	Yes	No	Yes
TD0340	Non-diarrhea	No	No	No	Yes	No	No	No	No	No	No	No	Yes
TD0340	Non-diarrhea	No	No	No	No	No	No	No	No	No	No	Yes	No
TD0340	Non-diarrhea	No	No	No	No	No	No	No	No	No	No	Yes	No
TD0340	Non-diarrhea	No	No	No	No	No	No	No	No	No	No	Yes	No
TD0341	Diarrhea	No	No	No	Yes	No	No	No	No	No	No	No	Yes
TD0341	Non-diarrhea	Yes	No	No	Yes	No	Yes	No	No	No	No	No	Yes
TD0341	Non-diarrhea	No	No	No	No	Yes	No	No	No	No	No	No	Yes
TD0341	Non-diarrhea	No	No	No	No	No	No	No	No	No	No	Yes	No
TD0342	Non-diarrhea	No	No	No	Yes	No	No	No	No	No	No	No	Yes
TD0342	Non-diarrhea	No	No	No	No	No	No	No	No	No	No	Yes	No
TD0342	Non-diarrhea	No	No	No	No	No	No	No	No	No	No	Yes	No
TD0342	Diarrhea	No	No	No	Yes	No	No	No	No	No	No	No	Yes
TD0342	Non-diarrhea	No	No	No	No	No	No	No	No	No	No	Yes	No
TD0343	Diarrhea	No	No	No	No	No	No	No	No	No	No	Yes	No
TD0343	Non-diarrhea	No	No	No	No	No	No	No	No	No	No	Yes	No
TD0343	Diarrhea	No	No	No	No	No	No	No	No	No	Yes	No	Yes
TD0343	Non-diarrhea	No	No	No	No	No	No	No	No	No	No	Yes	No
TD0346	Non-diarrhea	No	Yes	No	No	No	No	No	No	No	No	No	Yes
TD0346	Diarrhea	No	No	No	No	No	Yes	No	No	No	No	No	Yes
TD0346	Diarrhea	No	#N/A	#N/A	#N/A	#N/A	#N/A	#N/A	Yes	No	No	No	Yes
TD0351	Non-diarrhea	No	No	No	No	No	No	No	No	No	No	Yes	No
TD0351	Non-diarrhea	No	No	No	Yes	No	No	No	No	No	No	No	Yes
TD0351	Non-diarrhea	No	No	No	No	No	No	No	No	No	No	Yes	No
TD0351	Non-diarrhea	No	Yes	No	No	No	No	No	No	No	No	No	Yes
TD0351	Non-diarrhea	No	No	Yes	No	No	No	No	No	No	No	No	Yes
TD0357	Non-diarrhea	No	No	No	No	No	No	No	No	No	No	Yes	No
TD0357	Non-diarrhea	No	No	No	No	No	No	No	No	No	No	Yes	No
TD0357	Non-diarrhea	No	No	No	No	No	No	No	No	No	No	Yes	No
TD0357	Diarrhea	No	No	No	No	No	No	No	No	No	Yes	No	Yes
TD0357	Non-diarrhea	No	No	No	No	No	No	No	No	No	Yes	No	Yes
TD0358	Non-diarrhea	No	No	No	No	No	No	No	No	No	No	Yes	No
TD0358	Non-diarrhea	No	No	No	Yes	No	No	No	No	No	No	No	Yes
TD0358	Non-diarrhea	No	No	Yes	No	No	No	No	No	No	No	No	Yes
TD0358	Non-diarrhea	No	No	No	No	No	No	No	No	No	No	Yes	No
TD0359	Non-diarrhea	No	Yes	No	No	No	No	No	No	No	No	No	Yes
TD0359	Non-diarrhea	No	No	No	No	No	No	No	No	No	No	Yes	No
TD0359	Non-diarrhea	No	No	No	No	No	No	No	No	No	No	Yes	No
TD0359	Diarrhea	Yes	No	Yes	Yes	No	No	No	No	No	No	No	Yes
TD0359	Non-diarrhea	No	No	Yes	No	No	No	No	No	No	No	No	Yes
TD0370	Non-diarrhea	No	No	No	Yes	No	No	No	No	No	No	No	Yes
TD0371	Diarrhea	No	#N/A	#N/A	#N/A	#N/A	#N/A	#N/A	No	No	Yes	No	Yes
TD0376	Non-diarrhea	No	No	No	No	No	No	No	Yes	No	No	No	Yes
TD0376	Diarrhea	No	No	No	No	No	No	No	No	No	No	Yes	No
TD0379	Non-diarrhea	No	No	Yes	No	No	No	No	No	No	No	No	Yes
TD0379	Non-diarrhea	No	No	No	No	No	No	No	No	No	No	Yes	No
TD0379	Non-diarrhea	No	No	No	No	No	No	No	No	No	No	Yes	No
TD0386	Diarrhea	No	No	No	No	No	No	No	Yes	No	No	No	Yes
TD0386	Non-diarrhea	No	No	No	No	No	No	No	No	No	No	Yes	No
TD0386	Non-diarrhea	No	Yes	No	No	No	No	No	No	No	No	No	Yes
TD0386	Non-diarrhea	Yes	No	No	Yes	Yes	No	No	No	No	No	No	Yes
TD0396	Non-diarrhea	No	No	No	No	No	No	No	No	No	No	Yes	No
TD0396	Diarrhea	No	No	No	No	No	No	No	No	No	No	Yes	No
TD0401	Diarrhea	No	No	No	No	No	No	No	No	No	No	Yes	No
TD0401	Non-diarrhea	No	No	No	No	No	No	No	No	No	No	Yes	No
TD0401	Non-diarrhea	No	No	No	No	No	No	No	No	No	No	Yes	No
TD0401	Non-diarrhea	No	No	No	No	No	No	No	No	No	No	Yes	No
TD0402	Diarrhea	No	No	No	No	No	No	No	No	No	Yes	No	Yes
TD0402	Non-diarrhea	No	No	No	No	No	No	No	No	No	No	Yes	No
TD0405	Non-diarrhea	No	#N/A	#N/A	#N/A	#N/A	#N/A	#N/A	No	No	No	Yes	No
TD0405	Non-diarrhea	No	No	No	No	No	No	Yes	No	No	No	No	Yes
TD0405	Non-diarrhea	No	No	No	No	No	No	No	No	No	No	Yes	No
TD0405	Non-diarrhea	No	No	No	No	No	No	No	No	No	No	Yes	No
TD0405	Non-diarrhea	No	No	No	No	No	No	No	No	No	Yes	No	Yes
TD0405	Non-diarrhea	No	No	Yes	No	No	No	No	No	No	No	No	Yes
TD0410	Non-diarrhea	No	No	No	No	No	No	No	No	No	No	Yes	No
TD0410	Non-diarrhea	No	No	No	Yes	No	No	No	No	No	No	No	Yes
TD0410	Non-diarrhea	No	No	No	No	No	No	No	No	No	No	Yes	No
TD0416	Non-diarrhea	No	No	No	No	No	No	No	No	No	No	Yes	No
TD0416	Diarrhea	Yes	No	No	No	No	Yes	Yes	No	No	No	No	Yes
TD0417	Non-diarrhea	No	No	No	No	No	No	No	No	No	No	Yes	No
TD0417	Diarrhea	No	No	No	No	No	No	No	No	No	No	Yes	No
TD0420	Non-diarrhea	No	No	No	No	No	No	No	No	No	No	Yes	No
TD0420	Non-diarrhea	No	No	No	No	No	No	No	No	No	No	Yes	No
TD0420	Non-diarrhea	No	No	Yes	No	No	No	No	No	No	No	No	Yes
TD0420	Non-diarrhea	No	#N/A	#N/A	#N/A	#N/A	#N/A	#N/A	#N/A	#N/A	#N/A	#N/A	#N/A
TD0420	Non-diarrhea	No	#N/A	#N/A	#N/A	#N/A	#N/A	#N/A	#N/A	#N/A	#N/A	#N/A	#N/A
TD0420	Non-diarrhea	No	#N/A	#N/A	#N/A	#N/A	#N/A	#N/A	#N/A	#N/A	#N/A	#N/A	#N/A
TD0420	Non-diarrhea	No	#N/A	#N/A	#N/A	#N/A	#N/A	#N/A	#N/A	#N/A	#N/A	#N/A	#N/A
TD0420	Non-diarrhea	No	#N/A	#N/A	#N/A	#N/A	#N/A	#N/A	#N/A	#N/A	#N/A	#N/A	#N/A
TD0420	Non-diarrhea	No	#N/A	#N/A	#N/A	#N/A	#N/A	#N/A	#N/A	#N/A	#N/A	#N/A	#N/A
TD0420	Non-diarrhea	No	#N/A	#N/A	#N/A	#N/A	#N/A	#N/A	#N/A	#N/A	#N/A	#N/A	#N/A
TD0429	Diarrhea	No	#N/A	#N/A	#N/A	#N/A	#N/A	#N/A	No	No	Yes	No	Yes
TD0429	Non-diarrhea	No	#N/A	#N/A	#N/A	#N/A	#N/A	#N/A	No	No	Yes	No	Yes
TD0443	Non-diarrhea	No	#N/A	#N/A	#N/A	#N/A	#N/A	#N/A	No	No	No	Yes	No
TD0456	Non-diarrhea	No	#N/A	#N/A	#N/A	#N/A	#N/A	#N/A	No	No	No	Yes	No
TD0456	Non-diarrhea	No	#N/A	#N/A	#N/A	#N/A	#N/A	#N/A	No	No	No	Yes	No
TD0456	Diarrhea	No	#N/A	#N/A	#N/A	#N/A	#N/A	#N/A	#N/A	#N/A	#N/A	#N/A	#N/A
TD0458	Non-diarrhea	No	#N/A	#N/A	#N/A	#N/A	#N/A	#N/A	No	No	No	Yes	No
TD0458	Diarrhea	No	#N/A	#N/A	#N/A	#N/A	#N/A	#N/A	No	No	No	Yes	No
TD0458	Diarrhea	No	#N/A	#N/A	#N/A	#N/A	#N/A	#N/A	No	No	No	Yes	No
TD0460	Non-diarrhea	No	#N/A	#N/A	#N/A	#N/A	#N/A	#N/A	#N/A	#N/A	#N/A	#N/A	#N/A

## Sheet: SD04
Fig. 1d and Supplementary Table 14
Subject_id	Traveler_type	Sample_lab_num	Sample_id	Sample_type	Length_of_stay_in_days	Subject_code	Strain_short_name	Strain_seq_id	ERY	AZM	AMP	TIC	SXT	TET	TIM	AMX_CLA	NAL	CIP	CHL	CEF	CRO	CAZ	CTX_CLA	FEP	GEN	AMK	IPM	NIT
TD0002	TD	CU0012	P002S03	Non-diarrhea	21	TD0002	EAEC	S1002_CU0012_IS01	R	S	R	R	S	R	R	R	S	S	S	S	S	S	S	s	S	s	S	S
TD0002	TD	CU0068	P002S08	Non-diarrhea	55	TD0002	DAEC	S2067_CU0068_ISNF	R	S	S	S	R	R	S	S	I	I	S	S	S	S	S	s	S	s	S	S
TD0004	TD	CU0011	P004S02	Non-diarrhea	13	TD0004	EAEC	S1001_CU0011_IS01	R	S	R	S	S	R	S	R	S	S	S	S	S	S	S	s	S	s	S	S
TD0004	TD	CU0112	P004S10	Non-diarrhea	76	TD0004	DAEC	S1009_CU0112_IS02	R	S	R	R	R	S	R	I	I	I	S	R	I	S	I	s	S	s	S	S
TD0004	TD	CU0115	P004S11	Diarrhea	77	TD0004	EPEC	S1124_CU0115_IS03	R	S	S	S	S	S	S	S	S	S	S	S	S	S	S	s	S	s	S	S
TD0004	TD	CU0115	P004S11	Diarrhea	77	TD0004	DAEC	S1125_CU0115_IS03	R	S	R	R	R	S	R	I	I	S	S	R	I	S	I	s	S	s	S	S
TD0004	TD	CU0115	P004S11	Diarrhea	77	TD0004	STEC	S2063_CU0115_IS04	R	S	S	S	S	S	S	S	I	I	S	S	S	S	S	s	S	s	S	S
TD0005	TD	CU0015	P005S03	Non-diarrhea	19	TD0005	DAEC	S1081_CU0015_IS04	R	I	R	S	R	R	S	R	R	I	R	I	S	S	S	s	S	s	S	S
TD0005	TD	CU0077	P005S07	Non-diarrhea	54	TD0005	DAEC	S1082_CU0077_IS02	R	I	R	S	R	R	S	S	S	I	R	S	S	S	S	s	S	s	S	S
TD0006	TD	CU0117	P006S10	Non-diarrhea	81	TD0006	EAEC	S1010_CU0117_IS01	I	S	R	R	R	R	R	S	S	S	S	S	S	S	S	s	S	s	S	S
TD0020	HT	CU0070	P020S03	Non-diarrhea	16	TD0020	EAEC	S1135_CU0070_IS03	R	I	S	S	S	S	S	S	S	S	S	S	S	S	S	s	S	s	S	S
TD0027	TD	CU0087	P027S04	Non-diarrhea	23	TD0027	EAEC	S1136_CU0087_IS03	R	I	I	R	S	R	R	R	R	R	S	I	S	S	S	s	S	s	S	S
TD0032	HT	CU0092	P032S02	Non-diarrhea	48	TD0032	ETEC	S2068_CU0092_ISNF	R	I	I	S	R	R	S	S	S	S	S	I	S	S	S	s	S	s	S	S
TD0035	TD	CU0098	P035S02	Non-diarrhea	18	TD0035	DAEC	S1004_CU0098_IS01	R	S	R	R	R	S	R	R	S	S	S	S	S	S	S	s	S	s	S	S
TD0035	TD	CU0173	P035S06	Non-diarrhea	61	TD0035	DAEC	S1118_CU0173_IS03	R	R	R	R	R	R	I	S	R	R	S	R	S	S	S	S	S	S	S	S
TD0037	TD	CU0143	P037S02	Non-diarrhea	26	TD0037	EAEC	S1121_CU0143_IS03	R	S	R	R	R	R	S	S	#N/A	S	S	S	S	S	S	S	S	S	S	S
TD0037	TD	CU0150	P037S03	Non-diarrhea	33	TD0037	EPEC	S1122_CU0150_IS04	R	S	R	S	S	R	S	S	#N/A	I	S	S	S	S	S	S	S	S	S	S
TD0037	TD	CU0159	P037S04	Non-diarrhea	39	TD0037	DAEC	S1115_CU0159_IS03	R	S	R	R	R	R	S	S	S	S	S	S	S	S	S	S	S	S	S	S
TD0037	TD	CU0164	P037S05	Diarrhea	40	TD0037	DAEC	S1117_CU0164_IS03	R	R	R	R	R	R	S	S	R	R	S	R	S	S	S	S	S	S	S	S
TD0037	TD	CU0194	P037S06	Non-diarrhea	54	TD0037	EAEC	S1111_CU0194_IS03	R	S	R	R	R	R	R	I	S	S	S	S	S	S	S	S	S	S	S	S
TD0038	TD	CU0103	P038S01	Non-diarrhea	7	TD0038	EPEC	S1005_CU0103_IS01	R	S	S	S	S	S	S	S	S	S	S	S	S	S	S	s	S	s	S	S
TD0038	TD	CU0103	P038S01	Non-diarrhea	7	TD0038	STEC	S1006_CU0103_IS02	R	S	S	S	S	S	S	S	S	S	S	S	S	S	S	s	S	s	S	S
TD0038	TD	CU0105	P038S02	Non-diarrhea	10	TD0038	EPEC	S1007_CU0105_IS01	R	S	S	S	S	S	S	S	S	S	S	S	S	S	S	s	S	s	S	S
TD0038	TD	CU0105	P038S02	Non-diarrhea	10	TD0038	ETEC	S2069_CU0105_ISNF	R	I	S	S	S	S	S	S	S	S	S	I	S	S	S	s	S	s	S	S
TD0038	TD	CU0122	P038S03	Non-diarrhea	18	TD0038	EIEC	S1011_CU0122_IS04	R	S	R	R	S	S	R	R	S	S	S	I	S	S	S	s	S	s	S	S
TD0038	TD	CU0122	P038S03	Non-diarrhea	18	TD0038	EAEC	S1012_CU0122_IS02	R	S	S	S	S	S	S	S	S	S	S	S	S	S	S	s	S	s	S	S
TD0038	TD	CU0182	P038S08	Diarrhea	52	TD0038	ETEC	S1016_CU0182_IS01	R	S	S	S	S	S	S	S	S	S	S	S	S	S	S	S	S	S	S	S
TD0038	TD	CU0215	P038S10	Non-diarrhea	68	TD0038	EAEC	S1017_CU0215_IS01	R	R	R	R	R	R	I	R	R	R	S	R	S	S	S	S	S	S	S	S
TD0041	HT	CU0127	P041S03	Non-diarrhea	18	TD0041	EAEC	S1084_CU0127_IS02	R	S	R	R	S	R	R	I	S	S	S	I	S	S	S	s	S	s	S	S
TD0041	HT	CU0151	P041S05	Non-diarrhea	33	TD0041	DAEC	S1085_CU0151_IS02	R	S	R	R	R	R	S	S	R	S	S	S	S	S	S	S	S	S	S	S
TD0041	HT	CU0162	P041S06	Non-diarrhea	39	TD0041	DAEC	S1086_CU0162_IS02	R	R	R	R	R	R	S	S	R	S	S	S	S	S	S	S	S	S	S	S
TD0041	HT	CU0175	P041S07	Non-diarrhea	45	TD0041	DAEC	S1087_CU0175_IS02	R	R	R	R	R	R	S	S	R	S	S	S	S	S	S	S	S	S	S	S
TD0041	HT	CU0191	P041S08	Non-diarrhea	52	TD0041	ETEC	S1088_CU0191_IS02	R	I	R	R	R	S	R	I	S	I	S	I	S	S	S	S	S	S	S	S
TD0041	HT	CU0191	P041S08	Non-diarrhea	52	TD0041	DAEC	S1089_CU0191_IS02	R	R	R	R	R	R	R	I	R	I	S	I	S	S	S	S	S	S	S	S
TD0044	TD	CU0120	P044S01	Non-diarrhea	11	TD0044	EAEC	S1126_CU0120_IS03	R	S	R	R	R	R	R	R	S	S	S	S	S	S	S	s	S	s	S	S
TD0044	TD	CU0125	P044S02	Diarrhea	13	TD0044	EAEC	S1128_CU0125_IS03	R	S	R	R	R	S	R	I	S	S	S	S	S	S	S	s	S	s	S	S
TD0045	TD	CU0124	P045S01	Diarrhea	5	TD0045	EAEC	S1127_CU0124_IS03	R	S	S	S	S	R	S	S	S	S	S	S	S	S	S	s	S	s	S	S
TD0046	TD	CU0196	P046S07	Diarrhea	43	TD0046	EAEC	S1112_CU0196_IS03	R	S	I	S	S	S	S	I	S	S	S	S	S	S	S	S	S	S	S	S
TD0047	HT	CU0163	P047S03	Non-diarrhea	26	TD0047	EAEC	S1116_CU0163_IS04	R	I	R	R	R	R	S	S	R	I	S	I	S	S	S	S	S	S	S	S
TD0047	HT	CU0217	P047S05	Non-diarrhea	58	TD0047	EAEC	S1114_CU0217_IS03	R	I	R	R	R	R	S	R	R	I	S	R	S	S	S	S	S	S	S	S
TD0050	HT	CU0176	P050S01	Non-diarrhea	11	TD0050	EAEC	S1090_CU0176_IS02	R	S	S	S	S	S	S	S	S	S	S	S	S	S	S	S	S	S	S	S
TD0050	HT	CU0222	P050S04	Non-diarrhea	41	TD0050	EAEC	S1091_CU0222_IS04	I	S	S	S	S	R	S	S	R	I	S	S	S	S	S	S	S	S	S	S
TD0052	TD	CU0154	P052S01	Non-diarrhea	7	TD0052	ETEC	S1015_CU0154_IS01	I	S	S	S	S	S	S	S	S	S	S	S	S	S	S	S	S	S	S	S
TD0052	TD	CU0232	P052S05	Diarrhea	54	TD0052	EPEC	S1018_CU0232_IS01	R	S	R	R	R	S	S	S	R	R	S	S	S	S	S	S	S	S	S	S
TD0052	TD	CU0238	P052S06	Non-diarrhea	62	TD0052	DAEC	S1019_CU0238_IS04	R	R	R	R	R	R	R	R	R	R	S	R	S	S	S	S	S	S	S	S
TD0052	TD	CU0251	P052S07	Non-diarrhea	72	TD0052	DAEC	S1021_CU0251_IS01	R	R	R	R	R	R	R	R	R	R	R	R	S	S	S	S	S	S	S	S
TD0052	TD	CU0259	P052S08	Non-diarrhea	77	TD0052	DAEC	S1022_CU0259_IS01	R	R	R	R	R	R	R	R	R	R	R	I	S	S	S	S	S	S	S	S
TD0052	TD	CU0291	P052S11	Non-diarrhea	120	TD0084	DAEC	S1030_CU0291_IS01	R	R	R	R	R	R	R	S	S	S	R	I	S	S	S	S	S	S	S	S
TD0059	TD	CU0177	P059S01	Diarrhea	8	TD0059	ETEC	S1119_CU0177_IS03	R	R	R	R	R	R	I	S	R	R	S	I	S	S	S	S	R	S	S	S
TD0061	TD	CU0186	P061S01	Diarrhea	19	TD0061	EAEC	S1110_CU0186_IS03	R	S	R	R	R	R	R	R	I	I	S	R	S	S	S	S	S	S	S	S
TD0061	TD	CU0200	P061S02	Non-diarrhea	26	TD0061	EPEC	S1113_CU0200_IS03	R	R	R	R	R	R	R	R	S	I	S	I	S	S	S	S	R	S	S	S
TD0069	TD	CU0234	P069S01	Non-diarrhea	5	TD0069	EAEC	S1106_CU0234_IS03	R	S	R	R	R	R	R	I	R	I	S	R	S	S	S	S	S	S	S	S
TD0072	TD	CU0248	P072S01	Non-diarrhea	4	TD0072	DAEC	S1020_CU0248_IS01	R	S	I	S	S	S	S	S	S	I	S	S	S	S	S	S	R	S	S	S
TD0072	TD	CU0262	P072S04	Non-diarrhea	28	TD0072	STEC	S2072_CU0262_ISNF	R	R	R	R	R	R	R	R	R	S	S	I	S	S	S	S	S	S	S	S
TD0074	TD	CU0252	P074S02	Non-diarrhea	16	TD0074	EAEC	S1108_CU0252_IS04	R	I	R	R	R	R	R	I	R	I	S	I	S	S	S	S	S	S	S	S
TD0074	TD	CU0253	P074S03	Diarrhea	18	TD0074	EPEC	S1101_CU0253_IS04	R	I	R	R	R	R	S	I	S	S	R	I	S	S	S	S	R	S	S	S
TD0074	TD	CU0260	P074S04	Non-diarrhea	21	TD0074	EAEC	S1102_CU0260_IS04	R	S	R	R	#N/A	R	R	S	S	S	S	S	S	S	S	S	S	S	S	S
TD0077	TD	CU0277	P077S02	Non-diarrhea	10	TD0077	EPEC	S1025_CU0277_IS01	R	S	R	R	R	R	R	R	S	S	R	R	S	S	S	S	S	S	S	S
TD0077	TD	CU0277	P077S02	Non-diarrhea	10	TD0077	STEC	S2076_CU0277_ISNF	R	S	R	R	R	R	R	R	S	S	R	R	S	S	S	S	S	S	S	S
TD0077	TD	CU0298	P077S04	Diarrhea	32	TD0077	ETEC	S2079_CU0298_ISNF	R	R	R	R	R	R	R	S	S	S	R	S	S	S	S	S	S	S	S	S
TD0078	TD	CU0271	P078S01	Non-diarrhea	3	TD0078	STEC	S2075_CU0271_ISNF	R	I	R	R	S	S	R	R	S	S	#N/A	S	S	S	S	S	S	S	S	S
TD0078	TD	CU0288	P078S05	Non-diarrhea	23	TD0078	ETEC	S2078_CU0288_ISNF	R	#N/A	#N/A	S	R	R	S	S	S	S	S	S	S	S	S	S	S	S	S	S
TD0079	TD	CU0270	P079S01	Non-diarrhea	4	TD0079	STEC	S2074_CU0270_ISNF	R	I	R	S	S	S	S	R	S	S	S	I	S	S	S	S	S	S	S	S
TD0079	TD	CU0279	P079S03	Non-diarrhea	12	TD0079	EAEC	S2077_CU0279_ISNF	R	S	R	R	R	R	R	R	S	S	S	I	S	S	S	S	S	S	S	S
TD0081	TD	CU0268	P081S02	Diarrhea	6	TD0081	ETEC	S1104_CU0268_IS03	I	S	S	S	S	S	S	S	S	S	S	S	S	S	S	S	S	S	S	S
TD0083	TD	CU0283	P083S04	Non-diarrhea	19	TD0083	DAEC	S1027_CU0283_IS04	R	R	R	R	R	R	R	S	S	S	R	S	S	S	S	S	S	S	S	S
TD0083	TD	CU0287	P083S05	Non-diarrhea	26	TD0083	DAEC	S1028_CU0287_IS04	R	R	R	R	R	R	R	I	S	S	R	S	S	S	S	S	S	S	S	S
TD0083	TD	CU0294	P083S06	Non-diarrhea	32	TD0083	DAEC	S1032_CU0294_IS02	R	R	R	R	R	R	R	S	I	S	R	S	S	S	S	S	S	S	S	S
TD0085	HT	CU0282	P085S01	Non-diarrhea	8	TD0085	EPEC	S1026_CU0282_IS04	R	R	R	R	R	R	R	S	R	S	S	S	S	S	S	S	S	S	S	S
TD0086	TD	CU0293	P086S01	Non-diarrhea	5	TD0086	EPEC	S1031_CU0293_IS01	R	I	R	R	R	R	R	I	S	S	S	I	S	S	S	S	S	S	S	S
TD0086	TD	CU0318	P086S03	Non-diarrhea	29	TD0086	EPEC	S1035_CU0318_IS01	R	S	S	S	R	S	S	S	S	S	S	S	S	S	S	S	S	S	S	S
TD0089	TD	CU0303	P089S01	Diarrhea	7	TD0089	ETEC	S2080_CU0303_ISNF	R	S	S	S	S	S	S	S	S	S	S	I	S	S	S	S	S	S	S	S
TD0089	TD	CU0303	P089S01	Diarrhea	7	TD0089	EPEC	S2081_CU0303_ISNF	R	S	S	R	S	S	R	S	S	S	S	S	S	S	S	S	S	S	S	S
TD0091	HT	CU0317	P091S01	Non-diarrhea	21	TD0091	EAEC	S1176_CU0317_IS03	R	S	S	S	S	S	S	#N/A	S	S	S	S	S	S	S	S	S	S	S	S
TD0097	TD	CU0343	P097S02	Non-diarrhea	16	TD0097	EPEC	S1169_CU0343_IS03	R	S	R	R	R	R	R	S	S	S	S	S	S	S	S	S	S	S	S	S
TD0101	TD	CU0351	P101S02	Non-diarrhea	9	TD0101	STEC	S1171_CU0351_IS04	R	I	S	S	#N/A	S	S	S	R	S	S	S	S	S	S	S	S	S	S	S
TD0103	TD	CU0358	P103S02	Diarrhea	35	TD0103	EAEC	S1172_CU0358_IS03	R	R	R	R	R	R	R	I	I	S	S	I	S	S	S	S	S	S	S	S
TD0103	TD	CU0362	P103S03	Non-diarrhea	35	TD0103	EAEC	S1037_CU0362_IS01	R	R	R	R	R	R	R	S	R	S	S	S	S	S	S	S	S	S	S	S
TD0117	HT	CU0397	P117S01	Non-diarrhea	5	TD0117	EPEC	S1174_CU0397_IS03	R	R	R	R	R	R	R	S	S	S	S	I	S	S	S	S	S	S	S	S
TD0117	HT	CU0412	P117S02	Non-diarrhea	12	TD0117	EPEC	S1160_CU0412_IS03	R	S	R	S	R	R	S	I	S	S	S	I	S	S	S	S	S	S	S	S
TD0118	HT	CU0401	P118S01	Non-diarrhea	4	TD0118	EIEC	S1038_CU0401_IS01	R	S	R	S	S	S	S	S	S	S	S	I	S	S	S	S	S	S	S	S
TD0121	HT	CU0424	P121S02	Non-diarrhea	15	TD0121	EPEC	S1164_CU0424_IS03	R	S	R	S	S	R	S	S	S	S	S	S	S	S	S	S	S	S	S	S
TD0128	TD	CU0419	P128S01	Diarrhea	61	TD0128	ETEC	S1163_CU0419_IS03	R	S	S	S	R	R	S	S	S	S	S	S	S	S	S	S	S	S	S	S
TD0128	TD	CU0428	P128S02	Diarrhea	67	TD0128	ETEC	S2086_CU0428_ISNF	R	R	S	S	S	S	S	S	R	S	S	S	S	S	S	R	S	S	S	S
TD0128	TD	CU0445	P128S04	Non-diarrhea	75	TD0128	EIEC	S1156_CU0445_IS03	R	S	R	I	S	S	I	S	S	S	S	S	S	S	S	S	S	S	S	S
TD0128	TD	CU0445	P128S04	Non-diarrhea	75	TD0128	DAEC	S1157_CU0445_IS03	R	R	R	I	R	R	S	S	S	S	R	I	S	S	S	S	S	S	S	S
TD0140	TD	CU0465	P140S02	Non-diarrhea	18	TD0140	EPEC	S1040_CU0465_IS01	R	S	R	R	R	R	R	S	S	S	S	S	S	S	S	S	S	S	S	S
TD0141	TD	CU0459	P141S02	Non-diarrhea	14	TD0141	ETEC	S2089_CU0459_ISNF	R	R	R	R	R	S	R	S	R	S	S	R	R	S	S	S	S	S	S	S
TD0141	TD	CU0469	P141S03	Diarrhea	20	TD0141	ETEC	S2090_CU0469_ISNF	R	R	R	R	R	R	R	S	R	R	R	R	R	S	S	I	S	S	S	S
TD0142	TD	CU0449	P142S02	Non-diarrhea	9	TD0142	EPEC	S1039_CU0449_IS01	R	R	R	R	R	R	R	S	S	S	S	S	S	S	S	S	S	S	S	S
TD0142	TD	CU0474	P142S04	Non-diarrhea	26	TD0142	EPEC	S1041_CU0474_IS01	R	R	R	R	R	S	R	S	R	R	S	S	S	S	S	S	S	S	S	S
TD0152	HT	CU0472	P152S01	Non-diarrhea	7	TD0152	DAEC	S1159_CU0472_IS03	R	R	S	R	S	S	R	S	R	S	S	S	S	S	S	S	S	S	S	S
TD0169	HT	CU0548	P169S03	Non-diarrhea	25	TD0169	EPEC	S1042_CU0548_IS01	R	R	S	R	S	S	R	S	S	S	S	S	S	S	S	S	S	S	S	S
TD0171	TD	CU0576	P171S05	Non-diarrhea	41	TD0171	EPEC	S1043_CU0576_IS01	R	R	S	S	S	S	S	S	S	S	S	S	S	S	S	S	S	S	S	S
TD0171	TD	CU0582	P171S06	Non-diarrhea	48	TD0171	EPEC	S1044_CU0582_IS01	R	I	I	S	S	S	S	S	S	S	S	S	S	S	S	S	S	S	S	S
TD0180	TD	CU0567	P180S02	Non-diarrhea	16	TD0180	EPEC	S1143_CU0567_IS03	R	S	R	R	R	R	I	I	R	S	R	I	S	s	s	S	S	S	S	S
TD0180	TD	CU0581	P180S04	Diarrhea	30	TD0180	ETEC	S2091_CU0581_ISNF	R	S	R	R	R	R	I	I	S	S	S	I	S	S	S	S	S	S	S	S
TD0181	TD	CU0584	P181S01	Diarrhea	42	TD0181	EPEC	S1146_CU0584_IS04	R	S	R	R	R	R	S	S	R	S	S	S	S	S	S	S	S	S	S	S
TD0194	TD	CU0583	P194S02	Non-diarrhea	42	TD0194	DAEC	S1045_CU0583_IS01	R	R	R	R	R	R	R	I	S	S	R	S	S	S	S	S	S	S	S	S
TD0194	TD	CU0583	P194S02	Non-diarrhea	42	TD0194	STEC	S2092_CU0583_ISNF	R	S	I	S	S	S	S	S	S	S	S	I	S	S	S	S	S	S	S	S
TD0197	TD	CU0606	P197S02	Non-diarrhea	47	TD0197	EAEC	S2094_CU0606_ISNF	R	S	R	R	R	R	R	I	R	S	S	I	S	S	S	S	S	S	S	S
TD0198	TD	CU0577	P198S01	Diarrhea	12	TD0198	EAEC	S1144_CU0577_IS03	R	S	R	R	R	R	S	S	R	S	S	S	S	S	S	S	S	S	S	S
TD0200	TD	CU0586	P200S01	Diarrhea	9	TD0200	DAEC	S1147_CU0586_IS03	R	R	R	R	R	S	R	I	R	S	S	R	R	S	S	S	S	S	S	S
TD0204	TD	CU0595	P204S01	Diarrhea	17	TD0204	EPEC	S2093_CU0595_ISNF	R	S	R	R	R	R	R	I	S	S	S	S	S	S	S	S	S	S	S	S
TD0209	TD	CU0648	P209S07	Non-diarrhea	59	TD0209	EPEC	S1050_CU0648_IS01	R	I	S	S	S	S	S	S	R	S	S	S	S	S	S	S	S	S	S	S
TD0209	TD	CU0663	P209S09	Non-diarrhea	102	TD0209	ETEC	S2096_CU0663_ISNF	R	S	R	R	R	S	S	S	I	S	S	I	S	S	S	S	S	S	S	S
TD0216	TD	CU0633	P216S03	Non-diarrhea	32	TD0216	EPEC	S1141_CU0633_IS03	R	S	R	R	R	R	R	R	S	S	S	I	S	S	S	S	S	S	S	S
TD0216	TD	CU0674	P216S10	Non-diarrhea	68	TD0216	EAEC	S1059_CU0674_IS01	R	S	R	R	R	R	S	I	R	S	S	S	S	S	S	S	S	S	S	S
TD0216	TD	CU0681	P216S11	Non-diarrhea	75	TD0216	ETEC	S2061_CU0681_IS04	R	S	S	S	S	S	S	S	S	S	S	S	S	S	S	S	S	S	S	S
TD0217	HT	CU0616	P217S01	Non-diarrhea	21	TD0217	ETEC	S2095_CU0616_ISNF	I	S	S	S	S	S	S	S	S	S	S	S	S	S	S	S	S	S	S	S
TD0217	HT	CU0638	P217S03	Non-diarrhea	43	TD0217	ETEC	S1049_CU0638_IS01	R	S	S	S	S	S	S	S	S	S	S	S	S	S	S	S	S	S	S	S
TD0217	HT	CU0676	P217S06	Non-diarrhea	77	TD0217	ETEC	S1060_CU0676_IS04	R	S	R	R	I	R	I	I	R	S	S	I	S	S	S	S	S	S	S	S
TD0218	TD	CU0649	P218S06	Non-diarrhea	36	TD0218	EPEC	S1142_CU0649_IS03	R	I	R	R	R	R	S	S	S	S	S	S	S	S	S	S	S	S	S	S
TD0225	HT	CU0659	P225S02	Non-diarrhea	26	TD0225	ETEC	S1053_CU0659_IS04	R	S	S	S	S	S	S	S	S	S	S	S	S	S	S	S	S	S	S	S
TD0225	HT	CU0672	P225S03	Non-diarrhea	33	TD0225	ETEC	S1057_CU0672_IS04	R	S	R	R	R	R	S	I	S	S	S	S	S	S	S	S	S	S	S	S
TD0226	TD	CU0669	P226S03	Non-diarrhea	32	TD0226	ETEC	S1056_CU0669_IS01	R	S	R	R	R	R	R	R	S	S	R	I	S	S	S	S	S	S	S	S
TD0226	TD	CU0684	P226S04	Non-diarrhea	37	TD0226	EAEC	S1063_CU0684_IS01	R	S	R	R	R	R	S	I	I	S	S	I	S	S	S	S	S	S	S	S
TD0227	TD	CU0658	P227S01	Diarrhea	38	TD0227	EPEC	S1051_CU0658_IS01	R	R	R	R	R	R	S	S	I	S	S	S	S	S	S	S	S	S	S	S
TD0227	TD	CU0658	P227S01	Diarrhea	38	TD0227	ETEC	S1052_CU0658_IS01	R	I	S	S	S	S	S	S	S	S	S	S	S	S	S	S	S	S	S	S
TD0229	TD	CU0660	P229S01	Diarrhea	10	TD0229	ETEC	S1054_CU0660_IS04	R	S	R	R	R	R	S	S	S	S	S	S	S	S	S	S	S	S	S	S
TD0229	TD	CU0695	P229S02	Non-diarrhea	42	TD0229	EPEC	S1065_CU0695_IS02	R	S	S	S	S	S	S	S	S	S	S	I	S	S	S	S	S	S	S	S
TD0230	TD	CU0685	P230S04	Diarrhea	52	TD0230	ETEC	S2062_CU0685_IS04	R	S	R	R	R	S	S	R	S	S	S	I	S	S	S	S	S	S	S	S
TD0231	TD	CU0673	P231S01	Diarrhea	5	TD0231	STEC	S2060_CU0673_IS04	I	S	R	R	R	S	S	I	S	S	S	S	S	S	S	S	S	S	S	S
TD0231	TD	CU0702	P231S03	Diarrhea	55	TD0231	EPEC	S1066_CU0702_IS02	R	S	S	S	S	S	S	S	S	S	S	I	S	S	S	S	S	S	S	S
TD0233	HT	CU0679	P233S02	Non-diarrhea	13	TD0233	EPEC	S1061_CU0679_IS01	R	S	R	R	R	R	I	R	R	S	S	R	S	S	S	S	S	S	S	S
TD0234	HT	CU0689	P234S03	Non-diarrhea	38	TD0234	EAEC	S1095_CU0689_IS04	R	S	S	S	S	S	S	S	S	S	S	S	S	S	S	S	S	S	S	S
TD0234	HT	CU0715	P234S05	Non-diarrhea	75	TD0234	DAEC	S1096_CU0715_IS02	R	I	S	S	S	S	S	S	S	S	S	S	S	S	S	S	S	S	S	S
TD0234	HT	CU0715	P234S05	Non-diarrhea	75	TD0234	EAEC	S1097_CU0715_IS02	R	R	R	R	S	S	R	R	S	S	R	R	S	S	S	S	R	S	S	S
TD0236	TD	CU0705	P236S03	Non-diarrhea	45	TD0236	EPEC	S1067_CU0705_IS02	R	S	R	R	S	R	R	R	S	S	S	S	S	S	S	S	S	S	S	S
TD0239	TD	CU0725	P239S02	Diarrhea	22	TD0239	EPEC	S1206_CU0725_IS03	R	S	R	R	R	R	R	S	S	S	S	S	S	S	S	S	S	S	S	S
TD0240	HT	CU0752	P240S08	Non-diarrhea	61	TD0240	EPEC	S1098_CU0752_IS02	R	S	R	R	R	R	R	I	S	S	S	I	S	S	S	S	S	S	S	S
TD0250	TD	CU0726	P250S01	Non-diarrhea	22	TD0250	EPEC	S1207_CU0726_IS03	R	I	R	R	R	R	R	S	S	S	S	I	S	S	S	S	S	S	S	S
TD0250	TD	CU0726	P250S01	Non-diarrhea	22	TD0250	ETEC	S2098_CU0726_ISNF	R	S	R	R	R	S	R	S	R	S	S	S	S	S	S	S	S	S	S	S
TD0253	HT	CU0742	P253S02	Non-diarrhea	12	TD0253	EAEC	S1196_CU0742_IS03	R	S	R	R	R	R	R	R	S	S	S	I	S	S	S	S	S	S	S	S
TD0255	TD	CU0765	P255S04	Non-diarrhea	30	TD0255	EAEC	S1197_CU0765_IS03	R	I	R	R	R	R	R	I	R	S	S	S	S	S	S	S	S	S	S	S
TD0256	TD	CU0758	P256S03	Non-diarrhea	23	TD0256	EAEC	S1068_CU0758_IS04	R	S	R	R	R	R	R	I	I	S	S	S	S	S	S	S	S	S	S	S
TD0272	HT	CU0788	P272S01	Non-diarrhea	38	TD0272	EAEC	S1199_CU0788_IS03	R	I	S	S	S	S	S	S	S	S	S	S	S	S	S	S	S	S	S	S
TD0272	HT	CU0857	P272S08	Non-diarrhea	87	TD0272	EAEC	S1072_CU0857_IS01	R	S	S	S	S	S	S	S	R	S	S	I	S	S	S	S	S	S	S	S
TD0278	TD	CU0804	P278S01	Diarrhea	5	TD0278	ETEC	S2100_CU0804_ISNF	I	S	R	R	R	R	S	S	R	S	S	I	S	S	S	S	S	S	S	S
TD0288	HT	CU0830	P288S01	Non-diarrhea	4	TD0288	EAEC	S1069_CU0830_IS04	R	S	R	R	R	R	S	S	I	S	S	I	S	S	S	S	S	S	S	S
TD0288	HT	CU0858	P288S03	Non-diarrhea	18	TD0288	EAEC	S1073_CU0858_IS02	R	S	R	R	R	R	R	R	I	S	S	I	S	S	S	S	S	S	S	S
TD0289	HT	CU0848	P289S02	Non-diarrhea	12	TD0289	EAEC	S1070_CU0848_IS02	R	S	R	R	R	R	R	I	S	S	S	I	S	S	S	S	S	S	S	S
TD0292	TD	CU0833	P292S01	Diarrhea	11	TD0292	ETEC	S1194_CU0833_IS03	R	S	R	R	S	S	R	R	S	S	R	I	S	S	S	S	S	S	S	S
TD0296	HT	CU0852	P296S02	Non-diarrhea	9	TD0296	STEC	S2101_CU0852_ISNF	R	S	S	S	S	S	S	S	S	S	S	S	S	S	S	S	S	S	S	S
TD0299	TD	CU0862	P299S01	Diarrhea	23	TD0299	EPEC	S1074_CU0862_IS01	R	S	S	S	S	S	S	S	S	S	S	S	S	S	S	S	S	S	S	S
TD0299	TD	CU0862	P299S01	Diarrhea	23	TD0299	EAEC	S1075_CU0862_IS01	R	I	S	S	S	S	S	S	S	S	S	S	S	S	S	S	S	S	S	S
TD0309	HT	CU0889	P309S02	Non-diarrhea	17	TD0309	EPEC	S1076_CU0889_IS04	R	I	S	S	S	S	S	S	I	S	S	I	S	S	S	S	S	S	S	S
TD0320	HT	CU0929	P320S01	Non-diarrhea	6	TD0320	ETEC	S1189_CU0929_IS03	R	S	R	R	R	S	R	S	S	S	S	I	S	S	S	S	S	S	S	S
TD0320	HT	CU0932	P320S02	Non-diarrhea	14	TD0320	ETEC	S1191_CU0932_IS03	R	S	R	R	I	S	S	S	S	S	S	I	S	S	S	S	S	S	S	S
TD0322	TD	CU0933	P322S01	Diarrhea	26	TD0322	STEC	S1192_CU0933_IS03	R	S	S	S	S	I	S	S	S	S	S	S	S	S	S	S	S	S	S	S
TD0339	HT	CU0998	P339S05	Non-diarrhea	47	TD0339	EPEC	S2029_CU0998_ISNF	R	S	R	R	#N/A	R	#N/A	I	S	S	S	R	S	#N/A	#N/A	S	S	S	S	#N/A
TD0339	HT	CU1015	P339S08	Non-diarrhea	69	TD0339	STEC	S2104_CU1015_ISNF	R	I	R	R	#N/A	R	#N/A	I	S	S	S	R	S	#N/A	#N/A	S	S	S	S	#N/A
TD0341	TD	CU1004	P341S03	Non-diarrhea	41	TD0341	DAEC	S2032_CU1004_ISNF	R	R	S	S	#N/A	R	#N/A	S	R	R	S	R	S	#N/A	#N/A	S	S	S	S	#N/A
TD0342	TD	CU1018	P342S04	Diarrhea	46	TD0342	ETEC	S2036_CU1018_ISNF	R	I	R	R	#N/A	R	#N/A	I	S	S	S	R	S	#N/A	#N/A	S	S	S	S	#N/A
TD0346	TD	CU1005	P346S01	Non-diarrhea	69	TD0346	EAEC	S2033_CU1005_ISNF	R	S	S	S	#N/A	R	#N/A	S	R	S	S	I	S	#N/A	#N/A	S	S	S	S	#N/A
TD0346	TD	CU1017	P346S03	Diarrhea	83	TD0346	STEC	S2105_CU1017_ISNF	R	R	R	R	#N/A	S	#N/A	R	R	I	S	R	S	#N/A	#N/A	S	R	S	S	#N/A
TD0351	HT	CU1030	P351S02	Non-diarrhea	14	TD0351	ETEC	S2106_CU1030_ISNF	R	R	I	S	#N/A	S	#N/A	I	S	I	S	R	S	#N/A	#N/A	S	S	S	S	#N/A
TD0351	HT	CU1043	P351S04	Non-diarrhea	27	TD0351	EAEC	S2044_CU1043_ISNF	R	I	R	R	#N/A	R	#N/A	I	R	S	S	R	S	#N/A	#N/A	S	S	S	S	#N/A
TD0351	HT	CU1048	P351S05	Non-diarrhea	33	TD0351	EPEC	S2051_CU1048_ISNF	R	R	R	R	#N/A	R	#N/A	I	R	S	R	I	S	#N/A	#N/A	S	S	S	S	#N/A
TD0358	HT	CU1039	P358S02	Non-diarrhea	16	TD0358	ETEC	S2041_CU1039_ISNF	R	R	I	S	#N/A	S	#N/A	I	S	S	I	R	S	#N/A	#N/A	S	S	S	S	#N/A
TD0358	HT	CU1047	P358S03	Non-diarrhea	24	TD0358	EPEC	S2050_CU1047_ISNF	R	I	I	S	#N/A	S	#N/A	S	S	S	S	I	S	#N/A	#N/A	S	S	S	S	#N/A
TD0359	TD	CU1041	P359S01	Non-diarrhea	11	TD0359	EAEC	S2043_CU1041_ISNF	R	R	R	R	#N/A	R	#N/A	I	R	S	S	I	S	#N/A	#N/A	S	S	S	S	#N/A
TD0359	TD	CU1069	P359S04	Diarrhea	45	TD0359	EPEC	S2048_CU1069_ISNF	R	I	R	R	#N/A	R	#N/A	S	S	S	S	I	S	#N/A	#N/A	S	S	S	S	#N/A
TD0359	TD	CU1069	P359S04	Diarrhea	45	TD0359	ETEC	S2108_CU1069_ISNF	R	I	S	S	#N/A	S	#N/A	S	R	S	S	S	S	#N/A	#N/A	S	S	S	S	#N/A
TD0359	TD	CU1074	P359S05	Non-diarrhea	52	TD0359	EPEC	S2021_CU1074_IS04	R	I	R	#N/A	#N/A	R	#N/A	I	S	S	S	R	S	#N/A	#N/A	S	S	S	S	#N/A
TD0370	HT	CU1076	P370S04	Non-diarrhea	15	TD0370	ETEC	S2110_CU1076_ISNF	R	S	S	#N/A	#N/A	R	#N/A	S	S	S	S	I	S	#N/A	#N/A	S	S	S	S	#N/A
TD0379	HT	CU1094	P379S01	Non-diarrhea	10	TD0379	EPEC	S2113_CU1094_ISNF	R	S	S	#N/A	#N/A	S	#N/A	S	S	S	S	S	S	#N/A	#N/A	S	S	S	S	#N/A
TD0386	TD	CU1136	P386S05	Non-diarrhea	44	TD0386	DAEC	S2026_CU1136_IS04	R	S	S	#N/A	#N/A	S	#N/A	S	S	S	S	S	S	#N/A	#N/A	S	S	S	S	#N/A
TD0386	TD	CU1136	P386S05	Non-diarrhea	44	TD0386	ETEC	S2114_CU1136_ISNF	R	I	R	#N/A	#N/A	R	#N/A	S	R	R	S	S	S	#N/A	#N/A	S	S	S	S	#N/A

## Sheet: SD05
Fig. 1e and Supplementary Table 3
Subject_id	Sample_id	Total_duration_in_wks	Lodging_in_cusco	Previous_travel	Traveler_type	Country	Age	Sex	Stool_grade	Sample_type	Length_of_stay_in_wks	Any_pathogen_detected	Typhoid	Cholera	HepatitisA	GERD_or_Dyspepsia	Lactose_intolerant	Pre_existing_bowel_disease	Actinomyces_graevenitzii	Actinomyces_odontolyticus	Adlercreutzia_equolifaciens	Akkermansia_muciniphila	Alistipes_finegoldii	Alistipes_indistinctus	Alistipes_onderdonkii	Alistipes_putredinis	Alistipes_shahii	Alistipes_unclassified	Anaerostipes_hadrus	Anaerotruncus_colihominis	Anaerotruncus_unclassified	Bacteroidales_bacterium_ph8	Bacteroides_caccae	Bacteroides_cellulosilyticus	Bacteroides_coprocola	Bacteroides_dorei	Bacteroides_eggerthii	Bacteroides_faecis	Bacteroides_finegoldii	Bacteroides_fragilis	Bacteroides_massiliensis	Bacteroides_nordii	Bacteroides_ovatus	Bacteroides_plebeius	Bacteroides_salyersiae	Bacteroides_stercoris	Bacteroides_thetaiotaomicron	Bacteroides_uniformis	Bacteroides_vulgatus
TD0002	P002S01	9	School Lodging	Yes	TD	United States	22	Male	Grade-2	Non-diarrhea	1	No	No	NA	NA	No	No	No	0.00275	0	0.22682	0	0	0	0	0	0	0	0.22823	0	0	0	0	0	0	0	0	0	0	0	0	0	0	0	0	0	0	0	0
TD0002	P002S02	9	School Lodging	Yes	TD	United States	22	Male	Grade-1	Non-diarrhea	2	No	No	NA	NA	No	No	No	0	0.00476	0.16766	0	0	0	0.00313	0.0451	0	0	0.09656	0	0	0	0.00131	0	0	0	0	0	0	0	0	0	0	0	0	0.16189	0	0.03981	0.04608
TD0002	P002S03	9	School Lodging	Yes	TD	United States	22	Male	Grade-2	Non-diarrhea	3	Yes	No	NA	NA	No	No	No	0	0	0.17503	2.15652	0.07043	0	0.14705	0.57546	0.09111	0	0.0656	0	0.02865	0	0.04702	0	0	0.02428	0	0	0	0	0.13788	0	0.02354	0	0	0.33425	0.00564	1.08047	0.22937
TD0002	P002S04	9	School Lodging	Yes	TD	United States	22	Male	Grade-2	Non-diarrhea	4	No	No	NA	NA	No	No	No	0	0	0.3755	0.13269	0	0	0.00657	0.03234	0	0	0.09056	0	0	0	0	0	0	0	0	0	0	0	0.00588	0	0	0	0	0.04022	0	0.06674	0.07192
TD0002	P002S05	9	School Lodging	Yes	TD	United States	22	Male	Grade-2	Non-diarrhea	5	No	No	NA	NA	No	No	No	0	0	0.47155	0.90174	0.00975	0	0.04317	0.15102	0.00258	0	0.08723	0.00477	0.03252	0	0.0995	0	0	0.06204	0	0	0	0	0.32823	0	0.01537	0	0	0.11512	0.01167	0.26625	0.4767
TD0002	P002S06	9	School Lodging	Yes	TD	United States	22	Male	Grade-1	Non-diarrhea	6	No	No	NA	NA	No	No	No	0	0	0.24383	3.97614	0.19516	0	0.42322	0.78142	0.18481	0	0.12126	0.00339	0	0	0.27508	0	0	0.1576	0	0	0	0	0.53733	0	0.05073	0	0	0.37627	0.0123	2.72335	0.61577
TD0002	P002S07	9	School Lodging	Yes	TD	United States	22	Male	Grade-1	Non-diarrhea	7	No	No	NA	NA	No	No	No	0.01888	0.00274	0.17905	0	0	0	0	0.09036	0.00286	0	0.25243	0	0	0	0.01647	0	0	0.00071	0	0	0	0	0.01635	0	0.00233	0	0	0.21493	0	0.0832	0.18523
TD0002	P002S08	9	School Lodging	Yes	TD	United States	22	Male	Grade-1	Non-diarrhea	8	Yes	No	NA	NA	No	No	No	0	0	0.90181	0	0.19737	0	1.22401	0.97061	0.11015	0	0.13645	0	0	0	1.2926	0	0	0.40966	0	0	0	0	2.04406	0.01841	0.22319	0	0	7.16795	1.19657	6.91348	6.41458
TD0002	P002S09	9	School Lodging	Yes	TD	United States	22	Male	Grade-3	Diarrhea	9	No	No	NA	NA	No	No	No	0	0	0.05814	0.00162	0.3419	0	0.75956	3.97461	0.30686	0	0.13069	0.00781	0.01154	0	2.11298	0	0	0.3599	0	0.00069	0	0	3.23578	0.05051	0.22974	0	0	5.61234	0.22565	12.7932	4.82964
TD0004	P004S01	13	School Lodging	No	TD	United States	25	Male	Grade-1	Non-diarrhea	1	No	No	No	Yes	No	No	No	0	0	0.40781	0.42715	0.0221	0	6.60003	0.87901	0.06956	0.81261	0.06897	0.14462	0.02965	0	0.14677	0.01024	0.19256	0.86892	0	0	0	0	0	0	0.1543	0	0	0.21641	0.01091	0.8267	0
TD0004	P004S02	13	School Lodging	No	TD	United States	25	Male	Grade-1	Non-diarrhea	2	Yes	No	No	Yes	No	No	No	0	0.02266	0.2786	1.6095	0	0	0.03047	0.04047	0.01397	0	0.13116	0.01922	0.02132	0	0	0	0.13103	0.03626	0	0	0	0	0	0	0.03067	0	0	0.07391	0.00229	0.20053	0.00446
TD0004	P004S03	13	School Lodging	No	TD	United States	25	Male	Grade-1	Non-diarrhea	3	No	No	No	Yes	No	No	No	0	0	0.25096	0	0	0	0	0.3135	0.22402	0	0.04937	0.01074	0	0	7.42834	0	0.64493	1.47121	0	0	0	0	0	0	0.28764	0	0	0	0.02861	1.25047	0
TD0004	P004S04	13	School Lodging	No	TD	United States	25	Male	Grade-1	Non-diarrhea	4	No	No	No	Yes	No	No	No	0	0	0.07238	0	0	0	0.28408	0.14802	0.00291	0	0.06097	0.06658	0.24556	0	0.03644	0.24285	0	0.27727	0	0	0	0	0	0	0.01187	0	0	0	0.38044	1.63698	0.05227
TD0004	P004S05	13	School Lodging	No	TD	United States	25	Male	Grade-1	Non-diarrhea	5	No	No	No	Yes	No	No	No	0	0.12662	0	0	0.16683	0	1.63391	9.78679	1.04673	0	0	0	0	0	0.19584	0.85552	0	0.13525	0	0	0	0	0	0	4.23334	0	0	0	4.84849	11.1315	3.72186
TD0004	P004S06	13	School Lodging	No	TD	United States	25	Male	Grade-1	Non-diarrhea	6	No	No	No	Yes	No	No	No	0	0.01014	0	0	0	0	0.04278	0.55715	0.06321	0	0.05563	0	0	0	0.44911	0.02067	0	0	0	0	0	0	0	0	0.90013	0	0	0	0.10211	0.44907	0.72535
TD0004	P004S07	13	School Lodging	No	TD	United States	25	Male	Grade-1	Non-diarrhea	7	No	No	No	Yes	No	No	No	0.01532	0	0	0	0.08631	0	0.59787	3.51487	0.44294	0	0	0.0217	0.14307	0	5.67362	0.6912	0	0.10924	0	0	0	0	0	0	12.7225	0	0	0	4.96745	9.27197	9.23235
TD0004	P004S08	13	School Lodging	No	TD	United States	25	Male	Grade-2	Non-diarrhea	8	No	No	No	Yes	No	No	No	0	0	0.43706	0	0.08475	0	0.5312	1.76264	0.18865	0	0.38308	0.01455	0	0	0.47242	0.06556	0	0.11895	0	0	0	0	0	0	0.52696	0	0	0	0.29668	1.38974	1.44531
TD0004	P004S09	13	School Lodging	No	TD	United States	25	Male	Grade-1	Non-diarrhea	11	No	No	No	Yes	No	No	No	0	0	0	0	0.05644	0	0.83314	4.16704	0.49608	0	0.20883	0	0	0.09808	0.28258	0.26109	0	0.03749	0	0	0	0.11811	0	0	1.25157	0	0	0	0.1411	5.76231	0.1874
TD0004	P004S10	13	School Lodging	No	TD	United States	25	Male	Grade-1	Non-diarrhea	11	Yes	No	No	Yes	No	No	No	0	0	0.02647	0	0	0	0.74154	0.68371	0.03114	0	0.36291	0.10862	0.02862	0.00502	0.02224	0.0572	0	0	0	0	0	1.02658	0	0	0.07414	0	0	0	0	0.87322	0.17541
TD0004	P004S11	13	School Lodging	No	TD	United States	25	Male	Grade-3	Diarrhea	11	Yes	No	No	Yes	No	No	No	0	0	0.0087	0	0.02441	0	2.35803	5.87042	0.60851	0	0.42677	0.05834	0.02153	0.01188	0.50695	2.06382	0	2.18183	0	0	0	0.13134	0	0.52373	0.52748	0	0	0	0.14215	0.36277	7.93563
TD0004	P004S12	13	School Lodging	No	TD	United States	25	Male	Grade-1	Non-diarrhea	13	No	No	No	Yes	No	No	No	0.01366	0	0	0.00911	0	0	0	0	0	0.16498	0.19259	0.17965	0	0.36431	0.97316	0.65901	0	0	0	0	0	0.69591	0	0	2.71405	0	0	0	0	9.01833	6.09974
TD0005	P005S01	13	School Lodging	No	TD	United States	24	Female	Grade-1	Non-diarrhea	1	No	No	No	No	Yes	No	No	0	0	0	0	0	0	0	0	0	0	0	0	0	0	0	0	0	0	0	0	0	0	0	0	0	0	0	0	0	0	0
TD0005	P005S02	13	School Lodging	No	TD	United States	24	Female	Grade-2	Non-diarrhea	2	No	No	No	No	Yes	No	No	0	0	0.29463	0	0	0	0	0	0.16282	0.04437	0.23735	0	0	0	1.55215	0	0	0	0	0	0	0	0	0	1.72984	0	0	0.97852	0.12574	0.4698	3.67144
TD0005	P005S03	13	School Lodging	No	TD	United States	24	Female	Grade-1	Non-diarrhea	3	Yes	No	No	No	Yes	No	No	0	0	0.1647	0	0.00277	0	0	0	0.71376	0	0.54581	0	0	0	1.45814	0.12629	0	0.11225	0	0	0	0.02815	0	0	4.0633	0	0	5.49648	0.86431	3.02041	19.6747
TD0005	P005S04	13	School Lodging	No	TD	United States	24	Female	Grade-1	Non-diarrhea	4	No	No	No	No	Yes	No	No	0	0	0	0	0	0	0	0	0	0	0	0	0	0	0	0	0	0	0	0	0	0	0	0	0.37142	0	0	0	0	0	0.05808
TD0005	P005S05	13	School Lodging	No	TD	United States	24	Female	Grade-1	Non-diarrhea	5	No	No	No	No	Yes	No	No	0	0	0	0	0	0	0	0	0.02953	0.09122	0.12697	0	0	0	0.04334	0	0	0	0	0	0	0	0	0	0.29024	0	0	0.02818	0.00269	0.15372	0.22336
TD0005	P005S06	13	School Lodging	No	TD	United States	24	Female	Grade-1	Non-diarrhea	6	No	No	No	No	Yes	No	No	0	0	0	0	0	0	0	0	0.11535	0.06209	0.1222	0	0	0	0.47837	0.01156	0	0.03363	0	0	0	0.04002	0	0	0.96661	0	0	0.78132	0.05864	0.51097	1.26054
TD0005	P005S07	13	School Lodging	No	TD	United States	24	Female	Grade-1	Non-diarrhea	8	Yes	No	No	No	Yes	No	No	0	0	0.15162	0	0.01066	0	0	0	0.38244	0.29458	0.67067	0	0	0	0.41672	0.06066	0	0.24587	0	0	0	0.00567	0	0	0.65069	0	0	0.64926	0.1005	1.46359	4.31611
TD0005	P005S08	13	School Lodging	No	TD	United States	24	Female	Grade-3	Diarrhea	9	No	No	No	No	Yes	No	No	0.05689	0.01275	0	0	0.07073	0	0	0	0.28303	0.26141	0.00449	0	0	0	7.50527	0.12812	0	5.01293	0	0	0	3.30957	0	0	2.51786	0	0	0.82282	2.8999	0.69721	11.2169
TD0005	P005S09	13	School Lodging	No	TD	United States	24	Female	Grade-1	Non-diarrhea	10	No	No	No	No	Yes	No	No	0	0	0	0	0	0	0	0	0	0	0.85755	0	0	0	0.6163	0.0267	0	5.50731	0	0	0	0	0	0	3.4417	0	0	0	0.31431	2.92163	0.01738
TD0005	P005S10	13	School Lodging	No	TD	United States	24	Female	Grade-1	Non-diarrhea	13	No	No	No	No	Yes	No	No	0.00168	0	0	0	0	0	0	0	0	0	0.83285	0	0	0	0.35774	0.12871	0	9.05336	0	0	0	0.00373	0	0	1.83655	0	0	0	1.08571	3.07728	0
TD0005	P005S11	13	School Lodging	No	TD	United States	24	Female	Grade-1	Non-diarrhea	13	Yes	No	No	No	Yes	No	No	0	0	0	0	0	0	0	0	0	0	1.71545	0	0	0	0.49804	0.07979	0	8.32083	0	0	0	0	0	0	1.48862	0	0	0	0.90468	2.72243	0
TD0006	P006S01	25	School Lodging	Yes	TD	United States	21	Female	Grade-1	Non-diarrhea	2	No	Yes	No	Yes	No	No	No	0	0	0.00678	0.18759	0.40093	0.01616	0.617	4.10974	0.96336	0	0.05008	0.03025	0	0.20728	1.31749	0.23869	1.80031	0.1483	0	0	0	0	0	0	0.07096	2.77195	0	2.01186	0.00855	0.92158	1.12877
TD0006	P006S02	25	School Lodging	Yes	TD	United States	21	Female	Grade-2	Non-diarrhea	3	No	Yes	No	Yes	No	No	No	0	0	0	0.12891	0.08962	0	0.2116	1.59036	0.24744	0	0.02658	0	0	0.07778	0.27639	0.19349	3.02397	0.2597	0	0	0	0	0	0	0.04507	2.70019	0	0.19925	0.02199	1.10999	1.64436
TD0006	P006S03	25	School Lodging	Yes	TD	United States	21	Female	Grade-1	Non-diarrhea	4	No	Yes	No	Yes	No	No	No	0	0	0	0.06255	0.07342	0	0.08888	2.24998	0.34355	0	0.00792	0	0	0.10833	0.67707	0.01505	3.72311	0.02547	0	0	0	0	0	0	0.01416	3.16946	0	2.65797	0.00084	1.58136	1.68262
TD0006	P006S04	25	School Lodging	Yes	TD	United States	21	Female	Grade-2	Diarrhea	5	No	Yes	No	Yes	No	No	No	0	0.00287	0.00995	0	0	0	0	0	0	0.02063	0.12268	0	0	0	0.06015	0	0.06665	0.00443	0	0	0	0	0	0	0	0.07636	0	0.01083	0	0.0188	0.02236
TD0006	P006S05	25	School Lodging	Yes	TD	United States	21	Female	Grade-2	Non-diarrhea	7	No	Yes	No	Yes	No	No	No	0	0	0.02636	0.39129	0.06704	0	0.04442	1.38702	0.39068	0	0.0872	0	0.03234	0.06742	0.55215	0.03702	5.12618	0.03013	0	0	0	0.01729	0	0	0.02359	2.21464	0	0.29097	0.05122	0.89435	0.80719
TD0006	P006S06	25	School Lodging	Yes	TD	United States	21	Female	Grade-2	Non-diarrhea	7	No	Yes	No	Yes	No	No	No	0	0	0.01708	0.54046	0.19167	0	0.16777	4.03109	0.94997	0	0.02322	0	0	0.20551	1.19494	0.10855	8.51698	0.30729	0	0	0	0	0	0	0.00745	3.81584	0	0.60989	0.05073	0.7978	2.5772
TD0006	P006S07	25	School Lodging	Yes	TD	United States	21	Female	Grade-2	Non-diarrhea	9	No	Yes	No	Yes	No	No	No	0	0	0.06109	0	0.01221	0	0	0.36725	0.06014	0	0.20885	0	0	0.07812	1.58854	0	2.01919	0.3607	0	0	0	0	0	0	0.0083	1.01552	0	0.19019	0	0.18477	0.68032
TD0006	P006S08	25	School Lodging	Yes	TD	United States	21	Female	Grade-2	Non-diarrhea	9	No	Yes	No	Yes	No	No	No	0	0	0.04522	0.2242	0.01274	0	0.02073	0.23261	0.06841	0	0.47484	0	0	0.00152	0.04226	0	0.17915	0	0	0	0	0	0	0	0	0.21009	0	0.07566	0	0	0.00425
TD0006	P006S09	25	School Lodging	Yes	TD	United States	21	Female	Grade-2	Non-diarrhea	11	No	Yes	No	Yes	No	No	No	0	0	0.079	0	0.07099	0	0.13486	1.05336	0.19045	0	0.13378	0	0	0.10787	0.25409	0	0.89368	0.76089	0	0	0	0.04395	0	0	0	1.6407	0	0.92851	0.05906	0.12935	0.01563
TD0006	P006S10	25	School Lodging	Yes	TD	United States	21	Female	Grade-1	Non-diarrhea	12	Yes	Yes	No	Yes	No	No	No	0	0	0.13527	0	0.09994	0	0.24941	1.26063	0.26047	0	0.38779	0	0	0.00669	0.24418	0	1.29008	0.83969	0	0	0	0.00643	0	0	0	1.02037	0	0.2348	0	0.14149	0.15803
TD0006	P006S11	25	School Lodging	Yes	TD	United States	21	Female	Grade-2	Non-diarrhea	13	No	Yes	No	Yes	No	No	No	0	0	0.06364	0	0	0	0.02055	0.33359	0.00528	0	0.18126	0	0	0	0.00581	0	0.02808	0.06291	0	0	0	0	0	0	0	0.0776	0	0.02188	0	0.00582	0.01732
TD0006	P006S12	25	School Lodging	Yes	TD	United States	21	Female	Grade-1	Non-diarrhea	15	No	Yes	No	Yes	No	No	No	0	0	0.02071	0	0.01044	0	0.06786	0.55056	0.07912	0	0.29141	0	0	0.00586	0.34176	0	0.23547	0.06437	0	0	0	0.01562	0	0	0.06045	0.77225	0	0.2599	0	0.27723	0.22066
TD0006	P006S13	25	School Lodging	Yes	TD	United States	21	Female	Grade-1	Non-diarrhea	16	No	Yes	No	Yes	No	No	No	0	0	0.13935	0	0.00595	0	0.01509	0.46474	0.0154	0	0.32756	0.00127	0	0	0.12763	0	0.03064	0.10806	0	0	0	0.111	0	0	0.00698	0.41016	0	0.13707	0	0.50571	0.29965
TD0006	P006S14	25	School Lodging	Yes	TD	United States	21	Female	Grade-1	Non-diarrhea	17	No	Yes	No	Yes	No	No	No	0	0	0	0	0.12743	0	0.00525	0.69161	0.02278	0	0.31266	0	0	0.12738	1.50455	0	1.40279	1.736	0	0	0	0	0	0	3.21885	0	0	0	0	0.17257	0
TD0006	P006S15	25	School Lodging	Yes	TD	United States	21	Female	Grade-1	Non-diarrhea	18	No	Yes	No	Yes	No	No	No	0	0	0.00952	0	0.56856	0	0.27058	2.85359	0.80309	0	0.42126	0	0	0.61019	1.69718	0.46427	6.04973	1.99313	0	0	0	0	0	0	0.32553	0	0	0	0	0.6021	0.00479
TD0006	P006S16	25	School Lodging	Yes	TD	United States	21	Female	Grade-1	Non-diarrhea	20	No	Yes	No	Yes	No	No	No	0	0	0.02898	0	0.04913	0	0.04868	0.68425	0.19166	0	0.23272	0	0	0.03599	0.07851	0.02772	1.10134	0.48526	0	0	0	0.01163	0	0	0.16408	0	0	0	0.0138	0.53344	0.12027
TD0006	P006S17	25	School Lodging	Yes	TD	United States	21	Female	Grade-1	Non-diarrhea	21	No	Yes	No	Yes	No	No	No	0	0	0.06954	0	0.02064	0	0.05168	1.35101	0.13132	0	0.20381	0	0	0.15126	0.49888	0.03561	2.87616	2.48528	0	0	0	0.04115	0	0	0.51433	0	0	0	0.02699	0.71063	1.04801
TD0006	P006S18	25	School Lodging	Yes	TD	United States	21	Female	Grade-2	Diarrhea	21	No	Yes	No	Yes	No	No	No	0	0	0.06032	0	0.02583	0	0	0.54582	0.12923	0	0.31778	0	0	0	0.04275	0	0.39732	0.37956	0	0.03793	0.07562	0.08658	0.03421	0	0.16609	0	0	0	0	0.17514	0.40446
TD0006	P006S19	25	School Lodging	Yes	TD	United States	21	Female	Grade-2	Non-diarrhea	23	No	Yes	No	Yes	No	No	No	0	0	0.16091	0	0	0	0	0	0	0	1.63634	0	0	0	0	0	0.03789	0	0	0	0	0	0	0	0	0	0	0	0	0	0
TD0006	P006S20	25	School Lodging	Yes	TD	United States	21	Female	Grade-3	Diarrhea	23	No	Yes	No	Yes	No	No	No	0	0	0.0392	0	0.04694	0	0.01493	1.93695	0.31838	0	0.35681	0	0	0.17052	1.38454	0.03641	8.74731	1.39417	0	0	0	0.01139	0	0	1.28028	0	0	0	0.16776	0.66496	0.73142
TD0006	P006S21	25	School Lodging	Yes	TD	United States	21	Female	Grade-2	Diarrhea	24	No	Yes	No	Yes	No	No	No	0	0	0.05662	0	0	0	0	0.14028	0.00794	0	0.7179	0	0	0	0.10375	0	0.32153	0.32972	0	0	0	0	0	0	0	0	0	0	0	0.06773	0.11463
TD0006	P006S22	25	School Lodging	Yes	TD	United States	21	Female	Grade-3	Diarrhea	25	No	Yes	No	Yes	No	No	No	0	0	0.00887	0	0.02625	0	0.0106	1.16496	0.4363	0	0.26257	0	0	0.07113	0.34893	0.80135	1.97969	0.45483	0	0	0	2.12829	0	0	0.23642	0	0	0	0.00385	3.30718	0.06662
TD0009	P009S01	3	Other	No	TD	Switzerland	22	Male	Grade-1	Non-diarrhea	1	No	No	No	Yes	No	No	No	0	0	0.15037	0.86577	0	0	0	0.05454	0.0036	0	0.09988	0	0.02503	0	0	0	0	0	0	0	0	0	0	0	0	0	0	0.01505	0	0	0.01871
TD0009	P009S02	3	Other	No	TD	Switzerland	22	Male	Grade-1	Non-diarrhea	2	No	No	No	Yes	No	No	No	0.00816	0.00446	0.16949	0.87894	0.02137	0	0.04763	0.41154	0.06806	0	0.13538	0	0	0	0.19793	0	0	0	0	0	0.00038	0.35689	0	0	0.00758	0	0.39627	0.05847	0.08002	0.06732	0.15519
TD0009	P009S03	3	Other	No	TD	Switzerland	22	Male	Grade-3	Diarrhea	3	No	No	No	Yes	No	No	No	0	0	0	0	0	0	0.04358	0.19681	0	0	0.10617	0	0	0	0.17821	0.02271	0	0.46749	0	0	0	0	0	0	0	0	0	0	0.0404	0.41752	0
TD0014	P014S01	3	School Lodging	No	TD	United States	26	Female	Grade-1	Non-diarrhea	1	No	Yes	No	Yes	No	No	No	0	0	0.06336	0.28411	0	0	0.66737	3.28593	0	0	0.55422	0	0	0.39185	0	0	0	0.79219	0	0	0.16104	0.08204	0.75403	0	0	0	0	0.74722	0.76296	4.75023	0.52441
TD0014	P014S02	3	School Lodging	No	TD	United States	26	Female	Grade-1	Non-diarrhea	2	No	Yes	No	Yes	No	No	No	0	0	0.09527	0.40015	0	0	0.16247	1.42893	0	0	0.10432	0	0	0	0	0	0	0.00964	0	0	0.08832	0	0.23717	0	0	0	0	1.11798	0.08607	2.11598	0.15479
TD0014	P014S03	3	School Lodging	No	TD	United States	26	Female	Grade-3	Diarrhea	3	No	Yes	No	Yes	No	No	No	0	0	0.2062	0.04704	0	0	0	0.18945	0	0	0.19268	0	0	0	0	0	0	0.00187	0	0	0.00309	0	0.04596	0	0	0	0	0.02818	0.00199	0.11043	0.04894
TD0014	P014S04	3	School Lodging	No	TD	United States	26	Female	Grade-1	Diarrhea	3	No	Yes	No	Yes	No	No	No	0	0	0.00578	0	0.26516	0	0.0377	0.66671	0.0293	0	0.3685	0	0	0.02305	0.37535	0.51454	0	0.07463	0	0.16282	0.14586	0	2.10706	0	0.00792	0	0	0	0	0.84518	0
TD0020	P020S01	3	School Lodging	No	HT	Canada	28	Male	Grade-2	Non-diarrhea	1	No	No	No	Yes	No	No	No	0	0.00804	0.127	10.0904	0.08627	0.11929	0.19537	1.53589	0	0	0.71669	0	0	0.65559	2.18513	0	0	0	1.10815	0	0	2.03971	0	0	2.72068	0	0	0	0.22362	1.99576	0
TD0020	P020S02	3	School Lodging	No	HT	Canada	28	Male	Grade-2	Non-diarrhea	1	No	No	No	Yes	No	No	No	0	0.0044	0.10766	1.57627	0	0	0.0275	0.21507	0	0	0.2098	0	0	0.01336	0.5083	0	0	0	0.22	0	0	0.28223	0	0	0.37776	0	0	0	0.05494	0.59612	0
TD0020	P020S03	3	School Lodging	No	HT	Canada	28	Male	Grade-1	Non-diarrhea	3	Yes	No	No	Yes	No	No	No	0	0	0.07446	1.13239	0.02163	0	0.09356	0.6444	0	0	0.28197	0	0.05021	0.13056	0.43589	0	0	0	0.63576	0	0	0.84724	0	0	0.77478	0	0	0	0.22201	2.51032	0
TD0020	P020S04	3	School Lodging	No	HT	Canada	28	Male	Grade-2	Non-diarrhea	3	No	No	No	Yes	No	No	No	0	0.00417	0.14124	0.35371	0.04486	0	0.14823	2.17808	0	0	0.28379	0	0	0.50948	0.7459	0	0	0.02148	1.77776	0	0	1.60149	0	0	1.38536	0	0	0	0.56462	2.36008	0
TD0024	P024S01	3	School Lodging	No	TD	Germany	24	Female	Grade-2	Non-diarrhea	1	No	Yes	No	Yes	No	No	No	0	0	0	0	0	0	0	0.43561	0	0	0.1277	0	0	0	0.36374	0	0	0.13093	0	0	0	0	0	0	0	0	0	0	0.13625	0.72329	0
TD0024	P024S02	3	School Lodging	No	TD	Germany	24	Female	Grade-3	Diarrhea	3	No	Yes	No	Yes	No	No	No	0.04453	0.01162	0	0	0	0	0	0	0	0	0.00668	0	0	0	0	0	0	0	0	0	0	0	0	0	0	0	0	0	0	0	0
TD0024	P024S03	3	School Lodging	No	TD	Germany	24	Female	Grade-3	Diarrhea	3	No	Yes	No	Yes	No	No	No	0	0	0	0	0.13221	0.05271	0.15361	1.52796	0.55672	0	0.0418	0	0.05955	0	1.5953	0.00529	0	0	0	0	0.06255	0	0	0	0	0	0	0.41881	0.29097	1.04933	1.73959
TD0025	P025S01	4	School Lodging	No	TD	Netherlands	24	Male	Grade-3	Diarrhea	2	No	No	No	No	No	No	Yes	0	0	0.00582	0	0.03863	0	0.01361	0.12283	0.17561	0	0.14724	0	0	0	1.08458	0	0	0.18866	0	0	0.03857	0	0	0	0	0	0	0.02774	0.19242	1.31846	0.88329
TD0025	P025S02	4	School Lodging	No	TD	Netherlands	24	Male	Grade-1	Non-diarrhea	3	No	No	No	No	No	No	Yes	0	0	0	2.9944	0	0	0	0	0	0.02094	0.38885	0	0	0	0.22283	0	0	0.1819	0	0	0	0	0	0	0	0	0	0	0.1724	0.50156	0.41484
TD0025	P025S03	4	School Lodging	No	TD	Netherlands	24	Male	Grade-2	Non-diarrhea	4	No	No	No	No	No	No	Yes	0	0.00349	0.94815	0	0	0	0	0	0	0.00137	0.22093	0	0.03879	0	0	0	0	0	0	0	0	0	0	0	0.03214	0	0	0.02341	0.02561	0	0.03762
TD0027	P027S01	4	School Lodging	Yes	TD	United States	59	Male	Grade-1	Non-diarrhea	1	No	Yes	No	Yes	No	No	No	0.02866	0	0.03842	1.98359	0.02243	0.1124	0.10708	0.4261	0.4004	0	0.91514	0	0.41023	0.15059	1.56428	1.0095	0	0	0	0.30816	0	0.73735	0	0	0.09181	0	0	0	0	1.04798	0.90893
TD0027	P027S02	4	School Lodging	Yes	TD	United States	59	Male	Grade-1	Non-diarrhea	3	Yes	Yes	No	Yes	No	No	No	0	0	0.10442	0.49079	0.07062	0.17001	0.09719	0.6821	0.49793	0	0.49912	0.00257	0.42422	0.16236	2.72912	0.75473	0	0	0	0.57135	0	1.1667	0	0	0.11168	0	0	0	0.02471	0.25308	5.83251
TD0027	P027S03	4	School Lodging	Yes	TD	United States	59	Male	Grade-3	Diarrhea	4	No	Yes	No	Yes	No	No	No	0	0.00291	0.02535	0.08841	0	0.04108	0	0	0	0	0.20898	0	0	0	1.16974	0.00482	0	0	0	0	0	0.09549	0	0	3.07345	0	0	0	0	2.3164	9.88788
TD0027	P027S04	4	School Lodging	Yes	TD	United States	59	Male	Grade-1	Non-diarrhea	4	Yes	Yes	No	Yes	No	No	No	0	0.02294	0	0.38132	0	0.04583	0	0	0	0	0.19465	0	0	0	0	0.00359	0	0	0	0	0	0.18163	0	0	2.66586	0	0	0	0	0.87207	3.03896
TD0029	P029S01	9	School Lodging	No	TD	Canada	21	Male	Grade-1	Non-diarrhea	7	No	Yes	Yes	Yes	No	No	No	0	0	0.13454	0	0	0	0	0	0	0.00817	0.68004	0	0	0	0	0	0	0	0	0	0	0.06787	0	0	0.01454	0	0	0.14377	0.01057	0	0.16662
TD0029	P029S02	9	School Lodging	No	TD	Canada	21	Male	Grade-2	Non-diarrhea	8	No	Yes	Yes	Yes	No	No	No	0	0	0.35814	0	0	0	0	0	0.0934	0.1087	0.35443	0	0.0609	0	0	0	0	0.03204	0	0	0	0.04793	0	0	0.03445	0	0	0.76658	0.05398	0	0.23634
TD0029	P029S03	9	School Lodging	No	TD	Canada	21	Male	Grade-2	Non-diarrhea	9	No	Yes	Yes	Yes	No	No	No	0.02112	0.13721	0.02678	0	0.08734	0	0	0	0.34428	1.45788	0.30804	0	0.06568	0	0	0	0	0.31733	0	0	0.333	1.03103	0	0	1.68631	0	0	1.06285	1.62435	0	2.31483
TD0029	P029S04	9	School Lodging	No	TD	Canada	21	Male	Grade-3	Diarrhea	9	No	Yes	Yes	Yes	No	No	No	0.01617	0.00224	0.11358	0	0	0	0	0	0	0	0.0132	0	0	0	0.00396	0.09279	0	0	0	0	0	0	0	0	0	0	0	0.02562	0	0.02431	0
TD0030	P030S01	4	Host Family	Yes	TD	Switzerland	32	Male	Grade-1	Non-diarrhea	2	No	No	NA	Yes	No	No	No	0.01442	0.00346	0.0996	0	0	0	0.00349	0.07374	0	0	0.1899	0	0	0	0.00901	0	0	0	0	0	0	0	0	0	0.00253	0	0	0.02289	0	0.11328	0.00424
TD0030	P030S02	4	Host Family	Yes	TD	Switzerland	32	Male	Grade-3	Diarrhea	3	No	No	NA	Yes	No	No	No	0	0	0	0	0	0	0	0	0	0	0.66526	0	0	0	0.20306	0	0	0	0	0	0	0	0	0	0.03579	0	0	0.04167	0.0626	0.25433	0.04052
TD0030	P030S03	4	Host Family	Yes	TD	Switzerland	32	Male	Grade-1	Non-diarrhea	4	No	No	NA	Yes	No	No	No	0.04809	0	0	0	0	0	0	0	0	0	0.27651	0	0.03338	0	0	0	0	0	0	1.40089	0	0	0	0	0	0	0	0	0.29624	1.38584	0
TD0032	P032S01	7	Host Family	No	HT	United States	24	Female	Grade-1	Non-diarrhea	7	No	Yes	No	Yes	No	No	Yes	0	0	0.03784	0	0.04487	0.04506	0.01327	2.3829	0.27357	0	0.54655	0	0	0.11591	0.89801	0.03825	0.04868	0.03984	0	0	0	0.14898	0	0	0.01213	0	0	0	0.04561	0.88371	0.86242
TD0032	P032S02	7	Host Family	No	HT	United States	24	Female	Grade-1	Non-diarrhea	7	Yes	Yes	No	Yes	No	No	Yes	0	0	0.03813	0	0.01703	0.06638	0	1.02736	0.05401	0	0.68577	0	0	0.01426	0.34575	0.03075	0.03116	0.00226	0.00198	0	0	0.0287	0	0	0.00507	0	0	0	0.03245	0.26593	0.22124
TD0035	P035S01	14	Other	No	TD	United States	31	Male	Grade-2	Non-diarrhea	2	No	Yes	No	Yes	Yes	Yes	Yes	0	0.02888	0.42502	9.61156	0.36528	0	1.98496	0	0	0	0	0	0	0	0	0	0	0	0	0	0	0	0	0	0.00907	0	0	0	0	0.00203	0
TD0035	P035S02	14	Other	No	TD	United States	31	Male	Grade-2	Non-diarrhea	3	Yes	Yes	No	Yes	Yes	Yes	Yes	0	0.00121	0.1252	0.06071	0	0	0.02467	0	0	0.00053	0.03989	0	0	0	0	0	0	0.06945	0	0	0	0	0.05843	0	0.15575	0	0	0	0	0	0
TD0035	P035S03	14	Other	No	TD	United States	31	Male	Grade-2	Non-diarrhea	4	No	Yes	No	Yes	Yes	Yes	Yes	0	0	0.04831	0.03614	0.1373	0	0.43471	0	0	0	0.2006	0	0	0	0	0.28654	0	0.93479	0	0	0	0	0.89554	0	1.55073	0	0	0	0	0.03866	0.22467
TD0035	P035S04	14	Other	No	TD	United States	31	Male	Grade-1	Non-diarrhea	6	No	Yes	No	Yes	Yes	Yes	Yes	0	0.01644	0.11773	17.5459	0.51729	0	1.5194	1.38221	0.28734	0	0.04048	0	0	0.13239	0	0.00405	0	0.68014	0	0	0	0	0.70409	0	0.69379	0	0	0	0.05711	0.16909	0.34999
TD0035	P035S05	14	Other	No	TD	United States	31	Male	Grade-1	Non-diarrhea	7	No	Yes	No	Yes	Yes	Yes	Yes	0	0.02269	0.17077	18.7051	0.02574	0	0.13517	1.04672	0.08143	0	0.13559	0	0	0.03833	0	0.00848	0	3.82086	0	0	0	0	0.18531	0	0.10261	0	0	0	0.10129	0.01204	0.31028
TD0035	P035S06	14	Other	No	TD	United States	31	Male	Grade-1	Non-diarrhea	9	Yes	Yes	No	Yes	Yes	Yes	Yes	0	0	0.0716	10.8872	0.30047	0	0.62237	1.23503	0	0	0.22511	0	0	0.40775	0	0.19498	0	2.66169	0	0	0	0	0.35917	0	1.32244	0	0	0	0	0.86672	0
TD0035	P035S07	14	Other	No	TD	United States	31	Male	Grade-3	Diarrhea	10	No	Yes	No	Yes	Yes	Yes	Yes	0	0.0008	0.20402	6.53763	0.01544	0	0.1387	0.73118	0	0	0.15733	0	0	0.07434	0	0	0	0.20376	0	0	0	0	0.09727	0	0.38065	0	0	0	0	0.06112	0
TD0035	P035S08	14	Other	No	TD	United States	31	Male	Grade-1	Non-diarrhea	11	No	Yes	No	Yes	Yes	Yes	Yes	0	0	0.0635	0	0	0	0	0.56654	0	0	1.18423	0	0	0	0	0	0	0	0	0	0	0	0	0	0.24143	0	0	0	0	0	0.47795
TD0035	P035S09	14	Other	No	TD	United States	31	Male	Grade-2	Non-diarrhea	12	No	Yes	No	Yes	Yes	Yes	Yes	0	0	0.18721	0	0.02857	0	0.10965	0.55646	0	0	1.28214	0	0	0	0	0	0	0	0	0	0	0	0	0	0.30397	0	0	0	0	0.015	0.44296
TD0035	P035S10	14	Other	No	TD	United States	31	Male	Grade-3	Diarrhea	13	No	Yes	No	Yes	Yes	Yes	Yes	0	0	0.03346	0	7.05201	0	16.7073	4.50882	0	0	0.57467	0	0.03048	0.2603	0	0	0	0.21004	0	0	0	0	0	0	5.23764	0	0	0	0	2.44477	0.60892
TD0035	P035S11	14	Other	No	TD	United States	31	Male	Grade-2	Non-diarrhea	14	No	Yes	No	Yes	Yes	Yes	Yes	0	0	0	0	0.07853	0	0.20329	0.80165	0	0	0.9094	0	0	0	0	0	0	0.56053	0	0	0	0	0	0	1.45068	0	0	0	0	0.00637	0
TD0037	P037S01	8	School Lodging	No	TD	United States	18	Male	Grade-1	Non-diarrhea	2	No	Yes	No	Yes	No	No	No	0.01741	0	0	0.03728	0	0	0	0	0	0	0	0	0	0	0	0	0	32.6895	0	0	0	0	0	0	0	0	0	0	8.52154	0	0
TD0037	P037S02	8	School Lodging	No	TD	United States	18	Male	Grade-1	Non-diarrhea	4	Yes	Yes	No	Yes	No	No	No	0	0.01945	0	6.57141	0	0	0.0245	0	0	0.00876	0	0.16015	0	0	0.95581	0	0	1.72158	0	0	0	0	0	0	0.15296	0	0	0	0.12016	0.72	0
TD0037	P037S03	8	School Lodging	No	TD	United States	18	Male	Grade-2	Non-diarrhea	5	Yes	Yes	No	Yes	No	No	No	0	0.008	0	0.04574	0	0	0	0	0	0	0	0	0.03798	0	0.34814	0	0	0.47622	0	0	0	0	0	0	0.17807	0	0	0	0	0.06875	0
TD0037	P037S04	8	School Lodging	No	TD	United States	18	Male	Grade-2	Non-diarrhea	6	Yes	Yes	No	Yes	No	No	No	0	0	0	0.87819	0	0	0	0	0	0	0	0	0.03896	0	0.15643	0	0	0.46756	0	0	0	0	0	0	0.02979	0	0	0	0.0098	0.15885	0
TD0037	P037S05	8	School Lodging	No	TD	United States	18	Male	Grade-2	Diarrhea	6	Yes	Yes	No	Yes	No	No	No	0	0	0	0.36182	0	0	0	0	0	0	0	0.09287	0	0	0.89391	0	0	4.83609	0	0	0	0	0	0	0.31508	0	0	0	0.32817	0.96214	0
TD0037	P037S06	8	School Lodging	No	TD	United States	18	Male	Grade-1	Non-diarrhea	8	Yes	Yes	No	Yes	No	No	No	0	0	0	8.71847	0	0	0.58378	0	0	0.12261	0	0.45654	0	0	3.32004	0	0	7.07353	0	0.00389	0	0	0	0	0.98901	0	0	0	2.88257	6.56464	0
TD0038	P038S01	10	School Lodging	No	TD	United States	18	Male	Grade-2	Non-diarrhea	1	Yes	No	NA	NA	No	No	No	0	0	0.0796	1.17893	0	0	0	0.8335	0	0	0.3578	0	0	0.35456	0	0	0	0.04921	0	0	0	0.0429	0	0	0.70282	3.2014	0	0	0.24931	0.98986	0.4248
TD0038	P038S02	10	School Lodging	No	TD	United States	18	Male	Grade-2	Non-diarrhea	2	Yes	No	NA	NA	No	No	No	0	0	0	0.00907	0	0	0	0	0	0	1.16962	0	0	0	0	0	0	0.06692	0	0	0	0.04485	0	0	0.2181	4.85679	0	0	0.37263	0.38773	0.60503
TD0038	P038S03	10	School Lodging	No	TD	United States	18	Male	Grade-2	Non-diarrhea	3	Yes	No	NA	NA	No	No	No	0	0	0	0.14959	0	0	0	0	0	0	1.12854	0	0	0	0	0	0	0	0	0	0	0	0	0	0	0.11638	0	0	0	0	0
TD0038	P038S04	10	School Lodging	No	TD	United States	18	Male	Grade-1	Non-diarrhea	4	No	No	NA	NA	No	No	No	0	0.00105	0.06313	5.03547	0	0	0	0.12316	0	0	0.26967	0	0	0.00085	0	0	0	0.00812	0	0	0	0.24752	0	0	0.13403	0.25626	0	0	0.02711	0.10948	0.10706
TD0038	P038S05	10	School Lodging	No	TD	United States	18	Male	Grade-2	Non-diarrhea	5	No	No	NA	NA	No	No	No	0	0	0.02835	0.10365	0	0	0	0.01652	0	0	2.67288	0	0	0	0	0	0	0	0	0	0	0	0	0	0.01449	0.19659	0	0	0	0.0094	0
TD0038	P038S06	10	School Lodging	No	TD	United States	18	Male	Grade-1	Non-diarrhea	6	No	No	NA	NA	No	No	No	0	0	0.19803	0.07304	0	0	0	0.0135	0	0	1.86264	0	0	0	0	0	0	0	0	0	0	0	0	0	0.00986	0.06946	0	0	0	0	0.00862
TD0038	P038S07	10	School Lodging	No	TD	United States	18	Male	Grade-2	Non-diarrhea	7	No	No	NA	NA	No	No	No	0	0	0.097	1.58997	0	0	0	0.0199	0	0	0.50419	0	0	0	0	0	0	0	0	0	0	0	0	0	0	0.11751	0	0	0	0.07026	0.00851
TD0038	P038S08	10	School Lodging	No	TD	United States	18	Male	Grade-3	Diarrhea	8	Yes	No	NA	NA	No	No	No	0	0.15576	0	0	0	0	0	0	0	0	0.20456	0	0	0	0	0	0	0.01755	0	0	0	0.02228	0	0	0.02272	0.462	0	0	0.01728	0	0.22481
TD0038	P038S09	10	School Lodging	No	TD	United States	18	Male	Grade-1	Non-diarrhea	9	No	No	NA	NA	No	No	No	0	0	0.31979	0.97345	0	0	0	0	0	0	0.72269	0	0	0	0	0	0	0	0	0	0	0	0	0	0	0.44856	0	0	0	0.00577	0.02565
TD0038	P038S10	10	School Lodging	No	TD	United States	18	Male	Grade-1	Non-diarrhea	10	Yes	No	NA	NA	No	No	No	0	0	1.01475	1.52821	0	0	0	0	0	0	0.18849	0	0	0	0	0	0	0	0	0	0	0	0	0	0	0.0242	0	0	0	0	0
TD0041	P041S01	11	School Lodging	Yes	HT	Others	23	Female	Grade-1	Non-diarrhea	2	No	No	No	Yes	No	No	No	0	0	0.12942	0	0	0	0.01895	0.59343	0.23393	0	0.0354	0.00486	0	0.27463	0.0952	0.00952	0	0.00189	0.71417	0	0	0	0.00065	0	0.05648	0	0	0	0.00958	0.15811	0.06006
TD0041	P041S02	11	School Lodging	Yes	HT	Others	23	Female	Grade-1	Non-diarrhea	2	Yes	No	No	Yes	No	No	No	0	0	0.11416	0	0	0	0	0.86856	0.17115	0	0.10504	0	0	0.06669	0.26103	0	0	0	0.83833	0	0	0	0.06372	0	0.25465	0	0	0	0.02612	0.38966	0.30747
TD0041	P041S03	11	School Lodging	Yes	HT	Others	23	Female	Grade-1	Non-diarrhea	3	Yes	No	No	Yes	No	No	No	0	0	0	0	0	0	0	0.62259	0.08981	0.24212	0.01994	0	0	0.0261	0	0	0	0	0.0321	0	0	0	0	0	0.01255	0	0	0	0	0.21559	0.02013
TD0041	P041S04	11	School Lodging	Yes	HT	Others	23	Female	Grade-1	Non-diarrhea	4	No	No	No	Yes	No	No	No	0	0	0.13297	0	0	0	0.00924	0.32652	0.08658	0.28572	0.08999	0	0	0.04019	0.11549	0	0	0	0.16959	0	0	0	0.0116	0	0.09299	0	0	0	0.01343	0.28559	0.10174
TD0041	P041S05	11	School Lodging	Yes	HT	Others	23	Female	Grade-1	Non-diarrhea	5	Yes	No	No	Yes	No	No	No	0	0	0.4685	0.35595	0.02058	0	0.03414	0.09778	0	0	0.03062	0	0	0	0.02041	0.01255	0	0	0	0	0	0	0.06996	0	0	0	0	0.03466	0.01195	0.07081	0.09092
TD0041	P041S06	11	School Lodging	Yes	HT	Others	23	Female	Grade-2	Non-diarrhea	6	Yes	No	No	Yes	No	No	No	0.01278	0	0.19989	0	0	0	0	0.00651	0	0	0.21749	0	0	0	0	0	0	0	0.01701	0	0	0	0	0	0	0	0	0	0	0.00136	0.00576
TD0041	P041S07	11	School Lodging	Yes	HT	Others	23	Female	Grade-1	Non-diarrhea	7	Yes	No	No	Yes	No	No	No	0	0	0.15292	0	0	0	0	0.25649	0.10722	0.15146	0.26238	0	0	0.01613	0.02664	0	0	0	0.1716	0	0	0	0.03516	0	0.04016	0	0	0	0	0.24584	0.07418
TD0041	P041S08	11	School Lodging	Yes	HT	Others	23	Female	Grade-2	Non-diarrhea	8	Yes	No	No	Yes	No	No	No	0	0	0.09895	1.11551	0	0	0	0.35967	0.03028	0	0.74245	0	0	0	0.00615	0	0	0	0.04896	0	0	0	0	0	0.0297	0	0	0	0	0.12326	0.01392
TD0041	P041S09	11	School Lodging	Yes	HT	Others	23	Female	Grade-2	Non-diarrhea	10	No	No	No	Yes	No	No	No	0.00574	0.00458	0.10339	4.26726	0.06784	0	0.2061	0.27644	0.23727	0	0.62382	0	0	0.14332	0.04492	0	0	0	0.19655	0	0	0	0.0595	0	0.0225	0	0	0	0.00255	0.18298	0.04383
TD0041	P041S10	11	School Lodging	Yes	HT	Others	23	Female	Grade-1	Non-diarrhea	10	No	No	No	Yes	No	No	No	0	0	0.06692	0	0	0	0.00743	0.42058	0.1599	0	0.76333	0	0	0.01754	0.04043	0	0	0	1.29167	0	0	0	0.47454	0	0.24263	0	0	0	0.06304	0.30937	0.84546
TD0041	P041S11	11	School Lodging	Yes	HT	Others	23	Female	Grade-1	Non-diarrhea	11	No	No	No	Yes	No	No	No	0	0	0.12835	0	0	0	0	0.49956	0.11679	0	0.74134	0	0.03445	0.00677	0.09825	0	0	0	0.09198	0	0	0	0.66009	0	0.7313	0	0	0	0	0.09942	1.34206
TD0042	P042S01	16	School Lodging	No	TD	United Kingdom	23	Female	Grade-1	Non-diarrhea	7	No	Yes	No	Yes	No	No	No	0	0	0	0	0	0	0	0	0	0	0.13376	0	0	0	0	0	0	0	0	12.4012	0	0	0	0	0	0	0	0	1.49633	5.64658	0
TD0042	P042S02	16	School Lodging	No	TD	United Kingdom	23	Female	Grade-1	Non-diarrhea	8	No	Yes	No	Yes	No	No	No	0	0	0	0	0	0	0	0	0	0	0.61527	0	0	0	0	0	0	0	0	0.03739	0	0	0	0	0	0	0	0	0	0	0
TD0042	P042S03	16	School Lodging	No	TD	United Kingdom	23	Female	Grade-1	Non-diarrhea	11	No	Yes	No	Yes	No	No	No	0.00643	0	0	0	0	0	0	0	0	0	0.35244	0	0	0	0	0	0	0	0	5.40421	0	1.63342	0	0	0	0	0	0	0.24913	0.60979	0
TD0042	P042S04	16	School Lodging	No	TD	United Kingdom	23	Female	Grade-1	Non-diarrhea	12	No	Yes	No	Yes	No	No	No	0.05071	0	0	0	0	0	0	0	0	0	0.49258	0	0	0	0	0	0	0	0	0.48306	0	0.33895	0	0	0	0	0	0	0.01346	0.61027	0
TD0042	P042S05	16	School Lodging	No	TD	United Kingdom	23	Female	Grade-3	Diarrhea	14	No	Yes	No	Yes	No	No	No	0.05752	0	0	0	0	0	0	0	0	0	0.73257	0	0	0	0	0	0	0	0	0.15142	0	0.15404	0	0	0	0	0	0	0	0.22483	0
TD0042	P042S06	16	School Lodging	No	TD	United Kingdom	23	Female	Grade-1	Non-diarrhea	16	No	Yes	No	Yes	No	No	No	0	0	0.00664	17.9139	0.00238	0	0.12781	2.59415	0	0	0.09965	0	0	0.21625	0.94898	0.11978	0	2.21615	0	0.02772	1.27527	0	2.37502	0	0.92238	1.83134	0	1.11917	0.05756	2.11955	1.08118
TD0043	P043S02	3	School Lodging	Yes	TD	Others	55	Male	Grade-2	Diarrhea	2	No	Yes	No	Yes	Yes	No	No	0	0	0.00418	0	0	0	0	0	0	0	0.0326	0	0	0	0	0	0	0	0	0	0	0	0	0	0	0	0	0	0	0	0
TD0043	P043S03	3	School Lodging	Yes	TD	Others	55	Male	Grade-2	Non-diarrhea	3	No	Yes	No	Yes	Yes	No	No	0	0	0.23874	0	0	0	0	0	0	0	0.0236	0	0	0	0	0	0	0	0	0	0	0	0	0	0	0	0	0	0	0	0
TD0044	P044S01	3	School Lodging	Yes	TD	Others	36	Female	Grade-2	Non-diarrhea	2	Yes	Yes	Yes	Yes	Yes	No	Yes	0	0	0.15867	0.0405	0.01232	0	0.07667	1.11565	0.05936	0	0.10264	0	0	0.00604	0	0.28228	0	1.58303	0.80025	0	0.14856	0.52109	0.0044	0	0.09011	0	0.16851	0	0.35124	1.52328	0.39599
TD0044	P044S02	3	School Lodging	Yes	TD	Others	36	Female	Grade-3	Diarrhea	2	Yes	Yes	Yes	Yes	Yes	No	Yes	0	0	0.16192	0	0.02426	0	0.07789	1.62831	0.26848	0	0.02626	0	0	0.07722	0	2.03725	0	2.1784	3.53904	0	0.4276	8.69598	0.25898	0.0034	0.16004	0	1.7731	0	0.37891	4.48076	1.35469
TD0044	P044S03	3	School Lodging	Yes	TD	Others	36	Female	Grade-1	Non-diarrhea	3	No	Yes	Yes	Yes	Yes	No	Yes	0	0	0.07074	0.03587	0.02396	0	0.15421	0.74335	0.03509	0	0.00407	0	0	0	0	0.57601	0	0.25069	2.1124	0	0.00585	0	0.54273	0	0.0266	0	0.08513	0	0.16703	1.45523	0.26982
TD0045	P045S01	3	Host Family	No	TD	United States	63	Female	Grade-1	Diarrhea	1	Yes	Yes	Yes	Yes	Yes	No	No	0	0.00462	0.02057	0	0	0	0	0.10501	0	0	0.02326	0	0	0	0.27463	0	0	0.09735	0	0	0	0	0	0	0.06786	0	0	0	0.02099	0.32688	0.13951
TD0045	P045S02	3	Host Family	No	TD	United States	63	Female	Grade-1	Non-diarrhea	3	No	Yes	Yes	Yes	Yes	No	No	0	0.00997	0.00421	0	0.01454	0.07454	0.02215	0	0.0196	0	0.14435	0	0	0	0	0	0	0	0	0	0	0	0	0	0	0	0	0	0	0	0.03403
TD0046	P046S01	7	School Lodging	No	TD	Netherlands	24	Female	Grade-2	Non-diarrhea	2	No	No	No	Yes	No	No	Yes	0	0	0	0.1843	0.02249	1.02227	0.49582	2.50681	0.72641	0	0.09538	0	0	0.12875	1.35823	0	0	1.29006	0	0	0.14262	0.35709	0	0	0.45716	0	0	0.61907	0.2293	0.73563	1.17975
TD0046	P046S02	7	School Lodging	No	TD	Netherlands	24	Female	Grade-2	Non-diarrhea	2	No	No	No	Yes	No	No	Yes	0	0	0	0.00755	0.0023	0.23143	0.10958	0.76682	0.73781	0	0.39533	0	0	0.24927	1.00306	0	0	0.09986	0	0	0.06151	0.6071	0	0	0.25045	0	0	0.36459	0.56187	0.16516	0.3648
TD0046	P046S03	7	School Lodging	No	TD	Netherlands	24	Female	Grade-2	Non-diarrhea	3	No	No	No	Yes	No	No	Yes	0	0	0	0	0.01059	0.75678	0.36237	1.25935	1.6836	0	0.60762	0	0	0.47847	0.33703	0	0	1.42091	0	0	0.01487	0.33665	0	0	0.2078	0	0	0.7526	0.33134	1.85501	0.79871
TD0046	P046S04	7	School Lodging	No	TD	Netherlands	24	Female	Grade-2	Diarrhea	4	Yes	No	No	Yes	No	No	Yes	0	0	0	0	0	0.0003	0	0.06949	0.12363	0	0.0873	0	0	0	0.34713	0	0	0.05361	0	0	0.00399	0.03568	0	0	0.17883	0	0	0.08586	0.01487	0.05708	0.55022
TD0046	P046S05	7	School Lodging	No	TD	Netherlands	24	Female	Grade-1	Non-diarrhea	5	No	No	No	Yes	No	No	Yes	0	0	0	0.06971	0	0.29152	0	0.65525	0.35334	0	0.14927	0	0	0.0424	0.13156	0	0	0.06543	0	0	0.01807	0.10243	0	0	0.03708	0	0	0.16291	0.02667	0.11635	0.23682
TD0046	P046S06	7	School Lodging	No	TD	Netherlands	24	Female	Grade-1	Non-diarrhea	6	No	No	No	Yes	No	No	Yes	0	0	0	0	0	0.00525	0	0.40145	0.08276	0	0.35882	0	0	0	0.06043	0	0	0.11445	0	0	0.00795	0.01163	0	0	0.00915	0	0	0.03237	0.01353	0.18128	0.32321
TD0046	P046S07	7	School Lodging	No	TD	Netherlands	24	Female	Grade-2	Diarrhea	7	Yes	No	No	Yes	No	No	Yes	0	0	0	0	0	0	0	0.07207	0	0	0.20363	0	0	0	0	0	0	0.01146	0	0	0	0.01031	0	0	0.00861	0	0	0.03776	0.01737	0	0.24939
TD0046	P046S08	7	School Lodging	No	TD	Netherlands	24	Female	Grade-2	Non-diarrhea	7	No	No	No	Yes	No	No	Yes	0	0.00204	0	0	0	0	0	0.22971	0.07955	0	0.43825	0	0	0	0.14861	0	0	0	0	0	0.03664	0.02829	0	0	0.20547	0	0	0.02282	0.02725	0.29822	0.2437
TD0047	P047S01	13	School Lodging	No	HT	United States	18	Male	Grade-1	Non-diarrhea	2	No	Yes	NA	NA	No	No	No	0	0	0	0	0	0	0	0	0	0	0.7084	0	0	0	0	0	0	0	0	0	0.12757	0	0.44075	0	0.04419	0	0	0.90834	0.04053	0.20297	0.5792
TD0047	P047S02	13	School Lodging	No	HT	United States	18	Male	Grade-2	Non-diarrhea	3	No	Yes	NA	NA	No	No	No	0	0	0	0	0	0	0	0	0	0	0.62421	0	0.03552	0	0	0	0	0	0	0	0.11568	0	0.44266	0	0.25432	0	0	0.38034	0.1621	0.3304	0.70621
TD0047	P047S03	13	School Lodging	No	HT	United States	18	Male	Grade-2	Non-diarrhea	4	Yes	Yes	NA	NA	No	No	No	0	0	0	0	0	0	0	0	0	0	0.31557	0	0	0	0	0	0	0.00276	0	0	0.38756	0	2.83562	0	0.24071	0	0	2.87773	0.13469	0.94786	1.19418
TD0047	P047S04	13	School Lodging	No	HT	United States	18	Male	Grade-1	Non-diarrhea	6	No	Yes	NA	NA	No	No	No	0	0	0	0	0	0	0	0	0	0	0.13938	0	0	0	0	0	0	0.00328	0	0	0.02412	0	0.13479	0	0	0	0	0.2699	0	0.01639	0.41912
TD0047	P047S05	13	School Lodging	No	HT	United States	18	Male	Grade-1	Non-diarrhea	9	Yes	Yes	NA	NA	No	No	No	0	0	0	0	0	0	0	0	0	0	0.0743	0.01276	0	0	0	0	0	0.07776	0	0	0.49891	0	1.29496	0	0.22735	0	0	1.51619	0.12287	0.38418	0.44715
TD0047	P047S06	13	School Lodging	No	HT	United States	18	Male	Grade-1	Non-diarrhea	12	No	Yes	NA	NA	No	No	No	0	0	0	0.1091	0	0	0	0	0	0	0.04513	0	0	0	0	0	0	0	0	0	0.04662	0	0.01852	0	0.04418	0	0	0.11025	0.00086	0.00863	0.03639
TD0047	P047S07	13	School Lodging	No	HT	United States	18	Male	Grade-1	Non-diarrhea	13	No	Yes	NA	NA	No	No	No	0	0.01315	0	0.32155	0	0	0	0	0	0	0	0	0	0	0	0	0	0	0	0	0	0	0	0	0	0	0	0	0	0	0
TD0048	P048S01	4	Host Family	No	TD	Others	28	Female	Grade-3	Diarrhea	1	No	Yes	No	Yes	No	No	No	0	0	0	0	0	0	0	0	0	0	0	0.09206	0	0.00837	0	0	0	0	0	0	0	0	0	0	0	0	0	0	0	0	0
TD0048	P048S02	4	Host Family	No	TD	Others	28	Female	Grade-1	Non-diarrhea	4	No	Yes	No	Yes	No	No	No	0	0	0.12416	0.3044	0.003	0.00744	0	0.76288	0.09344	0	0.47789	0	0	0.03958	0.01159	0	0	0	0	0	0	0	0	0	0.009	0	0	0.35957	0	0.16997	0.16554
TD0050	P050S01	8	School Lodging	No	HT	Netherlands	18	Female	Grade-1	Non-diarrhea	2	Yes	No	No	Yes	No	No	No	0	0	0.04328	0.0309	0	0	0	0.37065	0.22071	0	0.00834	0	0.19376	0.0671	0.60977	0	0	0	0.48151	0	0	0	1.02361	0	0.05615	0	0	0.855	0.00746	0.4813	1.56109
TD0050	P050S02	8	School Lodging	No	HT	Netherlands	18	Female	Grade-1	Non-diarrhea	3	No	No	No	Yes	No	No	No	0.01931	0	0.2058	0.02354	0.02705	0	0	0.21578	0.32066	0	0.06988	0	0.03821	0.13861	0.30175	0	0	0	0.25891	0	0	0	0.37498	0	0.02129	0	0	0.45839	0.0081	0.50938	0.72805
TD0050	P050S03	8	School Lodging	No	HT	Netherlands	18	Female	Grade-1	Non-diarrhea	5	No	No	No	Yes	No	No	No	0	0	0	0	0.0676	0	0	0.07012	0	3.32796	0	0	0	0	0	0	0	0	8.77066	0	0	1.17452	2.04144	0	0	0	0	4.71917	0.00317	7.40079	17.834
TD0050	P050S04	8	School Lodging	No	HT	Netherlands	18	Female	Grade-2	Non-diarrhea	6	Yes	No	No	Yes	No	No	No	0.00289	0.011	0.29879	0	0	0	0	0.14102	0.00214	0	0.04315	0	0	0	0.05912	0	0	0	0.03878	0	0	0	0.18176	0	0.05734	0	0	0.02903	0	0.05612	0.21639
TD0050	P050S05	8	School Lodging	No	HT	Netherlands	18	Female	Grade-2	Non-diarrhea	7	No	No	No	Yes	No	No	No	0	0	0.13332	0	0	0	0	0	0	0.00962	0.01173	0	0	0	0	0	0	0	0.01194	0	0	0	0.0194	0	0.00597	0	0	0.01176	0	0.10395	0.0813
TD0050	P050S06	8	School Lodging	No	HT	Netherlands	18	Female	Grade-2	Non-diarrhea	8	No	No	No	Yes	No	No	No	0	0	0	0	0	0	0	0	0	0	0.03163	0	0	0	0	0	0	0	0	0	0	0	0	0	0	0	0	0	0	0	0
TD0052	P052S01	18	School Lodging	Yes	TD	United Kingdom	21	Male	Grade-2	Non-diarrhea	1	Yes	Yes	Yes	Yes	No	No	No	0.01956	0	0.09748	16.4857	0.02152	0	0.21491	0.49603	0.02427	0	0.03079	0	0	0	0.32409	0.02475	0	0.0909	0	0.28086	0.06891	0.90171	0	0	0.02514	0	0	0	0.03942	0.04938	0.35755
TD0052	P052S02	18	School Lodging	Yes	TD	United Kingdom	21	Male	Grade-3	Diarrhea	3	No	Yes	Yes	Yes	No	No	No	0	0	0	0	0.20349	0	0.02711	0.85057	0.26004	0	0.02392	0	0	0	1.38551	0.01503	0	1.99785	0	1.11477	0.3727	0.84108	0	0	0.2908	0	0	0	0.02259	0.3372	0.87182
TD0052	P052S03	18	School Lodging	Yes	TD	United Kingdom	21	Male	Grade-1	Non-diarrhea	3	No	Yes	Yes	Yes	No	No	No	0.00705	0	0	0	0	0.03527	0	0	0	0	0.04078	0	0	0	1.4814	0	0	2.82704	0	0	1.18578	0.41825	0	0	1.32087	0	0	0	0.04166	0.26705	0
TD0052	P052S04	18	School Lodging	Yes	TD	United Kingdom	21	Male	Grade-1	Non-diarrhea	7	No	Yes	Yes	Yes	No	No	No	0.01853	0	0	1.37211	0	0	0	0	0	0	0.12951	0	0	0.06308	0.27892	0	0	4.98807	0	0.02301	0.79419	0.4396	0	0	0.36309	0	0	0	0	0.65967	0
TD0052	P052S05	18	School Lodging	Yes	TD	United Kingdom	21	Male	Grade-3	Diarrhea	8	Yes	Yes	Yes	Yes	No	No	No	0.02935	0.01555	0	0.24813	0	0	0	0	0	0	0.00704	0	0	0	0.50454	0	0	2.28266	0	0.19388	0.77077	3.01055	0	0	0.07492	0	0	0	0.59847	0.20935	0
TD0052	P052S06	18	School Lodging	Yes	TD	United Kingdom	21	Male	Grade-1	Non-diarrhea	9	Yes	Yes	Yes	Yes	No	No	No	0.02046	0	0.02811	0	0	0.00904	0	0	0	0.01055	0.0536	0	0	0	0.66206	0.04403	0	2.03698	0	0	1.84606	0.13659	0	0	0.64302	0	0	0	0.50001	0.21708	0
TD0052	P052S07	18	School Lodging	Yes	TD	United Kingdom	21	Male	Grade-1	Non-diarrhea	11	Yes	Yes	Yes	Yes	No	No	No	0.08166	0	0.16902	6.00599	0	0	0	0	0	0	0.07251	0	0	0	0.0021	0	0	0.01618	0	0	0	0	0	0	0	0	0	0	0	0	0
TD0052	P052S08	18	School Lodging	Yes	TD	United Kingdom	21	Male	Grade-1	Non-diarrhea	11	Yes	Yes	Yes	Yes	No	No	No	0	0	0.04938	4.33504	0	0	0	0	0	0	0.11438	0	0	0	0.06783	0	0	0.35157	0	0.04459	0.03021	0.02576	0	0	0.03389	0	0	0	0	0.02668	0
TD0052	P052S09	18	School Lodging	Yes	TD	United Kingdom	21	Male	Grade-1	Non-diarrhea	14	No	Yes	Yes	Yes	No	No	No	0	0	0.10229	0	0	0	0	0	0	0	0.06607	0	0	0	0.02954	0	0	0.17495	0	0.0236	0	0.01903	0	0	0.02483	0	0	0	0	0.00256	0
TD0052	P052S10	18	School Lodging	Yes	TD	United Kingdom	21	Male	Grade-1	Non-diarrhea	16	No	Yes	Yes	Yes	No	No	No	0	0	0.07908	0	0	0.00229	0.51943	0	0	0.12376	0.11845	0	0	0.0384	1.44209	0.21159	0	8.99764	0	2.0235	0.64498	1.18472	0	0	0.80625	0	0	0	0.0403	3.72571	0
TD0052	P052S11	18	School Lodging	Yes	TD	United Kingdom	21	Male	Grade-1	Non-diarrhea	18	Yes	Yes	Yes	Yes	No	No	No	0	0	0.15193	0	0	0	0	0	0	0	0.03149	0	0	0	0	0	0	0.00102	0	0	0	0	0	0	0	0	0	0	0	0	0
TD0052	P052S12	18	School Lodging	Yes	TD	United Kingdom	21	Male	Grade-1	Non-diarrhea	18	No	Yes	Yes	Yes	No	No	No	0	0.00477	0.17851	0.43919	0	0.00065	0.11536	0	0	0.04312	0.01093	0.01201	0	0.02604	0.01677	0.00328	0	0.03811	0	0.16584	0.00877	0.00889	0	0	0.02041	0	0	0	0	0.10828	0
TD0057	P057S01	5	School Lodging	No	HT	Germany	22	Female	Grade-2	Non-diarrhea	1	No	Yes	No	Yes	No	No	No	0	0	0.04452	0	0.01254	0	0.05483	1.79196	0.34865	0	0.9783	0	0	0	2.5768	0	0	0.10008	0	0	0.8565	0	0.44441	0.00868	0.08809	0	0	1.2243	0.00892	2.585	8.7241
TD0057	P057S02	5	School Lodging	No	HT	Germany	22	Female	Grade-1	Non-diarrhea	2	No	Yes	No	Yes	No	No	No	0	0	0.03613	0.22653	0	0.06653	0.22718	0	0	0	0.06157	0	0	0.63538	0	0	0	0.35088	0	0.19015	0	0.14752	1.66287	0	0.33967	0	0	0	0.8797	6.85812	3.88691
TD0057	P057S03	5	School Lodging	No	HT	Germany	22	Female	Grade-1	Non-diarrhea	3	No	Yes	No	Yes	No	No	No	0	0	0.04324	0.0373	0	0.03074	0.11449	0	0	0	0.09475	0	0	0.34979	0	0	0	0.34094	0	0.37358	0	0.03553	5.91255	0	0.33806	0	0	0	0.39785	8.00446	6.8962
TD0057	P057S04	5	School Lodging	No	HT	Germany	22	Female	Grade-2	Non-diarrhea	4	No	Yes	No	Yes	No	No	No	0	0	0.03818	0	0	0	0	0	0	0	0.08711	0	0	0.00433	0	0	0	0	0	0.0107	0	0	0.05359	0	0.00766	0	0	0	0	0.02071	0.21568
TD0057	P057S05	5	School Lodging	No	HT	Germany	22	Female	Grade-1	Non-diarrhea	5	No	Yes	No	Yes	No	No	No	0	0	0.06163	0	0	0	0.05006	0	0	0.01041	0.04901	0	0.02069	0.05102	0	0	0	0.01347	0	0.05177	0	0.00804	0.89278	0	0.04501	0	0	0	0	0.41417	1.1447
TD0058	P058S01	3	Host Family	No	TD	Netherlands	29	Female	Grade-4	Diarrhea	2	No	Yes	No	Yes	No	No	No	0.11487	0.03512	0	0	0	0	0.0016	0	0	0	0.06799	0	0	0	0.10454	0	0	0.13151	0.00287	0	0	6.20181	0	0.08214	0.14022	0	0	0.09262	0.11344	0.15939	0.88536
TD0058	P058S02	3	Host Family	No	TD	Netherlands	29	Female	Grade-1	Non-diarrhea	3	No	Yes	No	Yes	No	No	No	0	0	0	0.09953	0	0	0	0	0	0	0	0	0	0	0	0	0	0	0	0	0	0	0	0	0	0	0	0	0	0	0
TD0059	P059S01	2	Host Family	Yes	TD	United Kingdom	63	Male	Grade-3	Diarrhea	2	Yes	Yes	Yes	Yes	Yes	No	Yes	0.00388	0	0.01392	0	0	0	0.04461	0.09959	0.10097	0	0.05954	0	0	0	3.14664	0.59252	0	6.13451	0	0	1.67924	0.00669	0	0	1.54128	0	0	0.79313	1.59933	0.92776	0.45502
TD0059	P059S02	2	Host Family	Yes	TD	United Kingdom	63	Male	Grade-2	Diarrhea	2	No	Yes	Yes	Yes	Yes	No	Yes	0	0	0	0	0	0	0	0	0	0.03489	2.13166	0	0	0	0	0	0	0	0	0	0	24.1534	0	0	0.24702	0	0	0	3.77855	0	4.43572
TD0061	P061S01	4	Host Family	No	TD	Germany	32	Male	Grade-2	Diarrhea	3	Yes	Yes	No	Yes	No	No	No	0.00246	0	0	1.57288	0	0	0	0	0	0	0.07133	0	0	0	0.06406	0	0	0	0.05112	0	0	0	0	0	0.02148	0	0	0	0	0.00184	0.0804
TD0061	P061S02	4	Host Family	No	TD	Germany	32	Male	Grade-2	Non-diarrhea	4	Yes	Yes	No	Yes	No	No	No	0	0	0	0	0	0	0	0	0	0	0	0	0	0	0	0	0	0	0	0	0	0	0	0	0	0	0	0	0	0	0
TD0066	P066S01	6	School Lodging	No	TD	United States	19	Male	Grade-3	Diarrhea	3	No	No	NA	NA	No	No	No	0	0	0.08432	0.01276	0.0983	0.034	0.26022	1.82566	0.05344	0	0.03285	0	0	0.01987	0.66656	0.04713	0	0	0	0.4052	0.04209	2.12985	0	0	0.29296	0	0	0	0.00171	0.37618	2.50154
TD0066	P066S02	6	School Lodging	No	TD	United States	19	Male	Grade-1	Non-diarrhea	4	No	No	NA	NA	No	No	No	0	0	0.814	0	0	0	0	0	0	0	0.10632	0	0	0	0.0069	0	0	0	0	0	0	0	0	0	0.19641	0	0	0	0.0042	0	0
TD0066	P066S03	6	School Lodging	No	TD	United States	19	Male	Grade-1	Non-diarrhea	5	No	No	NA	NA	No	No	No	0	0.00503	0.24301	0	0	0	0.00387	0	0	0	0.08875	0	0	0	0.00398	0	0	0.1174	0	0	0	0	0	0	0.0441	0	0	0	0	0.04364	0
TD0066	P066S04	6	School Lodging	No	TD	United States	19	Male	Grade-2	Non-diarrhea	6	No	No	NA	NA	No	No	No	0	0.00626	0.2139	0	0	0	0	0	0	0	0.10928	0	0	0	0.05122	0	0	0.1693	0	0	0	0	0	0	0.0249	0	0	0	0.01846	0.16367	0
TD0069	P069S01	2	School Lodging	No	TD	Canada	59	Female	Grade-1	Non-diarrhea	1	Yes	No	No	Yes	Yes	No	No	0	0.0501	0.3111	15.9	0	0	0	0.04524	0	0	0.21905	0	0	0	0	0	0	0	0	0	0	0.10825	0	0	0.005	0	0	0	0	0	0
TD0069	P069S02	2	School Lodging	No	TD	Canada	59	Female	Grade-2	Diarrhea	1	No	No	No	Yes	Yes	No	No	0	0.02535	0.14079	2.94235	0	0	0	0.10903	0	0	0.20388	0	0	0	0	0	0	0	0	0	0	0.19362	0	0	0.09414	0	0	0	0.00113	0	0.07423
TD0069	P069S03	2	School Lodging	No	TD	Canada	59	Female	Grade-1	Non-diarrhea	2	No	No	No	Yes	Yes	No	No	0	0.04199	0.06691	2.98427	0	0	0	0.1521	0	0.04133	0.22965	0	0	0	0	0	0	0	0	0	0	1.06675	0	0	1.05478	0	0	0	0.19715	0	0.33908
TD0072	P072S01	4	Host Family	No	TD	Others	48	Female	Grade-2	Non-diarrhea	1	Yes	Yes	Yes	Yes	No	No	No	0	0.00342	0.28695	0.22623	0	0	0.0013	0.00809	0	0.01879	0.12151	0	0	0	0	0	0	0	0	0	0	0.02443	0.00782	0	0.00474	0	0	0.03422	0.01754	0.00984	0.05596
TD0072	P072S02	4	Host Family	No	TD	Others	48	Female	Grade-1	Non-diarrhea	2	No	Yes	Yes	Yes	No	No	No	0	0	0.13272	2.51349	0.03644	0	0.0842	0.16126	0.05928	0.09723	0.57235	0	0	0.07334	0.00159	0.01927	0	0	0	0	0	0.12366	0.00486	0	0.26102	0	0	1.41136	0.19515	1.38846	0.47679
TD0072	P072S03	4	Host Family	No	TD	Others	48	Female	Grade-3	Diarrhea	4	No	Yes	Yes	Yes	No	No	No	0.01359	0	0	8.57195	0	0	0	0.03721	0.00959	0	0.02183	0	0	0	0.23921	0	0	0	0	0	0	0	0.03159	0	0.00215	0	0	0.14228	0.00583	0.17045	0.02903
TD0072	P072S04	4	Host Family	No	TD	Others	48	Female	Grade-1	Non-diarrhea	4	Yes	Yes	Yes	Yes	No	No	No	0	0.00698	0	0.02709	0	0	0	0	0	0	0.03994	0	0	0	0	0	0	0	0	0	0	0	0	0	0.22259	0	0	0	0	0.07561	0.58981
TD0074	P074S01	3	Other	Yes	TD	Others	65	Male	Grade-2	Non-diarrhea	2	No	No	NA	Yes	No	No	No	0	0.00141	0.03724	0	0	0	0	0	0	0.00333	0.04325	0	0	0	0	0	0	0	0	0	0	0	0.07309	0	0.00923	0	0	0.03986	0.00705	0.03784	0
TD0074	P074S02	3	Other	Yes	TD	Others	65	Male	Grade-2	Non-diarrhea	3	Yes	No	NA	Yes	No	No	No	0	0	0	0	0	0	0	0	0	0	0	0	0	0	0	0	0	0	0	0	0	0	0	0	0	0	0	0	0	0	0
TD0074	P074S03	3	Other	Yes	TD	Others	65	Male	Grade-2	Diarrhea	3	Yes	No	NA	Yes	No	No	No	0	0	0	0	0	0	0	0	0.06387	0.01837	0.01091	0	0	0	0	0	0	0	0	0	0	0	0.02755	0	0	0	0	0	0.55144	0.18385	0
TD0074	P074S04	3	Other	Yes	TD	Others	65	Male	Grade-1	Non-diarrhea	3	Yes	No	NA	Yes	No	No	No	0	0	0	0	0.04504	0.05365	0	0	0.3662	0.0778	0.30033	0	0	0.15006	0.13929	0.08469	0	0.17238	0	0.00641	0	0	0.49898	0.26786	0.89532	0	0	0.75177	2.07412	2.58711	0.43494
TD0077	P077S01	6	School Lodging	No	TD	United States	23	Male	Grade-1	Non-diarrhea	1	No	Yes	NA	NA	No	No	No	0	0.02259	0.06773	0	0	0	0	0	0.00416	0.01161	0.3351	0	0	0	0.02445	0	0	0.01793	0	0	0	0	0	0	0	0	0	0	0	0	0.00112
TD0077	P077S02	6	School Lodging	No	TD	United States	23	Male	Grade-2	Non-diarrhea	2	Yes	Yes	NA	NA	No	No	No	0	0	0.00509	0	0	0	0.0086	0	0.06415	0	0.11829	0	0	0	0.27722	0	0	0.56491	0	0	0	0.06389	0	0	0.04639	0	0	0.0544	0.02152	0.06267	0.27172
TD0077	P077S03	6	School Lodging	No	TD	United States	23	Male	Grade-1	Non-diarrhea	3	No	Yes	NA	NA	No	No	No	0	0.0232	0.10822	0	0.00174	0	0	0.00376	0.00235	0.02132	0.50936	0	0	0	0.02923	0	0	0.003	0	0	0	0	0	0	0	0	0	0.06894	0	0.0113	0.05367
TD0077	P077S04	6	School Lodging	No	TD	United States	23	Male	Grade-2	Diarrhea	5	Yes	Yes	NA	NA	No	No	No	0	0	0.13094	0	0	0	0.00445	0	0	0	0.27506	0	0	0	0	0	0	0	0	0	0	0	0	0	0	0	0	0	0	0.02194	0
TD0077	P077S05	6	School Lodging	No	TD	United States	23	Male	Grade-1	Non-diarrhea	6	No	Yes	NA	NA	No	No	No	0	0	0.06003	0	0.05715	0	0.02352	0.55396	0.21113	0	0.60639	0	0	0	1.84692	0	0	0	0	0	0.06652	0.17476	0	0	0.40303	0	0	2.96624	0.42897	0.72815	0.61223
TD0078	P078S01	6	School Lodging	No	TD	United States	21	Female	Grade-2	Non-diarrhea	1	Yes	Yes	NA	Yes	No	No	No	0	0.04952	0.18943	1.22115	0	0	0	0	0	0	0.22879	0	0	0	0	0	0	0.01033	0	0	0	0	0	0	0	0	0	0	0	0.03075	0
TD0078	P078S02	6	School Lodging	No	TD	United States	21	Female	Grade-2	Diarrhea	2	No	Yes	NA	Yes	No	No	No	0	0	0.02565	0.36362	0.33805	0	0.09569	1.17189	0	0	0.07787	0	0	0	0	0	0	4.26945	0	0	0	0	0	0	0.3713	0	0.38478	0	0	6.2142	0
TD0078	P078S03	6	School Lodging	No	TD	United States	21	Female	Grade-2	Non-diarrhea	2	No	Yes	NA	Yes	No	No	No	0	0	0	0.09508	0	0	0	0	0	0	1.04075	0	0	0	0	0	0	0.14425	0	0	0	0	0	0	0.00418	0	0	0	0	0.12123	0
TD0078	P078S04	6	School Lodging	No	TD	United States	21	Female	Grade-2	Non-diarrhea	3	No	Yes	NA	Yes	No	No	No	0	0	0.04363	0.17034	0	0	0	0.00707	0	0	1.42683	0	0	0	0	0	0	0.00941	0	0	0	0	0	0	0	0	0	0	0	0.00884	0
TD0078	P078S05	6	School Lodging	No	TD	United States	21	Female	Grade-2	Non-diarrhea	4	Yes	Yes	NA	Yes	No	No	No	0	0	0.10308	3.34106	0.11946	0	0.02553	0.41814	0	0	0.19748	0	0	0	0	0	0	0.68669	0	0	0	0	0	0	0.21027	0	0.10314	0	0	1.06007	0
TD0078	P078S06	6	School Lodging	No	TD	United States	21	Female	Grade-1	Non-diarrhea	5	No	Yes	NA	Yes	No	No	No	0	0	0.05478	0.01276	0.05231	0	0.00119	0.13774	0	0	0.12662	0.01236	0	0	0	0	0	0.44545	0	0	0	0	0	0	0.11751	0	0.08713	0	0	0.37378	0
TD0078	P078S07	6	School Lodging	No	TD	United States	21	Female	Grade-2	Non-diarrhea	6	No	Yes	NA	Yes	No	No	No	0	0.00133	0	0	0.04248	0	0.02419	0.18489	0	0	0.46063	0	0	0	0	0	0	0.20235	0	0	0	0	0	0	0.01246	0	0	0	0	0.16972	0
TD0079	P079S01	2	School Lodging	No	TD	United States	20	Female	Grade-1	Non-diarrhea	1	Yes	No	No	NA	Yes	No	No	0.03816	0.05645	0.08494	0.09852	0	0	0	0.06409	0	0	0.70351	0	0	0	0.01214	0.01613	0	0	0	0	0	0	0.03314	0	0	0	0	0	0	0.05268	0.04597
TD0079	P079S02	2	School Lodging	No	TD	United States	20	Female	Grade-2	Diarrhea	2	No	No	No	NA	Yes	No	No	0	0	0.04204	0	0	0	0	1.04416	0.00121	0	1.15174	0	0	0.30763	0.07198	0.15509	0	0	0	0	0	0	0.26622	0	0.33637	0	0	0	0.06163	1.7209	0.54488
TD0079	P079S03	2	School Lodging	No	TD	United States	20	Female	Grade-2	Non-diarrhea	2	Yes	No	No	NA	Yes	No	No	0	0	0.0039	0	0	0	0	0	0	0	0.6399	0	0	0	0	0	0	0	0	0	0	0	0.04447	0	0	0	0	0	0	0	0.01596
TD0081	P081S01	1	Host Family	No	TD	United Kingdom	62	Female	Grade-2	Non-diarrhea	1	No	Yes	NA	Yes	No	No	No	0	0	0.01816	12.5472	0	0	0.03093	0.28596	0	0	0.8799	0	0	0.02887	0.0475	0	0	0.0071	0.02483	0	0	0	0.01082	0	0.01205	0	0	0	0.01892	0.13535	0.13082
TD0081	P081S02	1	Host Family	No	TD	United Kingdom	62	Female	Grade-2	Diarrhea	1	Yes	Yes	NA	Yes	No	No	No	0	0	0	8.51932	0	0	0.04904	0.95109	0	0	0.47484	0	0	0.0702	1.01184	0.20115	0	0.14233	0.22893	0	0	0	0.35289	0	0.39127	0	0	0	0.20217	2.10929	2.49852
TD0082	P082S01	6	School Lodging	No	TD	Switzerland	25	Male	Grade-4	Diarrhea	2	Yes	No	NA	NA	No	No	No	0.17834	0	0	0	0	0	0	0	0	0	0.01259	0	0	0	0	0	0	0	0	0	0	0	0	0	0	0	0	0	0	0	0
TD0082	P082S02	6	School Lodging	No	TD	Switzerland	25	Male	Grade-1	Non-diarrhea	5	No	No	NA	NA	No	No	No	0	0	0	0	0	0	0	0	0.01351	0	1.2279	0	0	0	0	0	0	0	0	0	0	0.10463	0	0	0	0	0	0.26054	0.04477	0.06012	0.04784
TD0082	P082S03	6	School Lodging	No	TD	Switzerland	25	Male	Grade-2	Non-diarrhea	6	No	No	NA	NA	No	No	No	0.01226	0	0	0	0	0	0	0	0	0	0.38311	0	0	0	0	0	0	0	0	0	0	0.02227	0	0	0	0	0	0.01393	0	0	0.00291
TD0083	P083S01	5	Host Family	No	TD	United States	34	Male	Grade-1	Non-diarrhea	1	No	Yes	Yes	Yes	No	No	No	0	0	0.13087	0	0	0.08143	0.96176	2.52156	0	0	0.22849	0	0	0.10409	0	0.56098	0	0	0	2.24391	0	0	0	0	0.9539	0	0	0	0	0.84428	1.28532
TD0083	P083S02	5	Host Family	No	TD	United States	34	Male	Grade-2	Diarrhea	1	No	Yes	Yes	Yes	No	No	No	0	0	0.07923	0	0	0.01579	0.27088	1.04488	0	0	0.22921	0	0	0.0172	0	0.48964	0	0	0	0.43128	0	0	0	0	0.26174	0	0	0	0	0.50056	0.2404
TD0083	P083S03	5	Host Family	No	TD	United States	34	Male	Grade-1	Non-diarrhea	2	No	Yes	Yes	Yes	No	No	No	0	0	0.1309	0	0	0.00835	0	1.25829	0	0	0.41274	0	0	0	0	1.43014	0	0	0	0.32482	0	0	0	0	0.86036	0	0	0.02679	0	0.95974	0.37875
TD0083	P083S04	5	Host Family	No	TD	United States	34	Male	Grade-1	Non-diarrhea	3	Yes	Yes	Yes	Yes	No	No	No	0.00445	0.06446	0.18539	0	0	0.12176	0.02129	0.51451	0	0	0	0.01995	0.25919	0	0	2.77422	0	0	0	1.35508	0	0	0	0	0.3464	0	0	0.06701	0	0.80201	0.30405
TD0083	P083S05	5	Host Family	No	TD	United States	34	Male	Grade-1	Non-diarrhea	4	Yes	Yes	Yes	Yes	No	No	No	0	0	0.09674	0	0	0.02026	0.28166	1.00414	0	0	0.52048	0.00789	0.24696	0.08985	0	2.13249	0	0	0	1.50014	0	0	0	0	0.68455	0	0	0.11305	0	2.07138	1.6893
TD0083	P083S06	5	Host Family	No	TD	United States	34	Male	Grade-1	Non-diarrhea	5	Yes	Yes	Yes	Yes	No	No	No	0	0	0.54238	0	0	0	0	0	0	0	0.56351	0	0	0	0	0	0	0	0	0	0	0	0	0	0.00102	0	0	0	0	0.01073	0.01156
TD0083	P083S07	5	Host Family	No	TD	United States	34	Male	Grade-1	Non-diarrhea	5	No	Yes	Yes	Yes	No	No	No	0	0	0.03317	0	0	0.04575	0.83096	1.29683	0	0	0.1691	0.00887	0	0.22818	0	5.43222	0	0	0	2.97066	0	0	0	0	3.48615	0	0	0.17614	0	5.34674	3.63988
TD0084	P084S01	8	Host Family	No	HT	Switzerland	19	Female	Grade-2	Non-diarrhea	2	No	Yes	No	Yes	No	No	No	0	0.02044	0.2164	13.6938	0.14009	0	0.40712	0.26695	0.00192	0	0.55205	0.02514	0.10073	0.0061	0	0	0	0.01148	0	0	0	0	0.01666	0	0	0	0.00185	0.75751	0	0.02859	0
TD0084	P084S02	8	Host Family	No	HT	Switzerland	19	Female	Grade-1	Non-diarrhea	3	No	Yes	No	Yes	No	No	No	0.01501	0.07601	0.30195	2.38951	0.00588	0	0.03049	0.03725	0.00356	0	0.06087	0.00895	0	0	0.01153	0	0	0.00559	0	0	0	0.02293	0	0	0	0	0	0.06869	0	0.00885	0
TD0084	P084S03	8	Host Family	No	HT	Switzerland	19	Female	Grade-2	Non-diarrhea	4	No	Yes	No	Yes	No	No	No	0.01026	0.03279	0.25483	0	0.02861	0	0.03307	0.06765	0.0136	0	0.2026	0.00284	0.10874	0	0.00905	0	0	0.00694	0	0	0	0	0	0	0	0	0	0.00333	0	0.0027	0
TD0084	P084S04	8	Host Family	No	HT	Switzerland	19	Female	Grade-1	Non-diarrhea	5	No	Yes	No	Yes	No	No	No	0	0.0861	0.12224	6.10831	0.15794	0	0.26324	0.20595	0.01536	0	0.14761	0	0	0.00365	0.03601	0	0	0.01065	0	0	0	0	0	0	0	0.01045	0.00156	0.03972	0	0.02736	0
TD0084	P084S05	8	Host Family	No	HT	Switzerland	19	Female	Grade-2	Non-diarrhea	6	No	Yes	No	Yes	No	No	No	0	0.00613	0.1676	0	0.04229	0	0.09039	0.12842	0.00443	0	0.12842	0	0	0	0.00991	0.00094	0	0.01198	0	0	0	0	0.00223	0	0	0.06292	0.00256	0.06723	0	0.03318	0
TD0084	P084S06	8	Host Family	No	HT	Switzerland	19	Female	Grade-1	Non-diarrhea	7	No	Yes	No	Yes	No	No	No	0	0.04492	0.18724	0.07479	0.22695	0	0.38582	0.52967	0.04435	0	0.08326	0.03057	0	0.06841	0.02608	0.01629	0	0.02147	0	0	0	0	0.00427	0	0	0.09494	0	0.03669	0	0.02501	0
TD0084	P084S07	8	Host Family	No	HT	Switzerland	19	Female	Grade-2	Non-diarrhea	8	No	Yes	No	Yes	No	No	No	0	0.03554	0.20131	0.08146	0.31044	0	0.4922	0.60487	0.13563	0	0.138	0.03473	0.0367	0.14779	0.03909	0.03657	0	0.0682	0	0	0	0.00079	0.03095	0	0	0.07411	0.01017	0.17609	0	0.03382	0
TD0085	P085S01	7	Host Family	Yes	HT	Germany	25	Female	Grade-1	Non-diarrhea	2	Yes	No	No	Yes	No	No	Yes	0	0	0.03641	0	0.06136	0	0.79949	0	0	0.08152	0.02083	0.01561	0.0287	0.02944	0	0	0	1.38472	1.78214	0	0	0.01645	0.90143	0	0.10565	0	0	0	0	0.38533	0
TD0085	P085S02	7	Host Family	Yes	HT	Germany	25	Female	Grade-1	Non-diarrhea	3	No	No	No	Yes	No	No	Yes	0	0	0.18185	0	0	0	0.02209	0	0	0	0	0	0	0	0	0	0	0.09216	0.1328	0	0	0	0	0	0	0	0	0	0.01999	0	0
TD0085	P085S03	7	Host Family	Yes	HT	Germany	25	Female	Grade-1	Non-diarrhea	4	No	No	No	Yes	No	No	Yes	0	0	0.23539	0	0	0	0.00439	0	0	0	0.00232	0	0	0	0	0	0	0.28402	0.45437	0	0	0.00129	0.0365	0	0.04105	0	0	0	0.06162	0.00713	0
TD0085	P085S04	7	Host Family	Yes	HT	Germany	25	Female	Grade-1	Non-diarrhea	5	No	No	No	Yes	No	No	Yes	0	0	0.34194	0	0	0	0.00711	0	0	0.01549	0	0	0	0	0	0	0	0.02458	0.05759	0	0	0.01652	0	0	0	0	0	0	0	0.05706	0
TD0085	P085S05	7	Host Family	Yes	HT	Germany	25	Female	Grade-1	Non-diarrhea	7	No	No	No	Yes	No	No	Yes	0	0	0.33833	0	0.03872	0	0.31125	0	0	0.10561	0.01922	0	0.0398	0.05397	0	0	0	0.45486	0.80035	0	0	0.00179	0.00452	0	0.05453	0	0	0	0.05356	0.29231	0
TD0086	P086S01	8	Host Family	No	TD	United States	22	Female	Grade-2	Non-diarrhea	1	Yes	No	NA	Yes	Yes	No	No	0	0.01942	0.63156	10.0661	0.55299	0	1.68438	0	0.33257	0	0.05132	0	0	0.39951	0	0	0	0	0	0	0	0	0.17496	0	0.05297	0	0	0	0.17678	0.38383	0.15456
TD0086	P086S02	8	Host Family	No	TD	United States	22	Female	Grade-1	Non-diarrhea	2	No	No	NA	Yes	Yes	No	No	0	0	0.54855	0	0.03506	0	0.16317	0	0.35647	0	0.10581	0	0	0.07101	0	0	0	0.0036	0	0	0	0.21801	0.56036	0	0.03582	0	0	0	0.60565	0.90177	0.57801
TD0086	P086S03	8	Host Family	No	TD	United States	22	Female	Grade-2	Non-diarrhea	5	Yes	No	NA	Yes	Yes	No	No	0	0	0.20512	0	0.30155	0.00259	0.70401	0	0.68333	0	0.12144	0	0.03155	0.64593	0	0	0	0.04047	0	0	0	0.05799	0.92477	0	0.03673	0	0	0	1.12751	0.91524	1.37399
TD0086	P086S04	8	Host Family	No	TD	United States	22	Female	Grade-1	Non-diarrhea	5	No	No	NA	Yes	Yes	No	No	0	0	0.21578	0	0.00141	0	0.04252	0	0.05585	0	0.17149	0	0.03637	0.00779	0	0	0	0.00528	0	0	0	0.1402	0.21798	0	0.01228	0	0	0	0.26502	0.12469	0.29782
TD0086	P086S05	8	Host Family	No	TD	United States	22	Female	Grade-1	Non-diarrhea	6	Yes	No	NA	Yes	Yes	No	No	0	0	0.19095	0	0	0.06373	0	0	1.053	0	0.35761	0	0	0	0	0	0	15.3672	0	0	0	0	0.01061	0	0.26731	0	0	0	0	0.47918	0
TD0086	P086S06	8	Host Family	No	TD	United States	22	Female	Grade-1	Non-diarrhea	7	No	No	NA	Yes	Yes	No	No	0	0	0.16489	0	0	0	0	0	1.04322	0	0.21146	0	0	0	0	0	0	9.901	0	0	0	0	0.31621	0	0.44381	0	0	0	0	3.04762	0
TD0086	P086S07	8	Host Family	No	TD	United States	22	Female	Grade-3	Diarrhea	8	No	No	NA	Yes	Yes	No	No	0	0.00157	1.19519	0	0	0.01312	0	0	1.97511	0	0.19645	0	0	0	0	0	0	9.60063	0	0	0	0	1.73018	0	0.01223	0	0	0	0	1.53145	0
TD0089	P089S01	5	School Lodging	No	TD	United States	24	Male	Grade-3	Diarrhea	1	Yes	No	NA	Yes	Yes	No	No	0.05449	0.01304	0.00214	0	0.2178	0.00867	0.66752	0	0.07799	0	0.07286	0.14313	0.01599	0	2.04784	0	0	0	0	0	0	3.85909	0	0	0.82791	0.07757	0	0	0.9502	0.51967	0.96734
TD0089	P089S02	5	School Lodging	No	TD	United States	24	Male	Grade-1	Non-diarrhea	3	No	No	NA	Yes	Yes	No	No	0.00175	0	0.03312	0	0	0	0.05392	0	0	0.01359	0.47471	0	0	0	0.06619	0	0	0	0	0	0	0.05483	0	0	0.03251	0.22793	0	0	0.02154	0.10633	0.25017
TD0089	P089S03	5	School Lodging	No	TD	United States	24	Male	Grade-1	Non-diarrhea	5	No	No	NA	Yes	Yes	No	No	0	0	0.1514	0	0.00457	0	0.19301	0	0	0.03824	0.26595	0	0	0	0.1219	0	0	0	0	0	0	0.34085	0	0	0.02744	0	0	0	0.05335	0.1147	0.4022
TD0091	P091S01	4	NA	No	HT	Germany	19	Female	Grade-1	Non-diarrhea	3	Yes	Yes	NA	Yes	No	No	No	0	0	0.08155	0	0	0	0	0.27445	0	0	0.226	0	0	0	0.9419	0	0	2.55008	0	0	0	0	0	0	0.60664	0	0	0	0.64007	6.5928	1.10782
TD0091	P091S02	4	NA	No	HT	Germany	19	Female	Grade-1	Non-diarrhea	4	No	Yes	NA	Yes	No	No	No	0	0	0.05291	2.09286	0	0.04028	0.16311	0	0	0	0.03689	0	0.04722	0.73882	0	0	0	0.47599	0	0.27598	0	0.04596	2.32281	0	0.35883	0	0	0	0.97356	6.40671	5.54357
TD0096	P096S01	13	School Lodging	No	TD	Others	23	Female	Grade-2	Non-diarrhea	8	No	Yes	Yes	Yes	No	No	No	0	0	0.27063	0	0	0	0	0	0	0	0.43454	0.03901	0	0	2.70753	0	0.19222	0	0	0	0	0.12766	0	0	0.9217	0	0	0.19457	0.49661	1.3025	0
TD0096	P096S02	13	School Lodging	No	TD	Others	23	Female	Grade-3	Diarrhea	9	No	Yes	Yes	Yes	No	No	No	0	0	0	0	0	0	0	0	0	0	0	0	0	0	0	0	0	0	0	0	0	0	0	0	0	0	0	0	0	0	0
TD0096	P096S03	13	School Lodging	No	TD	Others	23	Female	Grade-2	Diarrhea	9	No	Yes	Yes	Yes	No	No	No	0.01233	0	0.02639	0	0	0	0	0	0	0	0.03887	0	0	0	0.7919	0	0.02317	0	0	0	0	0.02689	0	0	0.11944	0	0	0	0	0.16874	0.22063
TD0096	P096S04	13	School Lodging	No	TD	Others	23	Female	Grade-2	Non-diarrhea	11	No	Yes	Yes	Yes	No	No	No	0.04362	0	0.0779	0	0	0	0	0	0	0	0.10437	0	0	0	0.01852	0	0.06512	0	0	0	0	0	0	0	0	0	0	0	0	0.01443	0
TD0096	P096S05	13	School Lodging	No	TD	Others	23	Female	Grade-2	Non-diarrhea	13	No	Yes	Yes	Yes	No	No	No	0.0852	0.083	0.2682	0	0	0	0	0	0	0	0.02556	0	0	0	0.1828	0	0.02258	0	0	0	0	0	0	0	0	0	0	0	0	0	0.16948
TD0097	P097S01	4	School Lodging	No	TD	Canada	22	Male	Grade-2	Non-diarrhea	1	No	Yes	No	Yes	No	No	No	0	0	0.04922	0.02985	0	0	0	0.52864	0.09546	0	0.03931	0.00127	0.09179	0	0.13449	0	0	0	0.01073	0	0.0211	0	0	0	0	0.01491	0	0	0	0.25497	0.15437
TD0097	P097S02	4	School Lodging	No	TD	Canada	22	Male	Grade-2	Non-diarrhea	3	Yes	Yes	No	Yes	No	No	No	0	0	0.47941	0.37485	0	0	0	0.23212	0.01793	0	0.62491	0	0	0	0	0	0	0	0	0	0	0	0	0	0	0	0	0	0.0682	0.03308	0.11154
TD0097	P097S03	4	School Lodging	No	TD	Canada	22	Male	Grade-2	Diarrhea	3	No	Yes	No	Yes	No	No	No	0	0	0.31341	0	0	0	0	0.01207	0.00495	0	3.16646	0	0	0	0.15879	0	0	0	0	0	0	0	0	0	0	0	0	0	0.05077	0.0405	0.19776
TD0097	P097S04	4	School Lodging	No	TD	Canada	22	Male	Grade-1	Non-diarrhea	4	No	Yes	No	Yes	No	No	No	0	0	0	0	0	0	0	0	0	0	0.26183	0	0	0	0	0	0	0	0	0	0	0	0	0	0	0	0	0	0	0	0
TD0098	P098S01	8	Host Family	Yes	TD	Netherlands	18	Female	Grade-3	Diarrhea	1	Yes	Yes	NA	Yes	No	No	No	0	0	0.0878	0.00909	0.04301	0	0.15727	0.22005	0	0	0.61533	0	0	0	0.04162	0.18106	0	0.12216	0	0	0	0.32996	0	0	0	0	0.07693	0	0.12616	0.06517	0
TD0098	P098S02	8	Host Family	Yes	TD	Netherlands	18	Female	Grade-2	Non-diarrhea	3	No	Yes	NA	Yes	No	No	No	0	0	0.10006	0	0.01594	0	0.07698	0.02108	0	0.02802	0.36545	0	0	0	0.02923	0.0777	0	0.07268	0	0	0	0.05267	0	0	0	0	0	0	0	0.04803	0
TD0098	P098S03	8	Host Family	Yes	TD	Netherlands	18	Female	Grade-1	Non-diarrhea	4	No	Yes	NA	Yes	No	No	No	0	0	0.02182	0	0.82824	0	2.25351	1.2446	0.20352	0	0.11072	0	0	0	0.19698	3.31515	0	2.0769	0	0	0	1.30718	0	0	0.03439	0	0.64718	0	0.28084	0.90128	0
TD0098	P098S04	8	Host Family	Yes	TD	Netherlands	18	Female	Grade-2	Non-diarrhea	6	No	Yes	NA	Yes	No	No	No	0	0	0.04164	0	0.06222	0	0.12544	0.79195	0.06269	0	0.24662	0	0	0.03012	0.22729	0.55867	0	2.51651	0	0	0	0.76115	0	0	0.17538	0	0.20894	0	0.11592	1.20941	0
TD0098	P098S05	8	Host Family	Yes	TD	Netherlands	18	Female	Grade-2	Non-diarrhea	7	No	Yes	NA	Yes	No	No	No	0	0	0.03035	0.00541	0.34284	0	0.38405	1.72519	0.12967	0	0.17978	0	0	0	0.67857	4.50696	0	6.14404	0	0	0	1.40167	0	0	0.78753	0	2.61503	0	1.46968	4.04295	0
TD0098	P098S06	8	Host Family	Yes	TD	Netherlands	18	Female	Grade-2	Non-diarrhea	8	No	Yes	NA	Yes	No	No	No	0	0	0.04506	0	0.1469	0	0.28189	0.7901	0.07814	0	0.08902	0	0	0.00959	0.65044	1.55391	0	3.18024	0	0	0	1.21645	0	0	0.04503	0	0.14458	0	0.48048	2.27723	0
TD0099	P099S01	7	School Lodging	Yes	TD	United States	24	Female	Grade-2	Diarrhea	1	Yes	Yes	No	Yes	No	No	No	0.01012	0.05244	0.73539	6.80404	0	0	0	0.18585	0	0	0	0	0	0	0	0	0	0	0	0	0	0	0	0	0	0	0	0	0	0	0
TD0099	P099S03	7	School Lodging	Yes	TD	United States	24	Female	Grade-1	Non-diarrhea	3	No	Yes	No	Yes	No	No	No	0	0	0.08504	5.31169	0	0	0.00398	0.40528	0.03932	0	0.43757	0	0	0.11019	0.0395	0	0.11499	0.17951	0	0	0	0.17195	0	0	0.00658	0.07028	0	0.15065	0	0.58558	0.01851
TD0099	P099S04	7	School Lodging	Yes	TD	United States	24	Female	Grade-2	Non-diarrhea	5	No	Yes	No	Yes	No	No	No	0	0	0.01981	4.19974	0	0	0	0.32205	0.03505	0	0.2506	0	0	0.06451	0.23138	0	0.17263	0.31827	0	0	0	0.29838	0	0.00653	0.02577	0.32114	0	0.12032	0	0.77947	0.02286
TD0099	P099S05	7	School Lodging	Yes	TD	United States	24	Female	Grade-1	Non-diarrhea	5	No	Yes	No	Yes	No	No	No	0	0	0.02304	4.39408	0	0	0.00533	0.69784	0.08406	0	0.32291	0	0	0.08889	0.44297	0	0.56243	0.26413	0	0	0	1.02044	0	0.00643	0.08506	1.08753	0	0.24986	0.01067	0.97507	0
TD0099	P099S06	7	School Lodging	Yes	TD	United States	24	Female	Grade-2	Diarrhea	6	No	Yes	No	Yes	No	No	No	0	0	0.06841	2.80617	0	0	0.02749	0.8732	0.09965	0	0.36354	0	0	0.22653	0.66376	0	0.77203	0.59807	0	0	0.0252	0.3146	0	0	0.20767	1.8365	0	0.37686	0.03532	1.30174	0.04341
TD0099	P099S07	7	School Lodging	Yes	TD	United States	24	Female	Grade-2	Non-diarrhea	7	No	Yes	No	Yes	No	No	No	0	0	0.0491	1.32165	0	0	0	0.54279	0	0	0.47324	0	0	0.07225	0.20757	0	0.76794	0.30255	0	0	0	0.12983	0	0	0.0983	1.70286	0	0.38132	0	0.55581	0.03224
TD0101	P101S01	7	Host Family	No	TD	United Kingdom	29	Female	Grade-2	Non-diarrhea	1	Yes	Yes	Yes	Yes	No	No	No	0	0.06098	0.01088	0	0	0	0	0.18775	0	0	0.18104	0	0	0	0.78766	0.09678	0	0.35797	0	0	0.0542	0.00217	4.30999	0	0.25385	0	0.25047	0.54656	0.33403	0.14196	2.19663
TD0101	P101S02	7	Host Family	No	TD	United Kingdom	29	Female	Grade-1	Non-diarrhea	2	Yes	Yes	Yes	Yes	No	No	No	0.0046	0.04143	0.04817	0	0	0	0	0	0	0	0.61965	0	0	0	0.02154	0	0	0.07617	0	0	0	0	0.15909	0	0.005	0	0	0.02719	0.00071	0.03821	0.42869
TD0101	P101S03	7	Host Family	No	TD	United Kingdom	29	Female	Grade-1	Non-diarrhea	3	No	Yes	Yes	Yes	No	No	No	0	0.00267	0.29559	0	0	0	0	0	0	0	0.08527	0	0.03488	0	0	0	0	0.02728	0	0	0	0	0.00579	0	0.00103	0	0	0	0	0	0
TD0101	P101S04	7	Host Family	No	TD	United Kingdom	29	Female	Grade-1	Non-diarrhea	4	No	Yes	Yes	Yes	No	No	No	0	0	0.09642	0	0	0	0.06097	0.53201	0	0	0.11294	0	0	0.00548	0.53892	1.63914	0	5.52772	0	0	0.35591	0	4.37695	0	0.84195	0	0.32349	0.45164	0.09414	3.01062	0.64088
TD0101	P101S05	7	Host Family	No	TD	United Kingdom	29	Female	Grade-1	Diarrhea	5	No	Yes	Yes	Yes	No	No	No	0	0	0.12834	0	0	0	0	0.35198	0	0	0.10273	0	0	0	1.13622	1.18723	0	0.52573	0	0	0.16448	0	0.79053	0	1.02868	0	0.02711	0.16177	0.03577	0.29996	0.2751
TD0101	P101S06	7	Host Family	No	TD	United Kingdom	29	Female	Grade-2	Non-diarrhea	6	No	Yes	Yes	Yes	No	No	No	0	0	0.1896	1.44009	0	0	0	0.0342	0	0	0.23588	0	0.03598	0	0.01368	0.01639	0	0.00909	0	0	0.00738	0	0.09642	0	0.00259	0	0	0	0	0.05651	0.05239
TD0101	P101S07	7	Host Family	No	TD	United Kingdom	29	Female	Grade-2	Non-diarrhea	7	No	Yes	Yes	Yes	No	No	No	0	0	0.22324	2.20603	0	0	0	0.0122	0	0	0.16741	0	0	0	0.03184	0.02529	0	0.04147	0	0	0.01622	0	0.08577	0	0.0164	0	0	0.01043	0	0.08383	0.10765
TD0102	P102S01	3	Host Family	No	HT	Germany	40	Female	Grade-1	Non-diarrhea	1	No	Yes	No	Yes	No	No	No	0.01952	0	0.12627	0	0	0	0	0	0	0	0.55496	0	0	0.00343	0	0	0	0.12013	0.06375	0	0.00568	0	0.16693	0	0	0	0	0.02161	0	0.03193	0.01537
TD0102	P102S02	3	Host Family	No	HT	Germany	40	Female	Grade-1	Non-diarrhea	2	No	Yes	No	Yes	No	No	No	0.0385	0	0.058	0	0	0	0	0	0	0	0.3938	0	0	0	0	0	0	0.00388	0.00446	0	0	0	0.03698	0	0	0	0	0	0	0	0.00207
TD0102	P102S03	3	Host Family	No	HT	Germany	40	Female	Grade-1	Non-diarrhea	3	No	Yes	No	Yes	No	No	No	0	0	0.10506	0	0	0	0	0	0	0	0.28619	0	0	0.03908	0	0	0.00962	0.47655	0.14295	0	0.03885	0	0.34663	0	0	0	0	0.13339	0	0.04838	0.13816
TD0103	P103S01	10	Host Family	No	TD	United States	27	Female	Grade-2	Non-diarrhea	5	No	Yes	No	Yes	No	No	No	0	0	0.30008	5.76675	0	0	0.02245	0.06221	0	0	0.16912	0.00546	0	0	0.13906	0.03453	0	0	0	0	0	0	0	0	0.10632	0	0	0	0	0.05996	0.08791
TD0103	P103S02	10	Host Family	No	TD	United States	27	Female	Grade-2	Diarrhea	5	Yes	Yes	No	Yes	No	No	No	0	0	0.39268	2.09376	0	0	0.01203	0.01847	0	0.02212	0.56947	0.02906	0	0	0.15471	0.02024	0	0	0	0	0	0	0	0	0.08402	0	0	0	0.00454	0.13817	0.17179
TD0103	P103S03	10	Host Family	No	TD	United States	27	Female	Grade-2	Non-diarrhea	5	Yes	Yes	No	Yes	No	No	No	0	0	0.07258	1.37138	0	0	0.00408	0.10136	0	0	0.34205	0	0	0	0.07642	0	0	0	0	0	0	0	0	0	0.00306	0	0	0	0	0.09875	0.10456
TD0103	P103S04	10	Host Family	No	TD	United States	27	Female	Grade-1	Non-diarrhea	7	No	Yes	No	Yes	No	No	No	0	0	0.12053	1.28104	0	0	0.09661	0.20284	0	0	0.23642	0.00375	0	0	0.40891	0.04375	0	0	0	0	0	0	0	0	0.22277	0	0	0	0.01959	0.18146	0.23528
TD0103	P103S05	10	Host Family	No	TD	United States	27	Female	Grade-1	Non-diarrhea	8	No	Yes	No	Yes	No	No	No	0	0	0.07948	5.03254	0.01713	0	0.33708	0.51698	0	0	0.37934	0.06399	0	0	0.1099	0.1284	0	0	0	0	0	0	0	0	0.0397	0	0	0	0.01219	0.34264	0.20635
TD0103	P103S06	10	Host Family	No	TD	United States	27	Female	Grade-1	Non-diarrhea	9	No	Yes	No	Yes	No	No	No	0	0	0.28416	0.97748	0	0	0.02206	0.03372	0	0	1.48116	0	0	0	0.2606	0.05819	0	0	0	0	0	0	0	0	0.11936	0	0	0	0.05031	0.1341	0.10842
TD0103	P103S07	10	Host Family	No	TD	United States	27	Female	Grade-3	Diarrhea	10	Yes	Yes	No	Yes	No	No	No	0	0.01538	0.23881	0.15991	0.01759	0	0.90555	2.72071	0	0	0.50776	0.03219	2e-05	0	0.81215	1.27191	0	0	0	0	0	0	0	0	0.05686	0	0	0	0.22625	2.50789	6.2388
TD0107	P107S01	5	Host Family	Yes	TD	Switzerland	26	Female	Grade-1	Non-diarrhea	2	No	No	NA	Yes	Yes	No	No	0	0.02159	0.10498	0.87863	0.18327	0	1.00086	1.63606	0.06195	0	0.00197	0	0.02801	0.91743	0.65832	0.23086	0.59077	0.04161	0	0	0.03372	0.03279	0.29024	0	0.42531	0	0	1.15566	0.10677	4.86002	0.50323
TD0107	P107S02	5	Host Family	Yes	TD	Switzerland	26	Female	Grade-4	Diarrhea	2	Yes	No	NA	Yes	Yes	No	No	0	0	0.00368	0.18222	0.31622	0	1.23104	1.83463	0.04633	0	0.11371	0	0	0.25197	2.93787	0.61967	3.63558	0.32063	0	0.00363	0.47435	0.16402	2.88517	0	1.9969	0	0	3.42951	1.09007	11.8483	3.86295
TD0107	P107S03	5	Host Family	Yes	TD	Switzerland	26	Female	Grade-1	Non-diarrhea	3	Yes	No	NA	Yes	Yes	No	No	0.00443	0.04068	0	0	0	0	0	0	0	0.03041	0	0	0	0	0.78908	0	0	1.44411	0	0	0	0.0008	0	0	2.18504	0	0	0	0.42601	6.95787	7.00936
TD0107	P107S04	5	Host Family	Yes	TD	Switzerland	26	Female	Grade-1	Non-diarrhea	4	No	No	NA	Yes	Yes	No	No	0	0.00764	0.09567	0	0	0	0	0	0	0.19686	0.0289	0	0	0	1.35643	0.08769	0	0.80591	0	0	0	0.39884	0	0	1.70121	0	0	0	0.22138	3.02128	4.11404
TD0107	P107S05	5	Host Family	Yes	TD	Switzerland	26	Female	Grade-1	Non-diarrhea	5	No	No	NA	Yes	Yes	No	No	0.01154	0.03764	0.04221	0	0	0	0	0	0	0.07086	0.03616	0	0	0	8.34107	1.55414	0	0.95401	0	0.00667	0	2.97706	0	0	6.73434	0	0	0	3.50041	12.6576	4.84105
TD0117	P117S01	3	Other	Yes	HT	Others	23	Male	Grade-1	Non-diarrhea	1	Yes	No	No	Yes	No	No	No	0	0	0.06457	0	0.10128	0	0	0.33711	0.08167	0	0.13221	0	0	0.0037	0.06608	0.04562	0	1.7095	0	0	0	0	0.42122	0	0.16412	0	0	0	0.00156	0.76457	0
TD0117	P117S02	3	Other	Yes	HT	Others	23	Male	Grade-2	Non-diarrhea	2	Yes	No	No	Yes	No	No	No	0	0	0.08796	0	0.09812	0	0	0.40676	0.10688	0	0.15116	0	0	0.01013	0.00744	0.04605	0	0.83898	0	0	0	0	0.29139	0	0.17047	0	0	0	0.04977	0.31119	0
TD0117	P117S03	3	Other	Yes	HT	Others	23	Male	Grade-1	Non-diarrhea	3	No	No	No	Yes	No	No	No	0	0	0.20465	0	0.07294	0	0	0.37756	0.11651	0	0.27395	0	0	0	0.00443	0.19731	0	0.5282	0	0	0	0	0.8608	0	0.20134	0	0	0	0.20189	0.164	0
TD0118	P118S01	6	School Lodging	Yes	HT	United Kingdom	25	Female	Grade-1	Non-diarrhea	1	Yes	Yes	NA	Yes	No	No	No	0	0	0	0	0	0	0	0	0	0	0	0	0	0	0	0	0	0	0	0	0	0	0	0	0.03417	0	0	0	0	0	0.12345
TD0118	P118S02	6	School Lodging	Yes	HT	United Kingdom	25	Female	Grade-1	Non-diarrhea	2	No	Yes	NA	Yes	No	No	No	0	0	0	0	0	0	0	0	0	0.01888	0	0.10597	0	0	0	0	0	2.2229	0	0	0	0	0	0	0.66164	0	0	0	0	0	0
TD0118	P118S03	6	School Lodging	Yes	HT	United Kingdom	25	Female	Grade-1	Non-diarrhea	3	Yes	Yes	NA	Yes	No	No	No	0	0.03151	0	0	0	0	0	0	0	0	0	0	0	0	0	0	0	47.3769	0	0	0	0	0	0	0.1678	0	0	0	0	0	0
TD0118	P118S04	6	School Lodging	Yes	HT	United Kingdom	25	Female	Grade-1	Non-diarrhea	5	No	Yes	NA	Yes	No	No	No	0	0	0	0	0	0	0	0	0	0	0.17235	0.01714	0	0	0	0	0	0.54274	0	0	0	0	0	0	0.59198	0	0	0	0	0	0
TD0118	P118S05	6	School Lodging	Yes	HT	United Kingdom	25	Female	Grade-1	Non-diarrhea	6	No	Yes	NA	Yes	No	No	No	0.02388	0	0	0	0	0	0	0	0	0	0.52805	0	0	0	0	0	0	0.62902	0	0	0	0	0	0	0.03744	0	0	0	0	0	0
TD0119	P119S01	5	School Lodging	Yes	TD	United Kingdom	25	Female	Grade-2	Non-diarrhea	1	No	Yes	NA	Yes	No	No	No	0	0	0.3111	0	0	0	0	0.04687	0	0	0.25527	0	0	0	0	0.00584	0	0.0158	0	0	0	0	0	0	0.0032	0	0	0	0	0	0
TD0119	P119S02	5	School Lodging	Yes	TD	United Kingdom	25	Female	Grade-2	Diarrhea	2	No	Yes	NA	Yes	No	No	No	0	0	0.32742	0	0	0	0.01114	0.05939	0	0	0.08221	0	0	0	0	0.02369	0	0.00424	0	0	0	0	0	0	0	0	0	0	0	0	0
TD0119	P119S03	5	School Lodging	Yes	TD	United Kingdom	25	Female	Grade-1	Non-diarrhea	3	No	Yes	NA	Yes	No	No	No	0	0	0.06876	8.59217	0.44016	0.01798	0.13675	0.95595	0	0	0.13342	0	0.03705	0	0.05185	0	0.10471	0.16773	0	0	0	0.08256	0	0	0.11409	0	0	0	0.10831	1.34482	0.2264
TD0119	P119S04	5	School Lodging	Yes	TD	United Kingdom	25	Female	Grade-3	Diarrhea	4	No	Yes	NA	Yes	No	No	No	0	0	0.14215	0	0.07104	0	0.26658	0	0	0.12974	0.38134	0	0	0	0	0	0	0	0	0	0	0	0	0	0	0	0	0	0.37253	1.44763	0
TD0119	P119S05	5	School Lodging	Yes	TD	United Kingdom	25	Female	Grade-1	Non-diarrhea	5	No	Yes	NA	Yes	No	No	No	0	0	0.03699	6.24636	0.21162	0	0.0762	0.64668	0	0	0.29493	0	0	0	0.13896	0	0.23118	0	0	0	0	0	0	0	0.1367	0.03826	0	0	0.38081	1.88179	0.74332
TD0120	P120S01	3	School Lodging	No	TD	United States	20	Male	Grade-1	Non-diarrhea	1	No	No	Yes	Yes	No	No	No	0	0	0.16351	0	0.21271	0	0.70296	2.1903	0.21802	0	0.02436	0.00126	0	0.10785	0.90732	0	0.22853	0.03977	0	0	0.0323	0.34722	0	0	0.17905	0	0	1.39935	0.06269	0.63115	0.17068
TD0120	P120S02	3	School Lodging	No	TD	United States	20	Male	Grade-3	Diarrhea	2	Yes	No	Yes	Yes	No	No	No	0	0	0	0.14897	0.03142	0	0.11681	0.30854	0.12592	0	0.03867	0	0	0	0.05616	0	7.98944	0.36836	0	0	1.00267	0.07231	0	0	0.12214	0	0	1.90031	0.28227	0.63721	5.43844
TD0120	P120S03	3	School Lodging	No	TD	United States	20	Male	Grade-1	Non-diarrhea	2	No	No	Yes	Yes	No	No	No	0	0	0.10573	0	0.0864	0.00181	0.20016	0.60149	0.27793	0	0.39536	0	0	0.02623	0	0	0	0	0	0	0	0.41968	0	0	0.10727	0	0.0107	0	0.20264	0.70804	0.35042
TD0120	P120S04	3	School Lodging	No	TD	United States	20	Male	Grade-1	Non-diarrhea	3	No	No	Yes	Yes	No	No	No	0	0	0.01305	10.4999	0.01701	0	0.05707	0.6426	0.04358	0	0.01961	0	0	0	0.12507	0	2.35771	0.24666	0	0	0.16795	0.00992	0	0	0.11083	0	0	0.91592	0.07001	0.37284	0.20208
TD0121	P121S01	3	School Lodging	No	HT	United States	20	Female	Grade-1	Non-diarrhea	1	No	Yes	Yes	Yes	No	No	No	0	0	0.05706	0	0.18037	0	0.43502	0.91764	0.44103	0	0.2413	0	0.04416	0.12571	0	0	0	0.00134	0	0	0	0.11537	0	0	0.13382	0	0.03033	0	0.39792	0.75769	0.7474
TD0121	P121S02	3	School Lodging	No	HT	United States	20	Female	Grade-1	Non-diarrhea	3	Yes	Yes	Yes	Yes	No	No	No	0	0	0.03516	0	0	0	0	1.09611	0.48887	0	0.32704	0	0.17901	0.08885	0	0	0	0.0056	0	0	0	0.36762	0	0	0.4063	0	0.12141	0	0.57823	0.78079	1.09628
TD0126	P126S01	3	School Lodging	Yes	HT	United States	19	Male	Grade-1	Non-diarrhea	1	No	Yes	Yes	Yes	No	No	No	0	0	0.12824	0	0.01076	0	0.1668	0.76164	0.20211	0	1.5076	0	0	0	0.47411	0	0	0.03825	0	0	0.168	0	0.16089	0.0078	0.11081	0	0	0.45014	0.01917	2.09717	1.65163
TD0126	P126S02	3	School Lodging	Yes	HT	United States	19	Male	Grade-1	Non-diarrhea	2	No	Yes	Yes	Yes	No	No	No	0	0	0.08929	0	0	0	0	0	0	0.05132	0	0	0	0	0	0	0	2.88045	1.16966	0.007	0	0	0.1157	0	0.2226	0	0	0	0.57198	3.40069	0.06726
TD0126	P126S03	3	School Lodging	Yes	HT	United States	19	Male	Grade-1	Non-diarrhea	3	No	Yes	Yes	Yes	No	No	No	0	0	0.31314	0	0	0	0	0	0	0.00845	0	0.00666	0.07869	0	0	0	0	0.00778	0.1124	0	0	0	0.04737	0	0.06544	0	0	0	0.02007	0.10442	0.03039
TD0127	P127S01	4	School Lodging	No	HT	United Kingdom	18	Female	Grade-1	Non-diarrhea	1	No	Yes	NA	Yes	No	No	No	0	0.02683	0.03857	15.4348	0	0	0	0	2.46887	0	0.25021	0	0	0	0	0	0	0	0	0	0	0	0	0	1.53797	0	0	0	0.66459	0	1.69474
TD0127	P127S02	4	School Lodging	No	HT	United Kingdom	18	Female	Grade-2	Non-diarrhea	2	No	Yes	NA	Yes	No	No	No	0	0.04955	0.03996	2.32602	0	0	0	0	0.30251	0	0.38172	0	0	0.01017	0	0	0	0	0	0	0	0	0	0	0.12972	0	0	0	0.02559	0	0.02794
TD0127	P127S03	4	School Lodging	No	HT	United Kingdom	18	Female	Grade-1	Non-diarrhea	3	No	Yes	NA	Yes	No	No	No	0	0.0037	0.05367	6.0214	0	0	0	0	0.43714	0	0.27184	0	0	0.05657	0	0	0	0.03094	0.50587	0	0	0.18587	0.00488	0	0.43585	0	0	0	0.12246	0.25397	0.06939
TD0127	P127S04	4	School Lodging	No	HT	United Kingdom	18	Female	Grade-1	Non-diarrhea	4	No	Yes	NA	Yes	No	No	No	0	0	0.07787	0.19804	0	0	0	0	0.02958	0	0.3914	0	0.02616	0	0	0	0	0	0.02973	0	0	0.0205	0	0	0.05361	0	0	0	0.00057	0.00717	0.03467
TD0128	P128S01	11	School Lodging	No	TD	Netherlands	19	Female	Grade-2	Diarrhea	9	Yes	Yes	No	Yes	No	No	No	0	0	0.0039	0	0	0	0	0.07747	0	0	0.29791	0	0	0	0.03653	0.00641	0	0.02739	0	0	0.02924	0	0.08244	0	0	0	0	0	0	0.01031	0
TD0128	P128S02	11	School Lodging	No	TD	Netherlands	19	Female	Grade-2	Diarrhea	10	Yes	Yes	No	Yes	No	No	No	0	0	0.0198	0	0.0505	0	0	0.54733	0.01626	0	0.38092	0	0	0	0.08	0.17272	0	0.1166	0	0	0.12047	0	0.25722	0	0	0	0	0	0	0.07774	0
TD0128	P128S04	11	School Lodging	No	TD	Netherlands	19	Female	Grade-2	Non-diarrhea	11	Yes	Yes	No	Yes	No	No	No	0	0	0.07186	0	0	0	0	0.2149	0	0	0.25116	0	0	0	0	0	0	0.02789	0	0	0	0	0.14651	0	0	0	0	0.04094	0.07645	1.01915	0.19241
TD0132	P132S01	2	School Lodging	No	TD	United States	19	Female	Grade-1	Non-diarrhea	1	No	Yes	NA	NA	No	No	No	0	0	0.11263	0	0.37122	0	0.28923	0.7708	0.1302	0	0.23674	0	0	0.31303	0.06468	0.00953	0	0	0	0	0	0.12396	0	0.01817	0.33404	0	0	0	0.02067	1.29855	0.55024
TD0132	P132S02	2	School Lodging	No	TD	United States	19	Female	Grade-3	Diarrhea	2	No	Yes	NA	NA	No	No	No	0	0.02511	0	0	0.30225	0	0.12448	0.01068	0.25433	0	0.06684	0	0	0	3.99058	0	0	0	0	0	0	3.06813	0	0.42874	0.9251	0	0	0	0.92455	1.26492	2.41511
TD0135	P135S01	5	Other	Yes	HT	United States	28	Female	Grade-1	Non-diarrhea	2	No	Yes	NA	Yes	No	No	No	0	0	0	0	0	0	0	0	0	0	0.11076	0	0	0	0	0	0	0	0	0	0	0	0	0	0	0	0	0	0	0	0
TD0135	P135S02	5	Other	Yes	HT	United States	28	Female	Grade-1	Non-diarrhea	3	No	Yes	NA	Yes	No	No	No	0	0	0.05175	0	0.33374	0	0.02071	0.79458	0	0	0.20948	0	0	0.00227	0.18066	0	0.17573	0.05138	0	0	0	0.08496	0	0.02315	0.84037	0	0	0	0.35107	1.56376	1.42055
TD0135	P135S03	5	Other	Yes	HT	United States	28	Female	Grade-1	Non-diarrhea	4	No	Yes	NA	Yes	No	No	No	0	0	0	0	0.04241	0	0.3579	0.00703	0	0.02162	0	0	0	0	0	0	0	0	0	0	0	0	0	0	0.01096	0	0	0	0.00171	0.02272	0.03276
TD0135	P135S04	5	Other	Yes	HT	United States	28	Female	Grade-1	Non-diarrhea	5	No	Yes	NA	Yes	No	No	No	0	0	0.05578	0	0.28649	0	0.02563	1.36161	0	0	0.24734	0	0	0	0.56498	0	0.00274	0.12092	0	0	0	0.06165	0	0	0.91292	0	0.02732	0	0.26349	0.70389	0.80269
TD0140	P140S01	6	School Lodging	No	TD	United States	21	Male	Grade-1	Non-diarrhea	2	No	Yes	No	Yes	No	No	No	0	0	0.00616	0.16312	0.01029	0	0.15926	0.41855	0	0	1.61128	0.0274	0.05086	0.0067	0.14164	0	0	0	0	0.04058	0	0	1.56814	0	2.3065	0	0	1.09334	0	0.52995	1.30296
TD0140	P140S02	6	School Lodging	No	TD	United States	21	Male	Grade-1	Non-diarrhea	3	Yes	Yes	No	Yes	No	No	No	0	0	0.00584	0	0	0	0	0.00925	0	0	2.92999	0	0	0	0.00436	0	0	0	0	0	0	0	0.06565	0	0.05141	0	0	0.05736	0	0.04254	0.04849
TD0140	P140S03	6	School Lodging	No	TD	United States	21	Male	Grade-1	Non-diarrhea	4	No	Yes	No	Yes	No	No	No	0	0	0	0	0	0	0	0.00295	0	0.02029	3.4125	0	0	0	0.03771	0	0	0	0	0	0	0	0.09279	0	0.85076	0	0	2.86368	0	0.07495	0.17944
TD0140	P140S04	6	School Lodging	No	TD	United States	21	Male	Grade-1	Non-diarrhea	5	No	Yes	No	Yes	No	No	No	0	0	0.01013	0.00966	0	0	0	0.00552	0	0	1.54588	0	0	0	0	0	0	0	0	0	0	0	0.03364	0	0.0327	0	0	0.08906	0	0.07567	0.04087
TD0140	P140S05	6	School Lodging	No	TD	United States	21	Male	Grade-3	Diarrhea	6	No	Yes	No	Yes	No	No	No	0	0	0	1.02022	0.35081	0	1.11291	2.31503	0	0.76351	2.08244	0	0	0.09721	1.99243	0	0	0	0	0.30547	0	0	3.7946	0	9.81488	0	0	7.37719	0	2.43324	3.98252
TD0141	P141S01	5	School Lodging	No	TD	United States	19	Male	Grade-1	Non-diarrhea	1	No	Yes	No	Yes	No	No	No	0	0	0.07756	0.31327	0	0	0	3.29935	0.15299	0	0.0187	0	0.02998	0	0	0	0	0.99674	0	0	0	3.08136	0	0	2.76647	0	0	7.63216	1.21903	1.10091	2.67422
TD0141	P141S02	5	School Lodging	No	TD	United States	19	Male	Grade-1	Non-diarrhea	2	Yes	Yes	No	Yes	No	No	No	0.0398	0	0.01454	0	0	0	0	0.18494	0	0	0.23043	0.03312	0.05997	0	0	0	0	0.09985	0	0	0	0.07658	0	0	0.28283	0	0	0.1005	0.30645	0.60555	0.14957
TD0141	P141S03	5	School Lodging	No	TD	United States	19	Male	Grade-1	Diarrhea	3	Yes	Yes	No	Yes	No	No	No	0	0	0.14391	0	0	0	0.00145	4.85672	0.46838	0	0.19985	0.08482	0.02789	0	0	0	0	1.8119	0	0	0	3.25807	0	0	0.349	0	0	6.23294	1.60689	6.22492	2.2924
TD0141	P141S04	5	School Lodging	No	TD	United States	19	Male	Grade-2	Non-diarrhea	4	Yes	Yes	No	Yes	No	No	No	0	0	0.27357	0	0	0	0	0.16463	0.01794	0	0.22219	0	0.01872	0	0	0	0	0.31167	0	0	0	0.04695	0	0	0.05421	0	0	0.70783	0.04987	0.05993	0.11345
TD0141	P141S05	5	School Lodging	No	TD	United States	19	Male	Grade-1	Non-diarrhea	5	No	Yes	No	Yes	No	No	No	0	0	0.11349	0	0	0	0	0.37145	0.0083	0	0.19902	0.0025	0.03072	0	0	0	0	1.01305	0	0	0	0.31484	0	0	0.05063	0	0	0.55732	0.13247	0.1534	0.37181
TD0142	P142S01	5	Host Family	No	TD	United States	19	Female	Grade-2	Non-diarrhea	1	No	Yes	Yes	Yes	No	No	No	0.00348	0.01324	0.49717	0.13266	0	0	0	0	0	0.03962	0.24387	0	0	0	0	0	0	0	0.0003	0	0	0.01865	0	0	0.01456	0	0	0.03842	0.01776	0.0173	0.01395
TD0142	P142S02	5	Host Family	No	TD	United States	19	Female	Grade-2	Non-diarrhea	2	Yes	Yes	Yes	Yes	No	No	No	0	0.02687	0.54698	0.03285	0	0	0	0	0	0	0.12736	0	0	0	0	0	0	0	0	0	0	0.01567	0	0	0	0	0	0.03232	0	0.02184	0.00608
TD0142	P142S03	5	Host Family	No	TD	United States	19	Female	Grade-2	Diarrhea	3	No	Yes	Yes	Yes	No	No	No	0	0	0.47266	0	0	0	0.02663	0.07704	0.04609	0.23681	1.36333	0	0	0.00755	0.02995	0.00079	0	0	0.20329	0	0	0.04551	0.02461	0	0.15022	0	0	0.77406	0.07277	0.36753	0.14652
TD0142	P142S04	5	Host Family	No	TD	United States	19	Female	Grade-1	Non-diarrhea	4	Yes	Yes	Yes	Yes	No	No	No	0	0	0.31346	0.07842	0	0	0	0	0	0.0184	0.29041	0	0	0	0	0.01301	0	0	0	0	0	0.02607	0	0	0.27264	0	0	0.42311	0.08182	0.2315	0.18687
TD0142	P142S05	5	Host Family	No	TD	United States	19	Female	Grade-1	Non-diarrhea	5	No	Yes	Yes	Yes	No	No	No	0	0	0.45617	0.03715	0	0	0	0	0	0.03281	0.20416	0	0	0	0	0	0	0	0	0	0	0.04761	0	0	0.02523	0	0	0.09986	0.00974	0.02768	0.06115
TD0145	P145S01	7	Host Family	Yes	HT	Others	39	Male	Grade-1	Non-diarrhea	5	No	No	No	Yes	Yes	No	No	0	0	0.06986	0	0.14243	0	0.09507	1.72524	0.04644	0	0.33576	0	0	0	0.3269	0.14331	0	0	0	0	0.14627	0	0.47092	0	0.22241	0	0	0.53631	0.15404	1.59451	0.97852
TD0145	P145S02	7	Host Family	Yes	HT	Others	39	Male	Grade-1	Non-diarrhea	6	No	No	No	Yes	Yes	No	No	0.07436	0.0321	0.1089	0	0.31506	0	0.11979	2.28495	0.01573	0	1.13382	0	0	0	3.22977	0.10395	0	0.01007	0	0	1.2317	0.1028	1.34991	0	0.13719	0	0	1.02771	0.42327	1.28838	6.66806
TD0145	P145S03	7	Host Family	Yes	HT	Others	39	Male	Grade-1	Non-diarrhea	7	No	No	No	Yes	Yes	No	No	0	0	0	0	0.04017	0	0	0.2048	0.01394	0	0.56029	0	0	0	0	0	0.12161	0	0	0	0	0	0	0	0	0	0	0	0	0.02512	0.03691
TD0146	P146S01	10	Host Family	No	HT	United States	19	Male	Grade-1	Non-diarrhea	4	No	Yes	NA	Yes	No	Yes	No	0	0	0	3.0807	0	0	2.50321	0	0	0.40853	0	0	0	0	0	0.42507	0	0.40784	0	0	0	0	0	0	2.87474	0	0	0	0	2.84213	5.17247
TD0146	P146S02	10	Host Family	No	HT	United States	19	Male	Grade-1	Non-diarrhea	6	No	Yes	NA	Yes	No	Yes	No	0	0.008	0	15.5287	0	0	5.30306	0	0	1.596	0.23602	0	0	0	0	0.2842	0	1.52804	0	0	0	0	0	0	0.45038	0	0	0	0	3.55704	3.41755
TD0146	P146S03	10	Host Family	No	HT	United States	19	Male	Grade-1	Non-diarrhea	7	No	Yes	NA	Yes	No	Yes	No	0	0.0011	0	19.6544	0	0.01708	4.31866	0	0.06265	1.1304	0.03427	0.00231	0	0	0	0.15784	0	0.77312	0	0	0	0.06564	0	0	1.23554	0	0.0251	0	0.00396	1.26344	2.26802
TD0146	P146S04	10	Host Family	No	HT	United States	19	Male	Grade-1	Non-diarrhea	8	No	Yes	NA	Yes	No	Yes	No	0	0.0051	0	12.5565	0	0.52225	0.12522	0	0.04309	0	0	0.04808	0.01301	0	0	1.60401	0	0.83328	0	0	0.00883	0	0	0	0.23818	0	5.70003	0	0	5.74477	26.3973
TD0146	P146S05	10	Host Family	No	HT	United States	19	Male	Grade-1	Non-diarrhea	10	Yes	Yes	NA	Yes	No	Yes	No	0	0	0	0	0	0	0	0	0	0	0.43766	0	0	0	0	0	0	0	0	0	0	0	0	0	0.01913	0	0	0	0	0	0.00181
TD0148	P148S01	2	School Lodging	No	TD	United States	20	Female	Grade-1	Non-diarrhea	2	No	No	NA	NA	No	Yes	No	0	0.01123	0	0	0.16403	0.04238	0	0.73985	0.09899	0	0.27532	0	0	0.06035	0	0	0.18151	0.0183	0	0	0	0	0	0	0.02677	0	0	0	0	0.07849	0.09186
TD0148	P148S02	2	School Lodging	No	TD	United States	20	Female	Grade-3	Diarrhea	2	No	No	NA	NA	No	Yes	No	0	0	0	0.02334	0	0	0	0	0	0	0.27472	0	0	0	0.0021	0	0	0	0	0	0.0048	0	0.00145	0	0	0	0	0.03433	0	0.01715	0.0376
TD0152	P152S01	7	School Lodging	No	HT	United States	19	Female	Grade-2	Non-diarrhea	1	Yes	Yes	No	Yes	No	No	No	0.0014	0	0	0	0	0	0	0	0	0	0	0	0	0	0	0	0	0	0	0	0	0	0	0	0	0	0	0	0	0	0
TD0152	P152S02	7	School Lodging	No	HT	United States	19	Female	Grade-1	Non-diarrhea	3	No	Yes	No	Yes	No	No	No	0.02107	0.0676	0	0	0	0	0	0	0	0	0	0	0	0	0	0	0	0	0	0	0	0	0	0	0	0	0	0	0	0	0
TD0152	P152S03	7	School Lodging	No	HT	United States	19	Female	Grade-1	Non-diarrhea	4	No	Yes	No	Yes	No	No	No	0	0.00248	0	0	0	0	0	0	0	0	1.14837	0	0	0	0	0	0	0.88509	0	0	0	0	0	0	0.00066	0	0	0	0	0	0
TD0152	P152S04	7	School Lodging	No	HT	United States	19	Female	Grade-1	Non-diarrhea	5	No	Yes	No	Yes	No	No	No	0	0	0	0	0	0	0	0	0	0	2.46149	0	0	0	0	0	0	2.56745	0	0	0	0	0	0	0.02746	0	0	0	0	0.98277	0
TD0152	P152S05	7	School Lodging	No	HT	United States	19	Female	Grade-1	Non-diarrhea	6	No	Yes	No	Yes	No	No	No	0	0	0	0	0	0	0	0	0	0	1.37855	0	0	0	0	0	0	0	0	0	0	0	0	0	0	0	0	0	0	0	0
TD0152	P152S06	7	School Lodging	No	HT	United States	19	Female	Grade-1	Non-diarrhea	7	No	Yes	No	Yes	No	No	No	0.00162	0	0	1.45992	0	0	0	0	0	0	0.97349	0	0	0	0	0	0	0	0	0	0	0	0	0	0	0	0	0	0	0	0
TD0155	P155S01	9	School Lodging	No	TD	United States	19	Female	Grade-2	Diarrhea	2	No	Yes	NA	Yes	No	No	No	0	0	0	0	0.77872	0.07092	0.0022	1.34229	0.29877	0	0.67853	0	0	0.0851	0	0	0.78948	0.07607	0	0	0	0	0	0	0.03061	0	0	0	0.04535	0.36086	0.2374
TD0155	P155S02	9	School Lodging	No	TD	United States	19	Female	Grade-1	Non-diarrhea	3	No	Yes	NA	Yes	No	No	No	0	0	0	0	0	0	0	0	0	0	0	0	0	0	0.04763	0	0	0.17321	0	0	0.01657	0	0	0	0.37872	0	0	0	0.00574	0.01824	0
TD0155	P155S03	9	School Lodging	No	TD	United States	19	Female	Grade-1	Non-diarrhea	6	No	Yes	NA	Yes	No	No	No	0	0	0.02663	0.64167	0	0	0	0.1155	0.04737	0	0.03206	0	0.05019	0	0.04644	0.16798	0	0.09853	0	0	0	0	0.0813	0	0.02993	0	0	0	0.00354	0.12026	0.29327
TD0155	P155S04	9	School Lodging	No	TD	United States	19	Female	Grade-3	Diarrhea	7	No	Yes	NA	Yes	No	No	No	0	0	0	0.02741	0	0	0	0	0	0	0.07926	0	0	0	0.01965	0	0	0.0304	0	0	0.01073	0	0.02666	0	0.03309	0	0	0.12323	0.00662	0.10624	0.01467
TD0155	P155S05	9	School Lodging	No	TD	United States	19	Female	Grade-1	Non-diarrhea	9	No	Yes	NA	Yes	No	No	No	0	0	0.07675	1.67297	0.07629	0	0.04772	0.39642	0.19262	0	0.10478	0	0.03306	0.03771	0.00752	0.13606	0	0.14505	0	0	0.01427	0	0.07004	0	0.01195	0	0	0	0.07687	0.23201	0.09907
TD0160	P160S01	2	NA	Yes	TD	Germany	39	Male	Grade-3	Diarrhea	1	No	Yes	No	Yes	No	No	Yes	0	0	0.01877	0	0.17174	0	0	0	0	0	0.35321	0	0	0	2.23206	0	0	2.33545	0	0	0	0	0	0	0.372	0	0	4.49109	0.19849	0.96924	2.06777
TD0160	P160S02	2	NA	Yes	TD	Germany	39	Male	Grade-1	Non-diarrhea	2	No	Yes	No	Yes	No	No	Yes	0	0	0.05791	0	0.05794	0	0	0	0	0.00023	0.62606	0	0	0	0.82303	0	0	0.28964	0	0	0	0.48224	0	0	0	0	0	0.3578	0	0.11278	0.02453
TD0166	P166S01	4	School Lodging	No	TD	Netherlands	23	Female	Grade-1	Non-diarrhea	1	No	No	No	Yes	No	No	No	0.00184	0	0.17737	0.90766	0	0	0	0	0	0	0.85364	0	0	0	0	0	0	0	0	0	0	0	0	0	0	0	0	0	0	0	0
TD0166	P166S02	4	School Lodging	No	TD	Netherlands	23	Female	Grade-1	Non-diarrhea	3	No	No	No	Yes	No	No	No	0.02325	0	0	0.01165	0	0	0.01881	0	0	0.01242	0.11772	0	0	0	0.08325	0	0	0.04092	0	0	0.03749	0	0.01966	0	0.01781	0	0	0.2172	0.03285	0.15836	0.02622
TD0166	P166S03	4	School Lodging	No	TD	Netherlands	23	Female	Grade-3	Diarrhea	4	Yes	No	No	Yes	No	No	No	0	0	0.19147	0.15217	0.44105	0	0.44298	3.03563	0.93054	0	0.06655	0	0	0.01006	0.08882	0.55539	0	1.45642	0.05431	0	0.15609	0	0.36433	0	0.04881	0	0	0	0.20398	0.29389	0.07859
TD0169	P169S01	4	School Lodging	No	HT	United States	22	Female	Grade-1	Non-diarrhea	1	No	No	No	NA	No	Yes	No	0	0.03829	0.03897	0	0	0	0	0	0	0.00347	0.21243	0	0	0	0.01697	0	0.31938	0	0	0	0.03409	0	0.27236	0	0.00846	0	0	0.35999	0	0.02571	0.14771
TD0169	P169S02	4	School Lodging	No	HT	United States	22	Female	Grade-1	Non-diarrhea	3	No	No	No	NA	No	Yes	No	0	0.00992	0.04343	0.01625	0.01274	0	0.10204	0.39139	0.17803	0	0.14837	0	0.03726	0.01702	0.60885	0	0.30352	0.04401	0	0	0.16652	0	0.43817	0	0.19453	0	0	4.04824	0.12584	1.87777	0.18383
TD0169	P169S03	4	School Lodging	No	HT	United States	22	Female	Grade-1	Non-diarrhea	4	Yes	No	No	NA	No	Yes	No	0	0	0	0.01292	0	0	0.01471	0.03041	0.01422	0	0.09818	0	0	0	0.13678	0	0.07585	0	0	0	0.02177	0	0.06361	0	0.00264	0	0	0.18898	0.04172	0.09763	0.09403
TD0171	P171S01	8	School Lodging	No	TD	Switzerland	23	Female	Grade-1	Non-diarrhea	2	No	Yes	No	Yes	No	No	No	0	0.03204	0.05872	10.2583	0.26258	0.03549	0.22733	1.74497	0.18769	0	0.08248	0	0	0.08662	0.09588	0.10647	0	0.49579	0.4229	0	0.39795	0	0.11122	0.00247	0.10248	0	0	0	0.06125	0.05473	0.45836
TD0171	P171S02	8	School Lodging	No	TD	Switzerland	23	Female	Grade-2	Diarrhea	3	No	Yes	No	Yes	No	No	No	0	0.02414	0.12563	8.44887	0.33844	0.01507	0.26081	2.09163	0.11489	0	0.08885	0	0	0.01781	0.08107	0.41691	0	0.19411	0.76018	0	0.91175	0	0.35357	0.00627	0.18508	0	0	0	0.08608	0.46531	0.71004
TD0171	P171S03	8	School Lodging	No	TD	Switzerland	23	Female	Grade-2	Diarrhea	4	No	Yes	No	Yes	No	No	No	0	0	0.08994	0.14331	0.17044	0	0.05417	0.56233	0.05716	0	0.12545	0	0.0094	0	1.05623	0.11094	0	0.10533	0.54073	0	1.49963	0	2.95753	0.00117	0.18909	0	0	0	0.18804	1.12239	1.66464
TD0171	P171S04	8	School Lodging	No	TD	Switzerland	23	Female	Grade-1	Non-diarrhea	5	No	Yes	No	Yes	No	No	No	0	0.06151	0	0	0	0	0	0	0	0	0	0	0	0	0	0	0	0	0	0	0	0	0	0	0	0	0	0	0	0	0
TD0171	P171S05	8	School Lodging	No	TD	Switzerland	23	Female	Grade-2	Non-diarrhea	6	Yes	Yes	No	Yes	No	No	No	0	0.0403	0.00976	0	0.0757	0	0.00624	0.89638	0.1061	0	0.00328	0.00066	0	0.02188	0.05709	1.47366	0	0.01151	0	0	0.18583	0.35628	2.12237	0	0.27017	0	0	0	0.23993	0.09655	0.65988
TD0171	P171S06	8	School Lodging	No	TD	Switzerland	23	Female	Grade-1	Non-diarrhea	7	Yes	Yes	No	Yes	No	No	No	0	0.04473	0.11766	0	0.07689	0	0.01867	0.09589	0.01563	0.07276	0.57628	0	0	0	0.03343	0.03437	0	0	0.06152	0	0.01928	0	0.41451	0	0.08257	0	0	0	0.01096	0.04783	0.0895
TD0171	P171S07	8	School Lodging	No	TD	Switzerland	23	Female	Grade-1	Non-diarrhea	8	No	Yes	No	Yes	No	No	No	0	0.00097	0.17986	0	0.05162	0	0	0.20805	0	0	0.54897	0	0	0	0.01008	0.03045	0	0	0.15139	0	0.06857	0	0.38725	0	0.01385	0	0	0	0	0.16109	0.12613
TD0177	P177S01	6	Other	No	TD	Germany	30	Female	Grade-2	Non-diarrhea	2	No	Yes	No	Yes	No	No	No	0	0	0	0.56474	0	0	0	0	0	0	1.58828	0	0	0	0	0	0	0	0	0	0	0	0	0	0	0	0	0	0	0	0
TD0177	P177S02	6	Other	No	TD	Germany	30	Female	Grade-1	Non-diarrhea	3	No	Yes	No	Yes	No	No	No	0.02019	0.01479	0	0.53551	0	0	0	0	0	0	1.65511	0	0	0	0	0	0	0	0	0	0	0.13456	0	0	0	0	0	0	0	0	0
TD0177	P177S03	6	Other	No	TD	Germany	30	Female	Grade-3	Diarrhea	3	No	Yes	No	Yes	No	No	No	0	0	0	0	0	0	0	0	0	0	0.0494	0	0	0	0.00399	0	0	0	0	0	0	0	0.00058	0	0.0033	0	0	0.0265	0.01247	0.02551	0.01691
TD0177	P177S04	6	Other	No	TD	Germany	30	Female	Grade-2	Non-diarrhea	6	NA	Yes	No	Yes	No	No	No	0.04249	0.06662	0.14517	0	0	0	0	0	0	0	1.76721	0	0	0	0.04679	0	0	0	0	0	0	0	0	0	0	0	0	0.04606	0	0.0109	0.00509
TD0179	P179S01	4	School Lodging	No	TD	United States	20	Female	Grade-1	Non-diarrhea	1	No	No	No	No	No	No	No	0	0	0	0	0	0	0	0	0	0	0.0688	0	0	0	0	0	0	0	0	0	0	0	0	0	0	0	0	0.1026	0.05763	0	0.04774
TD0179	P179S02	4	School Lodging	No	TD	United States	20	Female	Grade-1	Diarrhea	1	No	No	No	No	No	No	No	0	0	0	0	0	0	0	0	0	0	0.02067	0	0	0	0	0	0	0	0	0	0	0	0	0	0	0	0	0.0163	0	0	0.00936
TD0179	P179S03	4	School Lodging	No	TD	United States	20	Female	Grade-2	Diarrhea	2	Yes	No	No	No	No	No	No	0	0	0	0	0	0	0	0	0	0	0.01002	0	0	0	0	0	0	0	0	0	0	0	0	0	0.03832	0	0	1.56185	0	0	1.66605
TD0179	P179S04	4	School Lodging	No	TD	United States	20	Female	Grade-3	Diarrhea	3	Yes	No	No	No	No	No	No	0	0	0	0	0	0	0	0	0	0	0	0	0	0	0	0	0	0	0	0	0	0	0	0	0	0	0	0	0	0	0
TD0179	P179S06	4	School Lodging	No	TD	United States	20	Female	Grade-1	Non-diarrhea	4	No	No	No	No	No	No	No	0	0.04687	0	0	0	0	0	0	0	0	0	0	0	0	0	0	0	0	0	0	0	0	0	0	0.48208	0	0	0	0	0	0.30082
TD0180	P180S01	5	School Lodging	No	TD	United Kingdom	22	Female	Grade-1	Non-diarrhea	1	No	Yes	NA	Yes	No	No	No	0	0	0.01619	6.78734	0	0	0.05438	1.28533	0.01543	0	0.03961	0	0	0.01968	0.19351	0.21305	0	0.55704	0	0.02522	0	0	0.51684	0	0.00353	0	0	0	0.00119	1.00252	0.44549
TD0180	P180S02	5	School Lodging	No	TD	United Kingdom	22	Female	Grade-2	Non-diarrhea	3	Yes	Yes	NA	Yes	No	No	No	0	0.00268	0.02518	0	0	0	0.00395	0.21842	0.01606	0	0.18057	0	0	0.01341	0.21941	0.02219	0	0.03622	0	0.06374	0	0	0.0531	0	0.0122	0	0	0	0.015	0.21172	0.12009
TD0180	P180S03	5	School Lodging	No	TD	United Kingdom	22	Female	Grade-1	Non-diarrhea	4	No	Yes	NA	Yes	No	No	No	0	0	0.0481	1.06704	0	0	0	0.29165	0	0	0.19504	0	0	0	0.00356	0	0	0.00454	0	0	0	0	0.01261	0	0	0	0	0	0	0.05904	0.01141
TD0180	P180S04	5	School Lodging	No	TD	United Kingdom	22	Female	Grade-3	Diarrhea	5	Yes	Yes	NA	Yes	No	No	No	0	0	0.00711	0.16129	0	0	0.21707	4.29607	0.43503	0	0.0974	0	0	0	0.16482	1.32245	0.03471	0.5952	0	1.10279	0	0	0.96677	0	0.01451	0	0	0	0.09341	1.80954	3.52828
TD0181	P181S01	6	School Lodging	Yes	TD	United Kingdom	25	Female	Grade-3	Diarrhea	6	Yes	Yes	Yes	Yes	No	No	Yes	0	0	0	0.0191	0.08889	0	0.05573	0.92153	0.17177	0	0.14341	0	0	0	0.04704	0	0	0.09351	0	0	0	0	0.74995	0	0.11481	0	0	0.57931	0	0.81067	0.95095
TD0188	P188S02	2	School Lodging	Yes	TD	United Kingdom	20	Female	Grade-1	Non-diarrhea	2	No	Yes	No	Yes	No	No	No	0.0027	0.02999	0	0	0	0	0	0	0	0	0.10713	0	0	0	0	0	0	0.29244	0	0	0	0	0	0	0	0	0	0	0	0	0
TD0194	P194S01	10	School Lodging	No	TD	United States	48	Male	Grade-4	Diarrhea	4	No	No	NA	NA	No	No	No	0.00243	0	0.16534	0.28865	0.02166	0	2.44012	5.20041	0.50575	0	0.11109	0	0.03725	0.12337	3.39805	0	0	0.33915	0	0	0	2.83303	0	0.38961	3.92477	0	0	0.00206	3.52415	8.47428	3.32071
TD0194	P194S02	10	School Lodging	No	TD	United States	48	Male	Grade-2	Non-diarrhea	6	Yes	No	NA	NA	No	No	No	0.13135	0.02634	0.07443	0	0	0	0	0	0	0	0.14275	0	0	0	0	0	0	0	0	0	0	0	0	0	0	0	0	0	0	0	0
TD0194	P194S03	10	School Lodging	No	TD	United States	48	Male	Grade-1	Diarrhea	7	No	No	NA	NA	No	No	No	0.25092	0.07956	0.16828	0	0	0	0	0	0	0	0.46196	0	0	0.00223	0	0	0	0.41936	0.13118	0	0	0	0	0	0.04106	0	0.04844	0	0.14065	0.20395	0
TD0194	P194S04	10	School Lodging	No	TD	United States	48	Male	Grade-2	Diarrhea	7	No	No	NA	NA	No	No	No	0.13776	0.02402	0.04794	0	0	0	0.01031	0.01661	0.01278	0.02704	0.02285	0	0	0	0.26975	0	0	0	0	0	0	0.36874	0	0.06531	0.10892	0	0	0	0.46575	1.51107	0.87276
TD0194	P194S05	10	School Lodging	No	TD	United States	48	Male	Grade-2	Non-diarrhea	9	No	No	NA	NA	No	No	No	0	0.11397	0.00215	0	0	0	0	0	0	0	0.2783	0	0	0	0.03303	0	0	0	0	0	0	0	0	0	0.00873	0	0	0	0	0.00951	0.06221
TD0194	P194S06	10	School Lodging	No	TD	United States	48	Male	Grade-1	Non-diarrhea	10	No	No	NA	NA	No	No	No	0	0.06049	0.192	0.10155	0	0	0	0.00694	0	0	0.12196	0	0	0	0.01242	0	0	0	0	0	0	0.00298	0	0	0.01539	0	0	0	0	0.01305	0.03619
TD0195	P195S01	7	Host Family	No	TD	Switzerland	32	Male	Grade-2	Diarrhea	2	No	No	NA	Yes	No	No	No	0.04914	0.02796	0.00539	0	0	0	0	0	0	0	0.0608	0	0	0	0.11625	0	0	0	0	0	0	0	0	0	0	0	0	0	0	0	0.00909
TD0195	P195S02	7	Host Family	No	TD	Switzerland	32	Male	Grade-3	Diarrhea	2	No	No	NA	Yes	No	No	No	0	0	0	0	0	0	0	0	0	0	1.98238	0	0	0	0	0	0	0	0	0	0	0	0	0	0	0	0	0	0	0	0
TD0195	P195S03	7	Host Family	No	TD	Switzerland	32	Male	Grade-1	Non-diarrhea	4	No	No	NA	Yes	No	No	No	0	0.02476	0	0	0	0	0	0	0	0	0.03593	0	0	0	0	0	0	0	0	0	0	0	0	0	0	0	0	0	0	0	0
TD0195	P195S04	7	Host Family	No	TD	Switzerland	32	Male	Grade-3	Diarrhea	5	Yes	No	NA	Yes	No	No	No	0	0	0	0	0.00362	0	0	0	0.23328	0.22317	0.66843	0.08048	0	0	8.18036	0	0	0.45431	0	0	0	10.7107	0	1.64596	0	0	0	15.6076	11.6266	6.67081	6.53017
TD0195	P195S05	7	Host Family	No	TD	Switzerland	32	Male	Grade-1	Non-diarrhea	7	No	No	NA	Yes	No	No	No	0	0	0	0	0	0	0.76069	0	0	0.04196	0.18162	0.15258	0	0	8.76909	0	0	0	0	0	0	0	0	0	23.3469	0	0	0	0	15.8293	18.06
TD0197	P197S01	9	School Lodging	No	TD	Germany	18	Female	Grade-2	Diarrhea	6	No	No	NA	Yes	No	No	No	0	0.01254	0.07577	4.44266	0.35953	0.01063	0.15247	0.97445	0.30123	0	0.16061	0	0	0.03917	0.25697	0.00833	0	1.42782	0	0	0.03258	0.27826	0	0	0.00075	0	0	0.05785	0.02715	0.18391	0
TD0197	P197S02	9	School Lodging	No	TD	Germany	18	Female	Grade-2	Non-diarrhea	7	Yes	No	NA	Yes	No	No	No	0.03068	0.0182	0.00933	0.08955	0.08616	0.0013	0	1.69036	0.04658	0	0.04108	0	0	0	0.04396	0	0	0.07753	0	0	0.06098	0.56842	0	0	0.49144	0	0	0.00543	0.12655	0.48655	0
TD0197	P197S03	9	School Lodging	No	TD	Germany	18	Female	Grade-3	Diarrhea	8	No	No	NA	Yes	No	No	No	0	0.13153	0	0	0	0	0	0	0	0	0	0	0	0	0	0	0	0	0	0	0	0	0	0	0	0	0	0	0	0	0
TD0197	P197S04	9	School Lodging	No	TD	Germany	18	Female	Grade-1	Diarrhea	9	No	No	NA	Yes	No	No	No	0.0402	0.02173	0	0	0	0	0	0	0	0	0	0	0	0	0	0	0	0	0	0	0	0	0	0	0	0	0	0	0	0	0
TD0198	P198S01	2	School Lodging	No	TD	United States	28	Male	Grade-2	Diarrhea	2	Yes	No	NA	NA	No	No	No	0	0	0.07864	0	0	0	0	0.02825	0	0.08215	0.26456	0	0	0	0	0	0	0	0	0	0	0	0	0	0	0	0	0	0	0	0
TD0200	P200S01	2	School Lodging	No	TD	Others	31	Female	Grade-2	Diarrhea	2	Yes	No	NA	Yes	Yes	Yes	No	0	0	0.04564	0	0	0	0.01999	0.43667	0.01725	0	0.05837	0	0	0	0	0.08115	0.14085	0.00861	0	0	0	0	0.05692	0	0.01056	0.17699	0.07505	0.44387	0.29416	0.20031	0.03507
TD0200	P200S02	2	School Lodging	No	TD	Others	31	Female	Grade-1	Non-diarrhea	2	No	No	NA	Yes	Yes	Yes	No	0	0	0	3.80195	0	0	0	1.67247	0.20265	0	0.01939	0	0	0.12401	2.72457	0	0	0.02056	0	0	0	0	0	0	0.23731	0	0	0.07061	0.12196	0.19349	0.20199
TD0204	P204S01	4	Host Family	No	TD	Germany	21	Male	Grade-3	Diarrhea	3	Yes	Yes	No	Yes	No	No	No	0.01089	0.09655	0	0	0	0	0	0.00533	0	0	0	0	0	0	0	0	0	0	0	0	0	0	0	0	0	0	0	0	0	0.01414	0
TD0204	P204S02	4	Host Family	No	TD	Germany	21	Male	Grade-1	Non-diarrhea	4	No	Yes	No	Yes	No	No	No	0.01906	0	0	0	0	0	0	0	0	0	0.01733	0	0	0	0	0	0	0.02045	0	0	0	0	0	0	0	0	0	0	0.00968	0	0
TD0207	P207S01	8	School Lodging	No	HT	United States	24	Female	Grade-1	Non-diarrhea	2	No	Yes	No	Yes	No	No	No	0	0	0	0	0	0	0	0	0	0	1.26707	0	0	0	0	0	0	0	0	0	0	0	0	0	0	0	0	0	0	0	0
TD0207	P207S02	8	School Lodging	No	HT	United States	24	Female	Grade-1	Non-diarrhea	5	No	Yes	No	Yes	No	No	No	0	0	0	0	0	0	0.1453	0	0	0.0162	5.24028	0	0	0	1.56279	0	0	0	0	0	0	0	0	0	16.6943	0	0	0	0	6.48822	13.5559
TD0207	P207S03	8	School Lodging	No	HT	United States	24	Female	Grade-1	Non-diarrhea	8	No	Yes	No	Yes	No	No	No	0	0	0.0276	0	0	0	0	0	0	0.01009	1.20593	0	0	0	0.05948	0	0	0	0	0	0	0	0	0	1.23063	0	0	0	0	0.35308	0.36749
TD0209	P209S01	15	Host Family	No	TD	United States	20	Female	Grade-1	Non-diarrhea	2	No	Yes	NA	Yes	No	No	No	0	0	0.90869	0	0.07668	0	0.00796	0.52624	0.11267	0	1.39534	0	0	0	0.23599	0	0	0	0	0	0.09163	0	0	0	0.05809	0	0	0.07127	0.09965	0.36055	0.09373
TD0209	P209S02	15	Host Family	No	TD	United States	20	Female	Grade-1	Non-diarrhea	4	No	Yes	NA	Yes	No	No	No	0	0.01203	0.24178	0.0063	0.00438	0	0.00094	0.06679	0.00905	0	0.45968	0	0	0	0.06099	0	0	0.00097	0	0	0	0	0	0	0.00527	0	0	0.11967	0.00034	0.05123	0.00411
TD0209	P209S03	15	Host Family	No	TD	United States	20	Female	Grade-1	Non-diarrhea	5	No	Yes	NA	Yes	No	No	No	0	0	0.29957	0	0	0	0	0.00367	0	0.01605	0.30625	0	0	0	0.04347	0	0	0	0	0	0	0	0	0	0	0	0	0	0	0.0023	0.00824
TD0209	P209S04	15	Host Family	No	TD	United States	20	Female	Grade-1	Non-diarrhea	6	No	Yes	NA	Yes	No	No	No	0	0	0.24989	0	0.02813	0	0.04293	0.35429	0.08897	0	0.49229	0	0	0	0.08249	0	0	0	0	0	0	0.02238	0	0	0.0166	0	0	0.13556	0.01264	0.0992	0.07193
TD0209	P209S05	15	Host Family	No	TD	United States	20	Female	Grade-4	Diarrhea	7	No	Yes	NA	Yes	No	No	No	0	0.0192	0.00067	0	0	0	0	0.04466	0.00652	0	0.15232	0	0	0	0.09169	0	0	0	0	0	0	0.26472	0	0	0.03119	0	0	0.3143	0.01752	0.10453	0.08463
TD0209	P209S06	15	Host Family	No	TD	United States	20	Female	Grade-1	Non-diarrhea	8	No	Yes	NA	Yes	No	No	No	0	0	0.166	0	0	0	0	0.01483	0	0	5.48345	0	0.03148	0	0.03142	0	0	0	0	0	0	0	0	0	0.00747	0	0	0.06782	0.04867	0.0737	0.02488
TD0209	P209S07	15	Host Family	No	TD	United States	20	Female	Grade-2	Non-diarrhea	9	Yes	Yes	NA	Yes	No	No	No	0	0	0.45723	0	0.26235	0	0.04494	2.5827	0.39045	0	1.50686	0	0	0	1.2559	0	0	0	0	0	0.08815	0.01212	0	0	0.23106	0	0	3.44262	1.30267	2.00988	0.53514
TD0209	P209S08	15	Host Family	No	TD	United States	20	Female	Grade-1	Non-diarrhea	10	No	Yes	NA	Yes	No	No	No	0	0	0.41521	0	0.0558	0	0.02693	1.32821	0.07527	0	1.70024	0	0	0	1.5123	0	0	0	0	0	0.04637	0.04943	0	0	0.32723	0	0	1.37153	0.33565	1.37962	0.33449
TD0209	P209S09	15	Host Family	No	TD	United States	20	Female	Grade-1	Non-diarrhea	15	Yes	Yes	NA	Yes	No	No	No	0	0	0.61895	0.76595	0.12708	0	0.27642	0.98435	0.20418	0	2.84869	0	0.03035	0	0.26459	0	0	0	0	0	0	0	0	0	0.10456	0	0	0.6558	0.45883	0.6396	0.03708
TD0213	P213S01	10	Host Family	Yes	TD	Switzerland	25	Female	Grade-1	Non-diarrhea	1	No	Yes	No	Yes	No	No	No	0	0	0.26146	1.96087	0.06698	0	0.27288	0	0.21008	0	0.11142	0	0	0.34498	1.67307	0.2179	0	0.13642	0	0.22226	0.20932	0	0.1348	0.01361	0.16346	0	0	0.99907	0	1.35278	1.16101
TD0213	P213S02	10	Host Family	Yes	TD	Switzerland	25	Female	Grade-1	Non-diarrhea	3	No	Yes	No	Yes	No	No	No	0	0	0.15546	7.1378	0.68819	0.08107	1.96728	0	0.85917	0	0.06576	0	0	0.62137	0.95153	1.17909	0	0.20401	0	0.20542	0.54076	0.00136	0.84033	0.06958	0.43595	0	0	2.15517	0.05179	1.60709	2.16674
TD0213	P213S03	10	Host Family	Yes	TD	Switzerland	25	Female	Grade-1	Non-diarrhea	4	No	Yes	No	Yes	No	No	No	0	0	0.01444	0	0.23362	0.00765	0.49307	0	0.35044	0	0.0382	0	0.05425	0.3985	0.6168	0.24966	0	0.02616	0	0.26876	1.22644	0	0.88616	0.01969	0.19837	0	0	2.64588	0.01534	1.04675	2.54115
TD0213	P213S04	10	Host Family	Yes	TD	Switzerland	25	Female	Grade-1	Non-diarrhea	5	No	Yes	No	Yes	No	No	No	0	0	0.03948	0	0.65143	0.04497	2.10244	0	0.64174	0	0.02208	0	0	0.18311	6.43873	1.46038	0	0.01707	0	0.04997	0.65332	0.01188	0.04697	0.69522	0.29599	0	0	4.52139	0.03395	0.49769	1.36389
TD0213	P213S05	10	Host Family	Yes	TD	Switzerland	25	Female	Grade-1	Non-diarrhea	6	No	Yes	No	Yes	No	No	No	0	0	0.04224	0.075	0.24837	0.05706	0.61257	0	0.9709	0.0189	0.07249	0	0	1.37757	4.13896	1.48413	0	0.11299	0	0.47357	0.734	2.73883	0.7098	0.21093	0.93517	0	0	2.65526	0.02042	4.22936	2.87433
TD0213	P213S06	10	Host Family	Yes	TD	Switzerland	25	Female	Grade-1	Diarrhea	7	No	Yes	No	Yes	No	No	No	0	0	0.01681	0.35153	0.20835	0.03087	0.17742	0	1.28422	0	0.07031	0	0	1.70246	2.19951	1.37826	0	0.08012	0	0.59321	0.60127	0.62983	1.22371	0.14121	0.47135	0	0	2.65153	0.06501	1.63006	6.13072
TD0213	P213S07	10	Host Family	Yes	TD	Switzerland	25	Female	Grade-1	Non-diarrhea	8	No	Yes	No	Yes	No	No	No	0	0	0.0204	0.23341	0.07087	0.0337	2.89989	0	0.04789	0	0.02284	0	0	0.58873	1.04359	1.12281	0	0.05081	0	0.33798	0.05486	0.00404	2.06201	0.08419	0.3907	0	0	1.04911	0.01796	2.54353	1.42612
TD0213	P213S08	10	Host Family	Yes	TD	Switzerland	25	Female	Grade-2	Non-diarrhea	10	No	Yes	No	Yes	No	No	No	0	0.01625	0.06851	0.01361	0.04215	0	0.2914	0	0.00471	0	0.06338	0	0	0.04825	0.35907	0.08388	0	0.04354	0	0.08687	0.09316	0	0.69434	0	0.04398	0	0	0.40104	0.00095	0.79056	1.59377
TD0216	P216S01	14	Host Family	No	TD	Others	21	Female	Grade-2	Non-diarrhea	2	No	Yes	Yes	Yes	No	No	No	0	0.00353	0.22913	0.46599	0.0105	0	0	0.79772	0.43122	0	0.0579	0	0	0.03132	0.12918	0.07519	0	0.31457	0	0	0.06268	0.06512	0	0	0.29487	0	0	0	0.01072	0.51274	0
TD0216	P216S02	14	Host Family	No	TD	Others	21	Female	Grade-2	Non-diarrhea	3	No	Yes	Yes	Yes	No	No	No	0	0	0.11044	7.29282	0.01299	0	0	1.8089	1.1841	0	0	0	0.08684	0.08082	0.37062	0.09833	0	0.09639	0	0	0.20211	0.02157	0	0	0.21068	0	0	0	0.1538	0.92102	0.56649
TD0216	P216S03	14	Host Family	No	TD	Others	21	Female	Grade-2	Non-diarrhea	5	Yes	Yes	Yes	Yes	No	No	No	0	0	0.03373	3.33106	0	0	0	0.25692	0.24467	0	0.05885	0	0	0.02969	0.09713	0.18615	0	0	0	0	0.04347	0	0	0	0.24828	0	0	0	0.0693	0.15506	0.2221
TD0216	P216S04	14	Host Family	No	TD	Others	21	Female	Grade-2	Non-diarrhea	5	No	Yes	Yes	Yes	No	No	No	0	0	0	8.07832	0	0	0	0.18596	0	0	0.11427	0	0	0	0.03518	0	0	0	0	0	0	0	0	0	0	0	0	0	0	0	0.0109
TD0216	P216S05	14	Host Family	No	TD	Others	21	Female	Grade-4	Diarrhea	6	No	Yes	Yes	Yes	No	No	No	0	0	0.13649	0.73985	0.56677	0.01149	0	4.69793	4.10793	0	0.01129	0	0.06783	0	3.03816	4.46056	0	0.03015	0	0	2.07471	1.13031	0	0	0.49099	0	0	0	0.49057	0.96277	0.25636
TD0216	P216S06	14	Host Family	No	TD	Others	21	Female	Grade-1	Non-diarrhea	7	No	Yes	Yes	Yes	No	No	No	0	0	0.08952	0	0	0	0	1.62502	1.02339	0	0	0	0	0.00976	0.16768	0.29633	0	0.03337	0	0	0.09734	0.17578	0	0	0.15794	0	0	0	0.08139	1.06627	0.21642
TD0216	P216S07	14	Host Family	No	TD	Others	21	Female	Grade-2	Non-diarrhea	8	No	Yes	Yes	Yes	No	No	No	0	0	0.03876	0	0.01099	0.01522	0	1.63646	0.79041	0	0.00316	0	0	0.03911	0.32495	1.50815	0	0	0	0	0.25399	0.30651	0	0	0.30734	0	0	0	0.12613	1.13315	0.53539
TD0216	P216S08	14	Host Family	No	TD	Others	21	Female	Grade-1	Non-diarrhea	9	No	Yes	Yes	Yes	No	No	No	0	0	0.01502	3.37072	0.07442	0.05393	0	1.26606	0.95005	0	0.0789	0	0	0.08303	0.32854	2.98299	0	0.00433	0	0	0.29557	1.51994	0	0	1.62034	0	0	0	0.32564	2.886	2.66647
TD0216	P216S09	14	Host Family	No	TD	Others	21	Female	Grade-1	Non-diarrhea	9	No	Yes	Yes	Yes	No	No	No	0	0	0.13485	0.38151	0.10325	0.0488	0	3.44729	1.86177	0	0.00703	0	0.03496	0.1816	0.38666	2.67207	0	0	0	0	0.22229	0.13446	0	0	0.63212	0	0	0	0.14408	0.80978	0.76861
TD0216	P216S10	14	Host Family	No	TD	Others	21	Female	Grade-1	Non-diarrhea	10	Yes	Yes	Yes	Yes	No	No	No	0	0	0.12342	0.02063	0.19016	0.00895	0	3.00542	1.11596	0	0.14832	0	0	0.09766	1.73737	1.6475	0	0	0	0	0.40848	0.15818	0	0	1.02829	0	0	0	1.10278	2.44344	1.61561
TD0216	P216S11	14	Host Family	No	TD	Others	21	Female	Grade-2	Non-diarrhea	11	Yes	Yes	Yes	Yes	No	No	No	0	0	0.06382	0	0.33391	0.05185	0	3.61833	0.87888	0	0.06082	0	0	0.07813	0.21279	3.85304	0	0.08103	0	0	0.60375	4.90354	0	0	1.12107	0	0	0	0.05755	4.47033	1.30318
TD0216	P216S12	14	Host Family	No	TD	Others	21	Female	Grade-2	Non-diarrhea	14	No	Yes	Yes	Yes	No	No	No	0	0	0.02534	3.82277	0.06425	0.01744	0	1.40986	1.00058	0	0.03571	0	0	0.05808	0.18694	1.8403	0	0.00427	0	0	0.41815	0.37506	0	0	0.8583	0	0	0	0.33064	2.49002	1.5201
TD0217	P217S01	13	Host Family	No	HT	Germany	18	Female	Grade-2	Non-diarrhea	3	Yes	No	No	Yes	No	No	No	0	0	0	6.52939	0	0	0	0	0.0103	0.05035	0.09204	0	0	0	0.00759	0	0	0	0	0	0	0	0	0	0	0	0	0	0	0	0
TD0217	P217S02	13	Host Family	No	HT	Germany	18	Female	Grade-2	Non-diarrhea	5	No	No	No	Yes	No	No	No	0	0	0	0	0	0	0	0	0	0	0.00521	0	0	0	0	0	0	0	0	0	0	0	0	0	0	0	0	0	0	0	0
TD0217	P217S03	13	Host Family	No	HT	Germany	18	Female	Grade-1	Non-diarrhea	7	Yes	No	No	Yes	No	No	No	0	0	0	0.60621	0	0.04878	0	0	0.07889	0	0.35577	0	0	0	0.02613	0	0	0	0	0	0	0	0	0	0.02592	0.0595	0	0	0	0.06121	0.00312
TD0217	P217S04	13	Host Family	No	HT	Germany	18	Female	Grade-1	Non-diarrhea	8	No	No	No	Yes	No	No	No	0	0.08118	0	0	0	0.00204	0	0	0	0.00265	0.19728	0	0	0	0.02602	0	0	0	0	0	0	0	0	0	0.00838	0.00547	0	0	0	0	0
TD0217	P217S05	13	Host Family	No	HT	Germany	18	Female	Grade-2	Non-diarrhea	10	No	No	No	Yes	No	No	No	0	0.05235	0	0	0.04509	0.11677	0.02616	1.27054	0.20837	0	0.0527	0	0	0.11569	0.73055	0.00667	0	0	0	0.03808	0	0	0	0	0.14768	1.20031	0	0.13963	0.00396	0.1958	0.24602
TD0217	P217S06	13	Host Family	No	HT	Germany	18	Female	Grade-2	Non-diarrhea	11	Yes	No	No	Yes	No	No	No	0	0.01366	0	1.38472	0	0	0	0	0	0	0.04274	0	0	0	0.13466	0	0	0	0	0	0	0	0	0	0.01614	0.00074	0	0	0	0.01184	0.01933
TD0217	P217S07	13	Host Family	No	HT	Germany	18	Female	Grade-2	Non-diarrhea	13	Yes	No	No	Yes	No	No	No	0	0.01689	0.11362	0.24603	0	0.01861	4.26659	1.09818	0.2281	0	0.02155	0	0.10608	0	0.56571	0	0	0.12096	0	0	0	0.12743	0	0	0.12358	0	0	0.77767	0.1941	0.9731	0.88652
TD0218	P218S01	7	Host Family	Yes	TD	Switzerland	63	Female	Grade-1	Non-diarrhea	1	No	Yes	No	Yes	Yes	No	Yes	0	0	0.23281	2.40788	0.04795	0	0.13107	0.23039	0.02833	0	0.69138	0	0	0	0	0	0	0	0	0	0	0	0	0	0	0	0	0	0.00092	0.01658	0.04028
TD0218	P218S02	7	Host Family	Yes	TD	Switzerland	63	Female	Grade-2	Diarrhea	1	No	Yes	No	Yes	Yes	No	Yes	0.04239	0	1.0042	2.19652	0.00251	0	0.09707	0.29468	0.12676	0	0.06737	0	0	0	0	0	0	0	0	0	0	0	0	0	0	0.02538	0	0	0	0	0.15274
TD0218	P218S03	7	Host Family	Yes	TD	Switzerland	63	Female	Grade-2	Non-diarrhea	2	No	Yes	No	Yes	Yes	No	Yes	0	0	0.00363	14.7286	0.1233	0.01007	0.2912	0.5784	0.23886	0	0.35501	0	0	0	0	0	0	0	0.11907	0	0	1.2042	0	0	0.15082	3.30983	0	0	0.72261	2.09152	1.81258
TD0218	P218S04	7	Host Family	Yes	TD	Switzerland	63	Female	Grade-1	Non-diarrhea	3	No	Yes	No	Yes	Yes	No	Yes	0.0093	0	0.09866	2.02922	0.09159	0	0.2624	0.39003	0.14396	0	1.41647	0	0.03623	0	0	0.00261	0	0	0.00625	0	0	0.14137	0	0	0.04994	0.16317	0	0	0.08649	0.14932	0.22311
TD0218	P218S05	7	Host Family	Yes	TD	Switzerland	63	Female	Grade-1	Non-diarrhea	4	No	Yes	No	Yes	Yes	No	Yes	0	0	0.11401	2.61131	0.13956	0	0.20506	0.62998	0.2278	0	2.7048	0	0.10619	0	0	0.09902	0	0	0.04466	0	0	0.11959	0	0	0.30117	0.84723	0	0	0.00154	0.62737	1.08083
TD0218	P218S06	7	Host Family	Yes	TD	Switzerland	63	Female	Grade-2	Non-diarrhea	6	Yes	Yes	No	Yes	Yes	No	Yes	0	0	0.07983	0.04479	0.02131	0	0.0397	0.35759	0.14206	0	1.76974	0	0.02604	0	0	0	0	0	0.00626	0	0	0.03642	0	0	0.05193	0.12661	0	0	0.02548	0.01371	0.34995
TD0218	P218S07	7	Host Family	Yes	TD	Switzerland	63	Female	Grade-1	Non-diarrhea	7	No	Yes	No	Yes	Yes	No	Yes	0	0	0	54.2473	0	0	0.00291	0	0	0	0	0	0	0	0	0	0	0	0	0	0	0	0	0	0	0.08057	0	0	0.0046	0	0.01203
TD0225	P225S01	5	School Lodging	No	HT	United States	33	Female	Grade-1	Non-diarrhea	1	No	Yes	No	Yes	No	No	No	0	0.09622	0.17917	0.36807	0	0.01173	2.05187	0.60315	0.14126	0	0.04037	0	0.04038	0	0.24497	0	0	0.07105	0	0.01576	0	0.25462	0	0.00242	0.06162	0.01559	0	0.26234	0.13142	0.35465	0.44763
TD0225	P225S02	5	School Lodging	No	HT	United States	33	Female	Grade-2	Non-diarrhea	4	Yes	Yes	No	Yes	No	No	No	0	0	0.02718	0.40685	0	0.00389	7.83034	3.59532	0.24758	0	0.01272	0	0.03487	0	1.51499	0	0	0.47391	0	0	0	0	0	0.27098	0.65728	0	0	1.6998	0.65066	4.79552	3.81796
TD0225	P225S03	5	School Lodging	No	HT	United States	33	Female	Grade-1	Non-diarrhea	5	Yes	Yes	No	Yes	No	No	No	0	0	0.1318	0.90092	0	0.01171	4.48973	1.79832	0.09584	0	0.01258	0	0.02881	0	0.30607	0	0	0.00507	0	0	0	0.03244	0	0	0.17995	0	0	0.60617	0.13963	0.95596	2.31734
TD0226	P226S01	10	School Lodging	No	TD	Others	22	Female	Grade-1	Non-diarrhea	1	Yes	Yes	Yes	Yes	Yes	No	No	0	0.04399	0.0505	0	0.01225	0	0	0.50955	0.05701	0	0.12708	0	0	0.03171	0	0	0.10035	0	0.05401	0	0	0	0.11839	0	0.02291	0.25206	0	0.01928	0	0.04975	0.09448
TD0226	P226S02	10	School Lodging	No	TD	Others	22	Female	Grade-2	Non-diarrhea	3	No	Yes	Yes	Yes	Yes	No	No	0.03412	0.01465	0	0	0	0	0	0.29285	0	0	0.16571	0	0	0	0	0	0.66236	0.00429	0.03342	0.06129	0	0	0.64822	0	0.05664	0.97563	0	0.03351	0	0.086	0.29537
TD0226	P226S03	10	School Lodging	No	TD	Others	22	Female	Grade-1	Non-diarrhea	5	Yes	Yes	Yes	Yes	Yes	No	No	0	0	0.00879	0	0.10638	0	0.01678	1.21654	0.03797	0	0.06326	0.04433	0	0	0.01227	0	1.43417	0.07206	0.65147	0.08153	0.07654	0	0.45673	0	0.08644	0.2782	0.31157	0.07939	0	0.92863	1.84048
TD0226	P226S04	10	School Lodging	No	TD	Others	22	Female	Grade-2	Non-diarrhea	6	Yes	Yes	Yes	Yes	Yes	No	No	0.00757	0.01284	0.00538	0	0	0	0	0.25022	0.00421	0	0.05677	0	0	0	0	0	0.24757	0	0.00181	0	0	0	0.07713	0	0.00074	0.22539	0	0.00084	0	0.01328	0.08538
TD0226	P226S05	10	School Lodging	No	TD	Others	22	Female	Grade-1	Non-diarrhea	6	No	Yes	Yes	Yes	Yes	No	No	0.00662	0.05679	0.09127	0	0	0	0	0.59562	0.00729	0	0.16192	0	0	0	0	0	0.2591	0	0.07979	0.02604	0	0	0.06599	0	0.02966	0.11468	0	0.04033	0	0.04264	0.19332
TD0226	P226S06	10	School Lodging	No	TD	Others	22	Female	Grade-3	Diarrhea	9	No	Yes	Yes	Yes	Yes	No	No	0.00167	0	0.02404	0	0.26422	0	0.03269	1.78561	0.43447	0	0.02398	0	0	0.03773	0.01072	0	4.00055	0.05781	0.22926	0.0897	0.07305	0	2.28489	0	0.29402	3.77086	0	0.24338	0.00666	0.82367	1.1764
TD0226	P226S07	10	School Lodging	No	TD	Others	22	Female	Grade-1	Non-diarrhea	10	No	Yes	Yes	Yes	Yes	No	No	0.00365	0.01003	0.00106	0	0.22314	0	0.02087	1.53201	0.22252	0	0.07224	0	0	0.00109	0.00306	0	1.27381	0.03663	0.14047	0.0631	0.05715	0	0.64972	0	0.12811	0.96119	0.00189	0.25292	0.00213	0.8542	1.36205
TD0227	P227S01	8	School Lodging	Yes	TD	Others	23	Male	Grade-4	Diarrhea	6	Yes	Yes	No	Yes	No	No	No	0.02884	0.03181	0.41821	0.00162	0.23891	0	0	0.55895	0.14924	0	0.38724	0	0	0.00548	0.38713	0.0153	0	0.05245	0.67308	0	0.07651	0	0	0.03262	0.05269	0	0	0	0.19945	1.29059	1.26838
TD0227	P227S02	8	School Lodging	Yes	TD	Others	23	Male	Grade-1	Non-diarrhea	7	No	Yes	No	Yes	No	No	No	0.00729	0.12519	0	2.01983	0	0	0	0	0	0	0	0	0	0	0	0.82123	0	14.3474	0	0	0	0	0	0	0.58219	0	0	0	0	0	0
TD0227	P227S03	8	School Lodging	Yes	TD	Others	23	Male	Grade-1	Non-diarrhea	8	No	Yes	No	Yes	No	No	No	0	0.02791	0.05675	0.38789	0.05641	0	0.00244	0.6873	0.22271	0	0.84751	0	0	0.04825	1.88841	0.11082	0	4.50659	0.85527	0	0.03372	0.08477	0	0	0.25228	0	0	0	0.93374	11.2959	0.00923
TD0229	P229S01	11	School Lodging	No	TD	Others	19	Male	Grade-3	Diarrhea	2	Yes	Yes	No	Yes	No	No	No	0	0	0	3.98358	0	0.00194	1.32933	1.64949	2.12723	0	0.03758	0	0	0	2.0727	1.66656	0	0.90654	0	3.48028	0.11809	0.10616	0	1.17108	1.4318	0	0	0	0.82766	5.44268	1.96018
TD0229	P229S02	11	School Lodging	No	TD	Others	19	Male	Grade-1	Non-diarrhea	6	Yes	Yes	No	Yes	No	No	No	0	0.00976	0.04552	0.04639	0	0.00803	0.01036	0.22273	0.03662	0	0.27857	0	0	0	0.00984	0	0	0.06104	0	0.076	0	0	0	0	0.00811	0	0	0	0	0.04298	0.0557
TD0229	P229S03	11	School Lodging	No	TD	Others	19	Male	Grade-1	Non-diarrhea	11	No	Yes	No	Yes	No	No	No	0	0	0.02021	1.61941	0	0.07505	0.06971	0.27055	0.14158	0	0.47982	0	0	0	0	0	0	0.04851	0	0.19384	0	0.03816	0	0	0	0	0	0	0	0.00802	0.001
TD0230	P230S01	10	Host Family	Yes	TD	United States	19	Male	Grade-2	Non-diarrhea	6	No	Yes	Yes	Yes	No	Yes	No	0	0	0.10724	0.03972	1.14726	0	0.01503	3.00577	0.82027	0	0.58764	0	0	0	2.69406	0	0	1.03991	0	0	0	0.44857	0	0.31431	0.14475	0	0	0	0.04075	1.94301	4.1286
TD0230	P230S02	10	Host Family	Yes	TD	United States	19	Male	Grade-1	Non-diarrhea	7	No	Yes	Yes	Yes	No	Yes	No	0	0	0.26047	0	0.08241	0	0	0.87094	0.35856	0	0.10743	0	0	0.00736	0.06308	0	0	0	0	0	0	0	0	0	0.01979	0	0	0	0	0.13595	0.21725
TD0230	P230S03	10	Host Family	Yes	TD	United States	19	Male	Grade-1	Non-diarrhea	8	No	Yes	Yes	Yes	No	Yes	No	0	0	0.07551	0	0.3315	0	0.12814	0.59335	0.75831	0	0.31685	0	0.03304	0.01624	0.2702	0	0	0.65504	0	0	0	0.04177	0	0.01117	0.12692	0	0	0	0.00672	0.85237	0.53746
TD0230	P230S04	10	Host Family	Yes	TD	United States	19	Male	Grade-4	Diarrhea	8	Yes	Yes	Yes	Yes	No	Yes	No	0	0	0.07301	0	0.40956	0	0.01548	0.48527	1.01737	0	0.32892	0	0	0.03549	2.64258	0	0	1.86389	0	0	0	1.36775	0	0.08585	0.84696	0	0	0	0.35447	1.05819	2.09525
TD0230	P230S05	10	Host Family	Yes	TD	United States	19	Male	Grade-1	Non-diarrhea	9	No	Yes	Yes	Yes	No	Yes	No	0	0	0	0	0	0	0	0	0	0	1.18749	0	0	0	0	0	0	0	0	0	0	0.20273	0	0	3.06022	0	0	0	1.75971	0	1.18151
TD0230	P230S06	10	Host Family	Yes	TD	United States	19	Male	Grade-1	Non-diarrhea	10	NA	Yes	Yes	Yes	No	Yes	No	0	0	0	0	0	0	0	0	0	0	0.47909	0	0	0	0	0	0	0	0	0	0	0.73659	0	0	2.32623	0	0	0.24871	1.46901	0.4144	1.97668
TD0231	P231S01	8	School Lodging	No	TD	Canada	22	Male	Grade-3	Diarrhea	1	Yes	No	No	No	No	No	No	0.0055	0	0	0	0	0	0	0	0.20925	0.02247	0.24374	0	0	0.00316	0	0	0	0	0	0	0	0.26054	0	0	0.20913	0	0	0	0	2.20852	0.50884
TD0231	P231S02	8	School Lodging	No	TD	Canada	22	Male	Grade-3	Diarrhea	5	No	No	No	No	No	No	No	0	0	0	0	0	0	0	0	0	0	0.20779	0	0	0	0	0	0	0	0	0	0	0	0	0	0	0	0	0	0	0	0
TD0231	P231S03	8	School Lodging	No	TD	Canada	22	Male	Grade-4	Diarrhea	8	Yes	No	No	No	No	No	No	0	0	0.08837	0.00896	0	0	0	0	3.03257	0.06603	0.07819	0	0	0	0	0	0	0	0	0	0	3.33558	0	0	3.79994	0	0	0	0	8.92815	0
TD0233	P233S01	6	Host Family	No	HT	Netherlands	40	Female	Grade-1	Non-diarrhea	1	No	Yes	No	Yes	No	No	No	0	0	0	0.81531	0.08292	0.00592	0.15746	0.87824	0.37414	0	0.03618	0	0.08972	0.12875	0.43228	0	0	0.43621	0.05319	0	0	0	0.03405	0	0.06074	0.01673	0	0	0.03997	1.02749	0.21991
TD0233	P233S02	6	Host Family	No	HT	Netherlands	40	Female	Grade-2	Non-diarrhea	2	Yes	Yes	No	Yes	No	No	No	0	0	0	0.01355	0.0074	0	0.0346	0.44581	0.10558	0	0.30139	0	0	0.00944	0.41906	0	0	0.01214	0.01301	0	0	0	0.57413	0	0.05104	0.0489	0	0.47758	0.05174	0.29563	0.12403
TD0233	P233S03	6	Host Family	No	HT	Netherlands	40	Female	Grade-1	Non-diarrhea	3	No	Yes	No	Yes	No	No	No	0	0	0	0	0.04518	0.04431	0.10948	0.71497	0.18945	0	0.28264	0	0	0.04343	0.41665	0	0	0.49878	0.03168	0	0	0	2.7847	0	0.25989	0.18409	0	1.17667	0.2128	1.08451	0.58034
TD0233	P233S04	6	Host Family	No	HT	Netherlands	40	Female	Grade-1	Non-diarrhea	4	No	Yes	No	Yes	No	No	No	0	0	0	0	0.02366	0.04609	0.03031	0.55775	0.15919	0	0.20546	0	0	0.03943	0.03066	0	0	0.05813	0.00226	0	0	0	0.22425	0	0.02392	0.02982	0	0.06411	0.03157	0.29066	0.12057
TD0233	P233S05	6	Host Family	No	HT	Netherlands	40	Female	Grade-1	Non-diarrhea	5	No	Yes	No	Yes	No	No	No	0	0.00463	0	0	0.04383	0.03461	0.05606	0.21429	0.16309	0	0.43764	0	0	0.02557	0.16085	0	0	0.11484	0.0354	0	0	0	0.10648	0	0.00455	0	0	0.10161	0.01625	0.25518	0.23687
TD0233	P233S06	6	Host Family	No	HT	Netherlands	40	Female	Grade-1	Non-diarrhea	6	NA	Yes	No	Yes	No	No	No	0	0.00108	0	0.00204	0.07219	0.01307	0.13049	1.19334	0.47338	0	0.45646	0	0	0.07897	0.84658	0	0	0.12557	0.02138	0	0	0	0.90328	0	0.19554	0.06389	0	0.06502	0.26663	0.38434	0.21152
TD0234	P234S01	11	Host Family	Yes	HT	Germany	18	Male	Grade-1	Non-diarrhea	2	No	Yes	NA	Yes	No	No	No	0	0	0.17894	1.1124	0.04072	0.00423	0.1683	0	0.00799	0.55703	0.01745	0.19614	0.07799	0.07264	0	0.18452	0	3.81079	0	0	0.26635	0.54472	0	0	0.07204	0	0	0	0	0.69193	0
TD0234	P234S02	11	Host Family	Yes	HT	Germany	18	Male	Grade-1	Non-diarrhea	4	No	Yes	NA	Yes	No	No	No	0	0	0.05862	1.60772	0.00899	0	0.03368	0	0.00832	0.0871	0.07781	0	0	0.00246	0	0.12184	0	5.08096	0	0	0.37123	0.75357	0	0	0.35484	0	0	0	0.0564	2.0494	0
TD0234	P234S03	11	Host Family	Yes	HT	Germany	18	Male	Grade-1	Non-diarrhea	6	Yes	Yes	NA	Yes	No	No	No	0	0	0.0236	0	0.01409	0	0.01379	0	0.00573	0.26709	0.17599	0	0	0.01973	0	0.24647	0	5.81763	0	0	0.60084	0.05754	0	0	0.208	0	0	0	0.04419	3.01719	0
TD0234	P234S04	11	Host Family	Yes	HT	Germany	18	Male	Grade-1	Non-diarrhea	9	No	Yes	NA	Yes	No	No	No	0	0	0.35058	0	0.09103	0.0369	0.1408	0	0.22385	0.69811	0.05112	0	0.02599	0.18661	0	0.28657	0	4.09863	0	0	0.43201	0.35248	0	0	1.04482	0	0	0	0.30369	3.13153	0
TD0234	P234S05	11	Host Family	Yes	HT	Germany	18	Male	Grade-1	Non-diarrhea	11	Yes	Yes	NA	Yes	No	No	No	0	0	0.50915	0	0.04918	0.07816	0.02808	0	0.1492	1.51131	0	0	0	0.28784	0	2.02706	0	10.5744	0	0	1.64698	0.34016	0	0	1.25103	0	0	0	0.29129	5.49943	0
TD0236	P236S01	8	School Lodging	No	TD	Netherlands	21	Female	Grade-3	Diarrhea	3	No	Yes	NA	Yes	Yes	Yes	No	0	0	0.17992	0	0	0.01703	0	0.97926	0	0	0.32662	0.00535	0	0.01786	4.31915	0	0	14.113	0	0	0	0.38585	0	0	0.56903	0	7.31937	11.5612	0.54931	0.36786	0
TD0236	P236S02	8	School Lodging	No	TD	Netherlands	21	Female	Grade-1	Non-diarrhea	4	NA	Yes	NA	Yes	Yes	Yes	No	0	0	0.06248	0	0	0.05855	0	2.35846	0	0	0.01499	0.00126	0	0.15299	2.06411	0	0	5.21814	0	0	0	0.03505	0	0	3.05883	0	0.58147	10.9799	0.50914	3.57595	0
TD0236	P236S03	8	School Lodging	No	TD	Netherlands	21	Female	Grade-1	Non-diarrhea	7	Yes	Yes	NA	Yes	Yes	Yes	No	0	0	0.06907	0	0	0.00266	0	1.20923	0	0	0.07056	0	0	0.02905	0.21209	0	0	0.32387	0	0	0	0.03502	0	0	0.22254	0	0.03631	2.06409	0.00519	0.18146	0
TD0236	P236S04	8	School Lodging	No	TD	Netherlands	21	Female	Grade-1	Non-diarrhea	8	No	Yes	NA	Yes	Yes	Yes	No	0	0	0.11951	0	0	0.02426	0	1.33377	0	0	0.05253	0	0	0.01561	0.05548	0	0	0.40674	0	0	0	0	0	0	0.1159	0	0.03336	1.5575	0.03854	0.16459	0
TD0239	P239S01	4	Other	No	TD	Others	26	Female	Grade-2	Non-diarrhea	3	No	No	Yes	Yes	Yes	Yes	No	0	0	0.47268	1.61611	0	0.01441	0	0	0	0.01332	0.04717	0.036	0	0.12167	0	0.18317	0	0	0	0	0	0	2.45725	0	0	0	0	3.81663	0.04259	0.11792	1.18431
TD0239	P239S02	4	Other	No	TD	Others	26	Female	Grade-3	Diarrhea	4	Yes	No	Yes	Yes	Yes	Yes	No	0	0	0.13536	17.1608	0	0.03521	0	0.05579	0	0.02089	0	0	0	0.49465	0	0.59842	0	0	0	0	0	0.11709	0.99912	0	0.08178	0	0	4.15386	0.14815	0.29683	0.77385
TD0240	P240S01	11	School Lodging	No	HT	Canada	19	Female	Grade-1	Non-diarrhea	1	No	Yes	NA	Yes	No	No	No	0	0.00886	0	0	0	0	0	0	0	0.05231	0.49627	0	0.02886	0	0	0	0	0.79475	0	0.06884	0	0.07657	0	0	0.2709	0	0	0	0	0.09474	0
TD0240	P240S02	11	School Lodging	No	HT	Canada	19	Female	Grade-1	Non-diarrhea	2	NA	Yes	NA	Yes	No	No	No	0.0229	0	0	0	0	0	0	0	0	0.12373	0.38518	0	0	0	0	0	0	4.04875	0	0.58297	0	2.00029	0	0	1.12236	0	0	0	0	0.982	0
TD0240	P240S03	11	School Lodging	No	HT	Canada	19	Female	Grade-1	Non-diarrhea	3	No	Yes	NA	Yes	No	No	No	0	0	0	0	0.0186	0	0	0	0	0.9044	0.12578	0	0	0	0	0	0	5.09408	0	1.15213	0	2.34628	0	0	2.0341	0	0	0	0	4.97386	0
TD0240	P240S04	11	School Lodging	No	HT	Canada	19	Female	Grade-1	Non-diarrhea	4	NA	Yes	NA	Yes	No	No	No	0	0	0	0	0	0	0	0	0	0.15738	0.26905	0	0	0	0	0	0	1.62604	0	0.12722	0	0.30516	0	0	0.44734	0	0	0	0	0.82739	0
TD0240	P240S05	11	School Lodging	No	HT	Canada	19	Female	Grade-1	Non-diarrhea	5	No	Yes	NA	Yes	No	No	No	0	0	0	0	0.00582	0	0	0	0	0.96761	0.52016	0.02922	0.01669	0	0	0	0	11.6504	0	0.43766	0	0.16404	0	0	0.87995	0	0	0	0	1.15171	0
TD0240	P240S06	11	School Lodging	No	HT	Canada	19	Female	Grade-1	Non-diarrhea	6	No	Yes	NA	Yes	No	No	No	0.01132	0	0	0	0.0217	0	0	0	0	0.72904	0.2001	0.12028	0	0	0	0	0	2.64917	0	0.44143	0	0.90951	0	0	1.20739	0	0	0	0	2.33381	0
TD0240	P240S07	11	School Lodging	No	HT	Canada	19	Female	Grade-1	Non-diarrhea	8	No	Yes	NA	Yes	No	No	No	0	0.00181	0	5.31526	0.20718	0	0	0	0	6.88799	0.19891	0.11782	0	0	0	0	0	2.17765	0	1.74931	0	4.17122	0	0	4.38966	0	0	0	0	2.92445	0
TD0240	P240S08	11	School Lodging	No	HT	Canada	19	Female	Grade-1	Non-diarrhea	9	Yes	Yes	NA	Yes	No	No	No	0	0	0	0	0	0	0	0	0	0.03123	1.05665	0	0	0	0	0	0	2.3925	0	0.28596	0	0.32051	0	0	0.48214	0	0	0	0	0.14937	0
TD0240	P240S09	11	School Lodging	No	HT	Canada	19	Female	Grade-1	Non-diarrhea	11	No	Yes	NA	Yes	No	No	No	0	0.00813	0	0	0.01539	0	0	0	0	0.27407	0.10957	0	0.02459	0	0	0	0	5.43891	0	1.1313	0	0.75648	0	0	0.48928	0	0	0	0	0.45967	0
TD0245	P245S01	5	School Lodging	No	HT	Germany	40	Male	Grade-1	Non-diarrhea	1	No	Yes	NA	Yes	No	Yes	No	0	0.01713	0.01566	2.5264	0.01762	0.78161	0.31088	0.11382	0	0	0.28614	0	0	0.09944	0.15119	0	0	0.06739	0	0	0	1.73933	0	0	0.05351	0	0	0	0.25104	2.33469	1.57375
TD0245	P245S02	5	School Lodging	No	HT	Germany	40	Male	Grade-2	Non-diarrhea	2	No	Yes	NA	Yes	No	Yes	No	0	0	0.09166	1.9991	0.02507	0.13822	0.39787	0.21372	0.06221	0	0.18793	0	0	0.04023	0.39246	0	0	0.08082	0	0.00748	0	0	0	0	0.01129	0	0	0	1.08161	2.37016	1.57661
TD0245	P245S03	5	School Lodging	No	HT	Germany	40	Male	Grade-1	Non-diarrhea	5	No	Yes	NA	Yes	No	Yes	No	0	0	0.00422	8.13752	0.11963	0.02185	0.3523	0.35323	0.18271	0	0.40994	0	0	0.04212	0.5733	0	0	0.04575	0	0.02315	0	0	0	0	0.03486	0	0	0	0.73132	0.58341	0.77194
TD0246	P246S01	7	School Lodging	No	TD	Netherlands	18	Male	Grade-3	Diarrhea	2	No	Yes	NA	Yes	No	No	No	0	0	0	0	0	0	0	0	0	0	0.01407	0	0	0	0	0	0	0	0	0	0	0	0	0	0.00748	0	0	0.01042	0	0	0.03131
TD0246	P246S02	7	School Lodging	No	TD	Netherlands	18	Male	Grade-3	Non-diarrhea	5	No	Yes	NA	Yes	No	No	No	0	0.01124	0	0	0	0	0	0	0	0	0.02092	0	0.02624	0	0.06488	0	0	0	0	0	0	0	0.05283	0	0.01922	0	0	0.04808	0.0187	0.04574	0.09992
TD0246	P246S03	7	School Lodging	No	TD	Netherlands	18	Male	Grade-1	Non-diarrhea	7	No	Yes	NA	Yes	No	No	No	0	0	0	0	0.184	0	0	0	0.43818	0	0.06235	0.02491	0.00615	0	0.47107	2.17552	0	0	0	0.30798	0	0.87847	2.3584	0	0.21972	0	0	2.89927	0.13486	2.57825	1.96512
TD0250	P250S01	4	School Lodging	Yes	TD	Others	37	Female	Grade-2	Non-diarrhea	4	Yes	Yes	No	Yes	No	No	Yes	0	0	0.30869	0	0	0	0	0	0	0	0.20204	0	0	0	0.04224	0	0	0	0	0	0	0	0.16379	0	0	0	0.00614	0	0	0.02042	0.05225
TD0250	P250S02	4	School Lodging	Yes	TD	Others	37	Female	Grade-2	Diarrhea	4	No	Yes	No	Yes	No	No	Yes	0	0	0.17894	0	0	0	0	0	0	0	0.09096	0	0	0	2.31233	0.45823	0	0.33254	0	0	0.07986	0	7.06039	0	0.01464	0	1.53157	0	0.66202	1.5654	1.37646
TD0253	P253S01	3	School Lodging	No	HT	Others	20	Female	Grade-3	Non-diarrhea	1	No	No	NA	NA	No	Yes	No	0	0	0.2549	0.26693	0	0	0.05152	0	0.01126	0.12867	2.20885	0	0	0	0.11108	0	0	0.0163	0	0	0.02647	0	0.2624	0	0.05428	0	0	0.38717	0.02527	0.12967	0.27905
TD0253	P253S02	3	School Lodging	No	HT	Others	20	Female	Grade-1	Non-diarrhea	2	Yes	No	NA	NA	No	Yes	No	0.00486	0	0.02978	1.15638	0.02737	0	0.27791	0.72332	0.05853	0	0.39346	0	0	0.1934	0	0	1.60419	0	0.78551	0	0	0	1.03428	0	0.96244	0	0	0	0.30857	0.48228	0.97299
TD0253	P253S03	3	School Lodging	No	HT	Others	20	Female	Grade-1	Non-diarrhea	3	No	No	NA	NA	No	Yes	No	0.0546	0	0.14948	2.24298	0.13826	0.06998	1.20009	1.30822	0.10013	0	0.21955	0	0	0.20293	0	0	1.79315	0	0.19038	0	0.02247	0	6.00331	0	0.95918	0	0.21703	0	1.51918	1.20197	2.6475
TD0255	P255S01	7	Other	No	TD	United States	64	Female	Grade-4	Diarrhea	2	NA	Yes	NA	Yes	Yes	No	No	0.04088	0.01361	0.0082	0	0.067	0	0.22694	0.45447	0.07631	0	0	0.00182	0	0	0.00394	0	0	0	0	0	0	0.05271	0	0	0	0	0	0.1159	0	0	0.02456
TD0255	P255S02	7	Other	No	TD	United States	64	Female	Grade-1	Non-diarrhea	3	No	Yes	NA	Yes	Yes	No	No	0	0	0	0	0	0	0	0	0	0.00809	0	0	0	0	6.46828	0	0	0.85486	0	0	0	3.37632	0	0	1.63568	0	0	0.01347	0	0	0
TD0255	P255S03	7	Other	No	TD	United States	64	Female	Grade-1	Non-diarrhea	4	No	Yes	NA	Yes	Yes	No	No	0	0	0	0.14835	0	0.02849	0	0	0.03465	0	0	0	0.05779	0	0.39154	0	0	0.45687	0	0.14912	0	0	0	0	0.90223	0	0	3.14568	0	0.4255	0.11101
TD0255	P255S04	7	Other	No	TD	United States	64	Female	Grade-2	Non-diarrhea	5	Yes	Yes	NA	Yes	Yes	No	No	0	0	0	0.00461	0.01065	0	0.06063	0	0.00803	0.04346	0.20991	0	0.10977	0.03509	0.08626	0	0	0.69972	0	0.11511	0	0	0	0	0.18848	0	0	1.14449	0	0.52881	0.598
TD0255	P255S05	7	Other	No	TD	United States	64	Female	Grade-1	Non-diarrhea	6	No	Yes	NA	Yes	Yes	No	No	0.02634	0.01101	0.08387	0	0.15187	0.00427	0.32722	0.00545	0.12185	0	0.14864	0	0	0.10944	0.67527	0	0	1.02056	0	0.09261	0	0.00339	0	0	0.6791	0	0	0.26162	0.04822	0.15559	0.29313
TD0255	P255S06	7	Other	No	TD	United States	64	Female	Grade-1	Non-diarrhea	7	NA	Yes	NA	Yes	Yes	No	No	0	0	0.13887	0	0.52928	0.0539	1.14321	0	0.45863	0	0.05488	0	0	0.35379	3.33784	0.46163	0	7.59798	0	0.84929	0	0.32305	0	0	2.79782	0	0	2.64927	1.08759	3.53906	2.14978
TD0256	P256S01	7	Other	No	TD	United States	55	Female	Grade-4	Diarrhea	2	No	No	No	Yes	No	No	No	0	0.01222	0.13141	24.3521	0.00291	0	0	0.02383	0.00091	0	0.07506	0	0	0	0.01085	0	0	0	0	0	0.00276	0	0.00637	0	0	0	0	0	0	0.01114	0.02257
TD0256	P256S02	7	Other	No	TD	United States	55	Female	Grade-1	Non-diarrhea	3	No	No	No	Yes	No	No	No	0	0	0	0	0.00598	0	0	0.93954	0.08727	0	0.0406	0.00145	0.15509	0	0.36873	0	0	0	0	0	2.45592	0	0.95229	0	0	0	0	0	0	0.28618	0.47794
TD0256	P256S03	7	Other	No	TD	United States	55	Female	Grade-1	Non-diarrhea	4	Yes	No	No	Yes	No	No	No	0	0	0	0	0.05383	0	0	1.03105	0.20273	0	0.02337	0	0	0	1.35851	0	0	0	0	0	0.44393	0	1.07933	0	0	0	0	0	0	0.6174	1.13994
TD0256	P256S04	7	Other	No	TD	United States	55	Female	Grade-1	Non-diarrhea	5	No	No	No	Yes	No	No	No	0	0	0.00359	0	0.0512	0	0	0.40315	0.13203	0	0.01752	0	0	0	0.4513	0	0	0	0	0	0.19979	0	0.29128	0	0	0	0	0	0	0.30212	0.20381
TD0256	P256S05	7	Other	No	TD	United States	55	Female	Grade-1	Non-diarrhea	6	No	No	No	Yes	No	No	No	0	0	0.57789	0.14622	0.18673	0	0	2.84987	1.12026	0	0.00349	0.02822	0.21045	0	0.28339	0	0	0	0	0.03783	0.12203	0	0.65874	0	0	0	0	0	0	2.26178	0.12425
TD0256	P256S06	7	Other	No	TD	United States	55	Female	Grade-1	Non-diarrhea	7	No	No	No	Yes	No	No	No	0	0	0.31083	4.19823	0.44449	0	0.28384	2.31941	1.32659	0	0	0.02856	0.07298	0.1727	0.30958	0	0	0	0	0.15113	0.41716	0	1.55103	0	0.63827	0	0	0	0	2.75507	0.26816
TD0258	P258S01	14	School Lodging	Yes	TD	Netherlands	22	Female	Grade-2	Diarrhea	8	No	No	NA	Yes	No	No	No	0	0	0	0	0.00966	0	0.49884	0	0	0	0.20492	0	0	0	0.00334	0	0	0	0	0	0	0.72805	0	0	0	0	0	0	0.04127	0.63008	0.51745
TD0258	P258S02	14	School Lodging	Yes	TD	Netherlands	22	Female	Grade-1	Non-diarrhea	10	No	No	NA	Yes	No	No	No	0	0	0	0	0	0	0	0	0	0	6.0814	0	0	0	0	0	0	0	0	0	0	0	0	0	0	0	0	0	0	0.20906	0.19495
TD0258	P258S03	14	School Lodging	Yes	TD	Netherlands	22	Female	Grade-1	Non-diarrhea	10	No	No	NA	Yes	No	No	No	0.00546	0	0	0	0	0	0	0	0	0	2.96939	0	0	0	0	0	0	0	0	0	0	0	0	0	0	0	0	0	0	0.22819	0.42003
TD0258	P258S04	14	School Lodging	Yes	TD	Netherlands	22	Female	Grade-2	Non-diarrhea	14	No	No	NA	Yes	No	No	No	0.01857	0.00229	0	0	0	0	0	0	0	0	1.45875	0	0	0	0	0	0	0	0	0	0	0	0	0	0.03157	0	0	0	0	0.04945	0.12296
TD0262	P262S02	6	School Lodging	No	TD	Switzerland	20	Male	Grade-1	Non-diarrhea	6	No	No	NA	Yes	No	No	No	0	0	0	0	0	0	0	0	0	0	0	0	0	0	0.02333	0	0	0	0	0	0	0.28007	0	0	0	0	0	0	0	0.02732	0
TD0263	P263S01	8	School Lodging	No	TD	Switzerland	19	Female	Grade-2	Diarrhea	6	Yes	No	No	No	No	No	No	0.00438	0.01601	0	0	0	0	0	0.05495	0	0	0.02341	0	0	0	0.88276	0	0	0	0	0	0	0	0	0	0.00164	0	0	0	0.0071	0.06344	0.19713
TD0263	P263S02	8	School Lodging	No	TD	Switzerland	19	Female	Grade-1	Non-diarrhea	7	Yes	No	No	No	No	No	No	0	0	0	0	0	0	0	0.02694	0	0	0.19985	0	0	0	1.26276	0	0	0	0	0	0	0.02088	0	0	0.07766	0	0	0	0.03279	0.2035	1.32734
TD0263	P263S03	8	School Lodging	No	TD	Switzerland	19	Female	Grade-2	Non-diarrhea	8	No	No	No	No	No	No	No	0	0	0	0	0	0	0	0	0	0	0	0	0	0	0	0	0	0	0	0	0	0	0	0	0	0	0	0	0	0	0.01105
TD0272	P272S01	15	School Lodging	No	HT	Switzerland	26	Female	Grade-1	Non-diarrhea	6	Yes	Yes	No	Yes	No	No	No	0	0	0.00468	0.10761	0.04741	0.01456	0.11718	0.70394	0.18558	0	0.04451	0	0	0.27555	0.22107	0	0.00481	0.05406	0.2131	0	0	0.86677	0	0.0156	0.10398	0.11724	0	0	0.29304	0.17048	0.39484
TD0272	P272S02	15	School Lodging	No	HT	Switzerland	26	Female	Grade-1	Non-diarrhea	7	NA	Yes	No	Yes	No	No	No	0	0	0.0277	0	0.04523	0.02993	0.11304	0.45819	0.09172	0	0.05308	0	0	0.21779	0.03355	0	0.00565	0	0.25921	0	0	2.08329	0	0	0.03641	0.10822	0	0	0.04058	0.47414	0.11376
TD0272	P272S03	15	School Lodging	No	HT	Switzerland	26	Female	Grade-1	Non-diarrhea	8	NA	Yes	No	Yes	No	No	No	0	0	0.00206	0	0.043	0.00961	0.09606	0.45015	0.17053	0	0.18588	0	0	0.22978	0.12983	0	0	0.0938	0.43678	0	0	0.54233	0	0	0.08556	0.23768	0	0	0.17061	0.93429	1.18717
TD0272	P272S04	15	School Lodging	No	HT	Switzerland	26	Female	Grade-1	Non-diarrhea	9	NA	Yes	No	Yes	No	No	No	0	0	0.00396	0.02303	0.02104	0.00219	0.08665	0.23247	0.02352	0	0.10929	0	0.07066	0.09292	0	0	0	0	0.10017	0	0	0	0	0	0.00354	0.06208	0	0	0	0.05689	0.06116
TD0272	P272S05	15	School Lodging	No	HT	Switzerland	26	Female	Grade-1	Non-diarrhea	10	NA	Yes	No	Yes	No	No	No	0	0	0	0	0.01095	0	0.04109	0.23514	0.01097	0	0.29606	0	0	0.00135	0.00276	0	0	0	0.70349	0	0	0.01894	0	0	0.08963	0	0	0	0.03036	0.20278	0.36524
TD0272	P272S06	15	School Lodging	No	HT	Switzerland	26	Female	Grade-1	Non-diarrhea	11	No	Yes	No	Yes	No	No	No	0	0	0	0	0.02134	0	0.03858	0.71846	0.04924	0	0.04462	0	0	0.16732	0.0062	0	0.03007	0	0.35124	0	0	0	0	0	0.04817	0.64467	0	0	0.02474	0.2778	0.50479
TD0272	P272S07	15	School Lodging	No	HT	Switzerland	26	Female	Grade-1	Non-diarrhea	12	No	Yes	No	Yes	No	No	No	0	0	0.00915	0	0.06422	0.02778	0.18751	0.61426	0.08563	0	0.01201	0	0	0.16933	0.00391	0	0.00191	0.00734	0.47447	0	0	0.00281	0	0	0.23137	0.28182	0	0	0.07707	3.26067	0.2378
TD0272	P272S08	15	School Lodging	No	HT	Switzerland	26	Female	Grade-1	Non-diarrhea	13	Yes	Yes	No	Yes	No	No	No	0	0	0	0	0.02307	0	0.09885	0.59483	0.07272	0	0.17834	0	0	0.09069	0.01256	0	0.00824	0	0.64315	0	0	0	0	0	0.08163	1.28592	0	0	0.03825	0.76024	0.20887
TD0272	P272S09	15	School Lodging	No	HT	Switzerland	26	Female	Grade-1	Non-diarrhea	15	No	Yes	No	Yes	No	No	No	0	0	0	0	0	0	0.0191	0.23057	0.02224	0	0.19585	0	0	0.03807	0	0	0.00943	0	0.16328	0	0	0	0	0	0.05613	0.931	0	0	0.00312	0.32756	0.39615
TD0278	P278S01	3	Host Family	No	TD	Others	34	Male	Grade-3	Diarrhea	1	Yes	No	NA	NA	No	No	No	0	0	0.0374	0.13561	0	0	0.33438	4.00372	1.21807	0	0	0.07445	0.07148	0	0	10.6049	0	0	0	0	0	13.6518	0	0.32623	6.62889	0	0	0	3.20592	0.00876	2.83609
TD0278	P278S02	3	Host Family	No	TD	Others	34	Male	Grade-1	Non-diarrhea	2	Yes	No	NA	NA	No	No	No	0	0	0	0	0	0	0	0.64171	0	0	0	0.04738	0	0.01525	0	0.91152	0	0	0	0	0	2.26895	0	0.03981	4.18951	0	0	0	0	0.01095	0.14601
TD0278	P278S03	3	Host Family	No	TD	Others	34	Male	Grade-1	Non-diarrhea	3	NA	No	NA	NA	No	No	No	0.00969	0	0.0518	0	0	0	0	2.15222	0.11288	0	0	0.05006	0	0.08472	0	0.41976	0	0	0	0	0	1.90931	0	0.00378	1.27572	0	0	0	0.75603	0	0.22799
TD0279	P279S04	8	School Lodging	Yes	HT	United Kingdom	18	Female	Grade-1	Non-diarrhea	4	No	Yes	Yes	Yes	Yes	No	No	0	0	0	0	0	0.07416	0	2.09267	0.78454	0	1.04519	0	0	0	0	1.89569	0	2.1249	0	0	1.35281	0	0	0	0	0	0.20782	0	2.03624	3.02728	1.21051
TD0279	P279S05	8	School Lodging	Yes	HT	United Kingdom	18	Female	Grade-1	Non-diarrhea	5	No	Yes	Yes	Yes	Yes	No	No	0	0	0.00833	0	0	0.07459	0	2.35402	0.61163	0	0.76259	0	0	0	0	4.09815	0	2.9651	0	0	1.13842	0	0	0	0	0	0.05918	0	1.15036	7.90449	2.50262
TD0279	P279S06	8	School Lodging	Yes	HT	United Kingdom	18	Female	Grade-1	Non-diarrhea	7	No	Yes	Yes	Yes	Yes	No	No	0	0	0	0	0	0.00153	0	1.37588	0.09266	0	0.54121	0	0	0	0	0.79918	0	1.21177	0	0	1.31306	0	0	0	0	0	0.00342	0	0.07309	2.38038	2.26734
TD0279	P279S07	8	School Lodging	Yes	HT	United Kingdom	18	Female	Grade-1	Non-diarrhea	8	Yes	Yes	Yes	Yes	Yes	No	No	0	0	0	0	0.02283	0.07927	0.20306	13.3072	1.01959	0	0.08246	0	0	0	0	0.41684	0	1.01136	0	0	5.01671	0	0	0	0.02449	0	1.66816	0	2.75293	2.16531	1.09496
TD0288	P288S01	3	School Lodging	No	HT	United States	20	Female	Grade-1	Non-diarrhea	1	Yes	Yes	No	Yes	No	No	No	0	0	0	0	0.0611	0	0	0	1.20881	0	0.03766	0	0	0	0	0	0	0.26914	0	0	0	1.96556	0	0	0	0	0	0	0	0	2.97016
TD0288	P288S02	3	School Lodging	No	HT	United States	20	Female	Grade-1	Non-diarrhea	2	No	Yes	No	Yes	No	No	No	0	0	0	0.41547	0.49933	0	0	0	11.6339	2.34285	0	0.00122	0	0	0	0	0	0.27693	0	0	0	2.07766	0	0	0	0	0	0	0	0	2.05332
TD0288	P288S03	3	School Lodging	No	HT	United States	20	Female	Grade-1	Non-diarrhea	3	Yes	Yes	No	Yes	No	No	No	0	0	0	1.1344	0.14284	0	0	0	2.95009	0.27116	0.00355	0.00381	0.02346	0	0	0	0	0.14301	0	0	0	0.15535	0	0	0	0	0	0	0	0.02355	1.26756
TD0289	P289S01	3	School Lodging	No	HT	United States	19	Male	Grade-1	Non-diarrhea	1	No	Yes	NA	Yes	No	No	No	0.00283	0.01789	0.17793	0.00928	0.03024	1.29862	0.20437	2.01148	0.80913	0	0.08249	0.00409	0	0.74056	0.29648	0.24556	0	0	0	0	0	0.37993	0	0	0.09514	0	0.14514	0	0.06907	0.6696	0.85461
TD0289	P289S02	3	School Lodging	No	HT	United States	19	Male	Grade-1	Non-diarrhea	2	Yes	Yes	NA	Yes	No	No	No	0.04651	0	0.05511	0	0	0.0089	0.00904	1.10537	0.09363	0	0.13157	0	0	0.00299	0.45883	0.06849	0	0	0	0	0.00148	1.74348	0	0	0.18901	0	0.05006	0	0	0.08187	0.29452
TD0289	P289S03	3	School Lodging	No	HT	United States	19	Male	Grade-1	Non-diarrhea	3	No	Yes	NA	Yes	No	No	No	0.06256	0.01025	0.224	0	0	0.24361	0.06253	1.33921	0.10051	0	0.0883	0	0	0.06579	0.29471	0.00832	0	0	0	0	0.00621	0.04526	0	0	0.38353	0	0.00719	0	0.01021	0.30405	0.88264
TD0290	P290S01	6	Other	No	HT	Germany	23	Female	Grade-1	Non-diarrhea	2	No	Yes	No	Yes	No	No	No	0	0	0.08703	0	0.02312	0	0.0629	0.2987	0	0	0.12941	0	0	0.01695	0.01841	0.02611	0	0.35034	0	0	0	0	0	0	0.18059	0	0	0	0.0465	0.18498	0
TD0290	P290S02	6	Other	No	HT	Germany	23	Female	Grade-1	Non-diarrhea	3	No	Yes	No	Yes	No	No	No	0	0	0	0	0	0	0	0.26773	0	0	0.23036	0	0	0	0	0	0	2.03679	0	0	0	0	0	0	11.5143	0	0	0	0.01621	4.6398	0
TD0290	P290S03	6	Other	No	HT	Germany	23	Female	Grade-1	Non-diarrhea	4	No	Yes	No	Yes	No	No	No	0	0	0.0463	0	0.00987	0	0	1.08686	0	0	0.046	0	0	0	0.01993	0.60443	0	4.88336	0	0	0	0.08775	0	0	3.53671	0	0	0	0.63219	1.20817	0
TD0290	P290S04	6	Other	No	HT	Germany	23	Female	Grade-1	Non-diarrhea	5	No	Yes	No	Yes	No	No	No	0	0	0.33867	0	0.02974	0	0	0.39025	0	0	0.11567	0	0	0	0.01257	0.09227	0	1.20416	0	0	0	0.00556	0	0	1.22506	0	0	0	0.08254	0.25721	0
TD0290	P290S05	6	Other	No	HT	Germany	23	Female	Grade-1	Non-diarrhea	6	No	Yes	No	Yes	No	No	No	0	0	0.08421	0	0	0	0	0.45328	0	0	0.08861	0	0	0	0	0.02447	0	0.30367	0	0	0	0	0	0	0.08105	0	0	0	0.00281	0	0
TD0292	P292S01	2	School Lodging	No	TD	United States	28	Male	Grade-3	Diarrhea	2	Yes	No	NA	Yes	No	No	No	0	0	0	0.50788	0.51084	0.03153	0.25266	2.77653	1.42069	0	0.26938	0	0	0.07273	3.57353	0.14397	0	0.16963	0	0.04875	0	0	0	0.02008	1.81222	0.5271	1.83033	0.00389	3.30532	0.35721	1.65862
TD0296	P296S01	4	Other	Yes	HT	Canada	34	Female	Grade-1	Non-diarrhea	1	No	Yes	No	Yes	No	Yes	No	0	0	0.23292	0	0.37949	0	0.76126	2.39013	0.40765	0	0.26835	0	0	0.1656	0.26828	0	0	2.42436	0.86542	0	0.06685	0	1.0402	0	0.31733	0	0	0	0.73502	2.75677	1.04047
TD0296	P296S02	4	Other	Yes	HT	Canada	34	Female	Grade-1	Non-diarrhea	2	Yes	Yes	No	Yes	No	Yes	No	0	0	0.1075	0.078	0.39125	0	0.88936	3.3256	0.1678	0	0.20258	0	0	0.11594	0.34865	0	0	3.19566	1.62504	0	0.11353	0	0.59966	0	0.51681	0	0	0	0.38809	1.72096	1.08738
TD0296	P296S03	4	Other	Yes	HT	Canada	34	Female	Grade-1	Non-diarrhea	4	No	Yes	No	Yes	No	Yes	No	0	0	0.34716	1.38781	0.6913	0	0.7713	3.30912	0.31742	0	0.10705	0	0	0.01429	0.22419	0	0	2.08693	1.12232	0	0	0	0.50418	0	0.21041	0	0	0	0.03795	1.48219	0.76958
TD0299	P299S01	11	School Lodging	No	TD	United States	25	Male	Grade-4	Diarrhea	4	Yes	No	No	No	No	No	No	0	0	0.08112	3.57583	0.42032	0	0.97706	1.8593	0	0	0	0	0	0.08492	8.27399	0.83816	0	0.43165	0	0	0	0.74352	0	0.21814	4.95795	0	0	0	5.07596	5.63723	12.7356
TD0299	P299S02	11	School Lodging	No	TD	United States	25	Male	Grade-2	Diarrhea	4	No	No	No	No	No	No	No	0	0.04554	0.03373	9.09491	0.31224	0.00791	0.59836	2.28348	0	0	0.00109	0.00119	0	0.25068	2.38428	0.09078	0	0.30367	0	0	0	0.28575	0	0.04444	1.47021	0	0	0	1.4097	3.25512	10.2696
TD0299	P299S03	11	School Lodging	No	TD	United States	25	Male	Grade-2	Non-diarrhea	4	No	No	No	No	No	No	No	0	0	0	0.07611	0	0	0.00388	0.65752	0	0	0	0	0	0	3.92501	0	0	0.32319	0	0	0	0	0	0	1.09376	0	0	0	0.37696	3.79895	44.0445
TD0299	P299S04	11	School Lodging	No	TD	United States	25	Male	Grade-1	Non-diarrhea	6	No	No	No	No	No	No	No	0	0.00152	0.02306	19.955	0.22593	0.02682	0.52262	3.72004	0	0	0	0.00319	0	1.27113	0.39503	0.14367	0	0.14806	0	0	0	0.02475	0	0.01275	0.7899	0	0	0	0.17537	1.2513	7.14902
TD0299	P299S05	11	School Lodging	No	TD	United States	25	Male	Grade-3	Non-diarrhea	7	Yes	No	No	No	No	No	No	0	0	0	2.62388	0.05626	0	0.14403	0.84207	0	0	0.01095	0	0	0.1338	0.4634	0.10277	0	0.81904	0	0	0	0.01735	0	0.06759	0.09677	0	0	0	0.07661	2.04652	2.36723
TD0299	P299S06	11	School Lodging	No	TD	United States	25	Male	Grade-3	Diarrhea	7	Yes	No	No	No	No	No	No	0	0.02722	0.06139	8.38518	0.61273	0	1.42668	3.26837	0	0	0.00827	0.01018	0	0.18242	1.90906	1.02593	0	1.05697	0	0	0	0.40087	0	0.26183	0.94373	0	0	0	2.35311	4.72366	6.72296
TD0299	P299S07	11	School Lodging	No	TD	United States	25	Male	Grade-1	Non-diarrhea	9	No	No	No	No	No	No	No	0	0	0.26185	0	0.70589	0	1.24422	3.13408	0	0	0.01308	0	0	1.43508	0.2314	0.55109	0	0.91198	0	0.42419	0	0	0	0	1.23153	0	0	0	0.11996	1.48264	3.52104
TD0299	P299S08	11	School Lodging	No	TD	United States	25	Male	Grade-1	Non-diarrhea	10	No	No	No	No	No	No	No	0	0	0.18565	1.02623	0.34464	0	0.75649	1.71946	0	0	0.02108	0	0	1.53446	0.32168	0.20892	0	0.45758	0	0.10411	0	0	0	0.0696	0.36166	0	0	0	0.09943	1.03733	0.49234
TD0299	P299S09	11	School Lodging	No	TD	United States	25	Male	Grade-2	Non-diarrhea	11	No	No	No	No	No	No	No	0	0	0.0963	0.10527	0.13542	0	0.34205	0.92182	0	0	0.06569	0	0	0.55196	0.05166	0.25012	0	1.60249	0	0.06473	0	0	0	0.06467	1.06923	0	0	0	0.12205	0.92156	3.66059
TD0309	P309S01	4	School Lodging	Yes	HT	Netherlands	25	Female	Grade-1	Non-diarrhea	2	Yes	Yes	No	Yes	No	No	No	0	0.01014	0.08367	0	0.24342	0.03663	0.71382	5.85968	0.83068	0	0	0	0	1.12484	0.08666	0.11317	0	0.59239	2.52046	0.32847	0	0	2.00895	0	0.0671	0	0.00258	0	0	3.27468	0.88378
TD0309	P309S02	4	School Lodging	Yes	HT	Netherlands	25	Female	Grade-1	Non-diarrhea	3	Yes	Yes	No	Yes	No	No	No	0.00625	0.08262	0.22633	0	0.0772	0.12526	0.24748	1.08376	0.73996	0	0.01478	0	0.03727	1.06734	0.02749	0.00381	0	0.2948	0.86999	0.03537	0	0	0.52285	0	0.04097	0	0	0	0	0.69452	0.22682
TD0309	P309S03	4	School Lodging	Yes	HT	Netherlands	25	Female	Grade-1	Non-diarrhea	4	No	Yes	No	Yes	No	No	No	0.00207	0.00417	0.04501	0	0.05476	0.00193	0.14803	3.74275	0.83659	0	0.05578	0	0	0.53243	0.423	0.10261	0	0.43864	4.03698	0.37087	0	0	4.2718	0	0.05702	0	0.01948	0	0	2.00633	2.30268
TD0315	P315S01	4	School Lodging	No	HT	Others	24	Male	Grade-1	Non-diarrhea	1	No	Yes	NA	Yes	No	No	No	0	0	0.08358	1.39606	0.02998	0	0.55845	1.60369	0	0	0.15227	0	0	0.0301	0.68557	0.34058	0	0.03491	0	0	0	0	0	0	0.35797	2.29834	0	0.11047	0.32184	0.85664	2.34162
TD0315	P315S02	4	School Lodging	No	HT	Others	24	Male	Grade-1	Non-diarrhea	2	No	Yes	NA	Yes	No	No	No	0	0	0.0932	0.42481	0.01272	0	0.25255	2.13108	0	0	0.24648	0	0	0	0.75536	0.15936	0	0.07394	0	0	0	0	0	0	0.8303	1.31271	0	0.27923	0.27905	2.99339	4.31914
TD0315	P315S03	4	School Lodging	No	HT	Others	24	Male	Grade-1	Non-diarrhea	3	No	Yes	NA	Yes	No	No	No	0	0	0.08982	1.76345	0.05845	0	0.31035	2.37992	0.00141	0	0.40096	0	0.0473	0.00476	0.66326	0.19236	0	0.01815	0	0	0	0	0	0	0.49634	2.58977	0	0.39305	0.25427	1.71691	1.79005
TD0315	P315S04	4	School Lodging	No	HT	Others	24	Male	Grade-2	Non-diarrhea	4	No	Yes	NA	Yes	No	No	No	0	0	0.14606	0.36033	0.01953	0	0.14438	1.84566	0	0	0.60033	0	0	0	0.26684	0.20237	0	0.00117	0	0	0	0	0	0	0.25224	1.80815	0	0.23103	0.35817	0.53055	1.30167
TD0317	P317S02	6	School Lodging	No	TD	United Kingdom	20	Female	Grade-1	Non-diarrhea	6	Yes	Yes	NA	Yes	No	No	No	0	0.02137	0	0	0	0	0	0	0	0	0	0	0	0	0	0.56631	0	0.61921	0	0	0	0.03912	0	0	1.23354	0	0	0	1.52297	0.15563	0.16125
TD0318	P318S01	7	Host Family	No	HT	Netherlands	19	Female	Grade-1	Non-diarrhea	1	No	No	NA	Yes	No	No	No	0	0	0.22067	0	0.53277	0.11217	0.37903	1.78175	0.41241	0	0.16256	0	0	0	0.4181	0	0.01574	0.56172	0	0.0758	0.64281	0	0.31593	0	0.15106	0.05698	0	0.41098	0	4.09764	0.08827
TD0318	P318S02	7	Host Family	No	HT	Netherlands	19	Female	Grade-1	Non-diarrhea	2	No	No	NA	Yes	No	No	No	0	0	0.07828	0.00379	0.72068	0.12579	0.81664	3.69681	0.57116	0	0.07046	0	0	0	2.11915	0	1.69581	1.67404	0	0.58169	1.19129	0.19535	2.49824	0	0.1915	2.54342	0	0.71789	0.01529	6.01545	1.52491
TD0318	P318S03	7	Host Family	No	HT	Netherlands	19	Female	Grade-1	Non-diarrhea	4	No	No	NA	Yes	No	No	No	0	0	0	0.12668	0.07784	0	0.07549	0.7616	0.07055	0	0.00728	0	0	0	0.86445	0	0.71545	1.11014	0	0.27771	0.34863	0	0.54112	0	0.11107	1.91512	0	0.807	0.02267	9.74172	2.65128
TD0318	P318S04	7	Host Family	No	HT	Netherlands	19	Female	Grade-1	Non-diarrhea	5	No	No	NA	Yes	No	No	No	0.01554	0	0.07415	2.91334	0.48996	0.26087	0.23265	1.76249	0.62723	0	0.10841	0	0	0	0.69459	0	0.06421	0.08555	0	0.07503	0.07773	1.6346	0.44821	0	0.0764	0.22197	0	0.47508	0	2.21878	0.9226
TD0318	P318S05	7	Host Family	No	HT	Netherlands	19	Female	Grade-1	Non-diarrhea	6	No	No	NA	Yes	No	No	No	0	0	0.05567	1.30755	0.44681	0.12019	0.00761	2.50381	0.68764	0	0.29942	0	0	0	0	0	0.17002	1.22426	0	0.65716	1.86731	0	5.66001	0	0.13316	1.4409	0	1.88129	0.00137	2.15588	1.6536
TD0318	P318S06	7	Host Family	No	HT	Netherlands	19	Female	Grade-1	Non-diarrhea	7	No	No	NA	Yes	No	No	No	0	0	0.02025	0	0.36738	0.00898	0.00543	3.30071	0.68981	0	0.16204	0	0	0	0.62637	0	1.47566	2.0275	0	0.44165	0.82601	1.33157	1.40352	0	0.27981	2.4954	0	0.48001	0	5.08701	0.77923
TD0320	P320S01	3	Host Family	No	HT	Switzerland	50	Female	Grade-2	Non-diarrhea	1	Yes	Yes	NA	Yes	No	No	No	0	0	0.16022	0.99283	0	0	0.05259	0	0	0	0.17933	0	0	0.03651	0	0	0	0.25695	0	0	0	0	0	0	0.01709	0	0.01154	0	0.00734	1.22596	0.04208
TD0320	P320S02	3	Host Family	No	HT	Switzerland	50	Female	Grade-1	Non-diarrhea	2	Yes	Yes	NA	Yes	No	No	No	0	0	0.13691	2.74325	0.05017	0.18549	0.28621	0	0	0	0.01392	0.03139	0	0.93531	0	0	0	7.12518	0	0	0	0	0	0	0.00756	0	0.21497	0	1.13745	17.334	1.65331
TD0320	P320S03	3	Host Family	No	HT	Switzerland	50	Female	Grade-1	Non-diarrhea	3	No	Yes	NA	Yes	No	No	No	0	0	0.21013	0.04089	0.13085	0.05465	0.7086	0	0	0	0.10315	0.0057	0	0.37685	0	0	0	3.41646	0	0	0	0	0	0	0.02958	0	0.18058	0	0.57632	8.00555	1.21698
TD0322	P322S01	6	School Lodging	No	TD	Others	22	Female	Grade-3	Diarrhea	4	Yes	No	NA	Yes	No	No	No	0	0	0	0.60206	0.54328	0	0	2.75123	0	0	0.17271	0	0	0	5.86236	0	0	0.28849	0	0	0	0	0	0	0	0	0	0	2.93261	9.29423	2.07532
TD0322	P322S02	6	School Lodging	No	TD	Others	22	Female	Grade-1	Non-diarrhea	5	No	No	NA	Yes	No	No	No	0	0.00623	0	1.62415	0	0	0	0	0	0	0	0	0	0	0	0	0	1.37426	0	0	0	0	0	0	0	0	0	0	0	0.04594	10.9677
TD0322	P322S03	6	School Lodging	No	TD	Others	22	Female	Grade-1	Non-diarrhea	6	No	No	NA	Yes	No	No	No	0.01318	0.01777	0	0.59778	0	0	0	0	0	0	0	0	0	0	0.19985	0	0	0.01806	0	0	0	0	0	0	0	0	0	0	0.06574	0.11236	0.20714
TD0323	P323S01	5	Host Family	Yes	TD	Germany	40	Female	Grade-1	Non-diarrhea	1	No	Yes	No	Yes	No	No	No	0	0	0.10287	0	0.02007	0	0.42343	0.76885	0.0272	0	0.10559	0	0	0.1055	0.28149	0.134	0	0.34408	0	0	0	0.13445	0	0	0.40469	0	0	0	0.21797	1.00656	0.85194
TD0323	P323S03	5	Host Family	Yes	TD	Germany	40	Female	Grade-1	Non-diarrhea	4	No	Yes	No	Yes	No	No	No	0	0	0.14289	0	0.03048	0	0.52907	0.68997	0.0553	0	0.10748	0	0.02962	0.08596	0.63981	0.11079	0	0.40054	0	0	0	0.08133	0	0	0.05037	0	0	0	0.13325	1.30124	0.50154
TD0323	P323S04	5	Host Family	Yes	TD	Germany	40	Female	Grade-1	Non-diarrhea	4	No	Yes	No	Yes	No	No	No	0	0.02576	0.18528	0	0	0	0.02538	0	0	0	0.08099	0	0	0	0	0	0	0.01701	0	0	0	0	0	0	0	0	0	0	0	0.00144	0
TD0323	P323S05	5	Host Family	Yes	TD	Germany	40	Female	Grade-2	Non-diarrhea	5	No	Yes	No	Yes	No	No	No	0	0.02253	0.52144	0	0	0	0	0	0	0	0.08463	0	0	0	0	0	0	0	0	0	0	0	0	0	0	0	0	0	0	0	0
TD0326	P326S01	2	Host Family	No	TD	United States	27	Female	Grade-3	Diarrhea	1	No	Yes	No	Yes	No	No	No	0	0	0.05728	2.23475	0.00278	0.05957	0	1.89335	0.51254	0	0.83809	0.08452	0	0.01378	0.90466	0.33889	0	4.58988	7.75058	0	0.17628	0.93243	0	0	0.09208	0	0	0.59026	0.6669	0.50499	0
TD0326	P326S02	2	Host Family	No	TD	United States	27	Female	Grade-2	Non-diarrhea	2	No	Yes	No	Yes	No	No	No	0	0.00898	0.26643	5.0592	0	0	0	0	0	0.00904	1.86582	0	0	0	0	0	0	0	0	0	0	0	0	0	0	0	0	0	0	0	0
TD0334	P334S01	4	School Lodging	No	TD	Others	26	Male	Grade-1	Non-diarrhea	1	Yes	No	No	No	No	No	No	0	0	0.02047	8.74678	0.04877	0.00368	0.03539	1.31002	0.0975	0	0.07721	0	0	0.3078	0.59864	0.13163	0	0	0	0	0.02298	0	1.34237	0	0.3164	0	0	0.07459	0.13036	0.71803	0.73079
TD0334	P334S02	4	School Lodging	No	TD	Others	26	Male	Grade-1	Non-diarrhea	2	No	No	No	No	No	No	No	0	0	0.01374	0.30595	0	0	0	0	0	0	0.03552	0	0	0	0.0005	0	0	0	0	0	0	0	0.012	0	0	0	0	0	0	0	0.02757
TD0334	P334S03	4	School Lodging	No	TD	Others	26	Male	Grade-3	Diarrhea	3	No	No	No	No	No	No	No	0	0	0	7.07039	0.07221	0	0	1.96697	0.06547	0	0.02213	0	0	0.02583	2.93699	0.27597	0	0	0	0	0.58049	0	1.22132	0	1.56987	0	0.02702	0.55282	0.70529	3.39602	2.03595
TD0334	P334S04	4	School Lodging	No	TD	Others	26	Male	Grade-3	Non-diarrhea	4	No	No	No	No	No	No	No	0	0	0.00552	0.16813	0	0	0	0.07189	0	0	0.0913	0	0	0	0.0206	0	0	0	0	0	0	0	0.0056	0	0.01431	0	0	0	0	0.005	0.05091
TD0336	P336S01	4	School Lodging	Yes	TD	Netherlands	22	Female	Grade-3	Diarrhea	2	Yes	No	No	No	No	No	No	0	0.06217	0	0.0025	0.34543	0	0.15735	4.9289	1.0072	0	0.02145	0.09016	0.1242	0	0.75253	0	0	0.44521	3.74444	0	0	0	0	0	0.05722	0	0.1185	0.16962	0.11982	1.1375	0.77433
TD0336	P336S02	4	School Lodging	Yes	TD	Netherlands	22	Female	Grade-1	Non-diarrhea	4	Yes	No	No	No	No	No	No	0	0	0	0	0	0	0	0	0	0	0.21431	0	0	0	0	0	0	0.14829	0.04016	0	0	0	0	0	0	0	0	0	0.00441	0.04443	0
TD0339	P339S01	10	Host Family	Yes	HT	Others	26	Male	Grade-1	Non-diarrhea	3	Yes	No	No	No	No	No	No	0	0	0.07128	0	0	0	0	0.07042	0	0	0.19446	0	0	0	0	0	0	0	0	0	0	0	0.00541	0	0.00957	0	0	0	0	0.00166	0.03288
TD0339	P339S02	10	Host Family	Yes	HT	Others	26	Male	Grade-1	Non-diarrhea	4	Yes	No	No	No	No	No	No	0	0	0.0515	0	0.00445	0	0	0.2499	0	0	0.1638	0	0	0	0.0775	0	0	0.00262	0.0799	0	0.03312	0	0.40099	0	0.11157	0	0	0	0	0.12115	0.1368
TD0339	P339S03	10	Host Family	Yes	HT	Others	26	Male	Grade-1	Non-diarrhea	5	Yes	No	No	No	No	No	No	0	0	0.06901	0	0.16312	0	0.04223	1.03303	0.2706	0	0.11908	0	0	0.15701	0.91413	0.06072	0	0.40402	0.87674	0	0.02313	0	2.7599	0	1.14954	0	0.0318	0	0.07988	1.26334	1.73765
TD0339	P339S04	10	Host Family	Yes	HT	Others	26	Male	Grade-2	Non-diarrhea	6	Yes	No	No	No	No	No	No	0	0	0.02922	0	0.09374	0	0	0.52495	0.11102	0	0.04613	0	0	0.06906	0.46838	0	0	0.15438	0.08362	0	0.08571	0	0.68941	0	1.419	0	0.00393	0	0.00532	0.48348	1.33565
TD0339	P339S05	10	Host Family	Yes	HT	Others	26	Male	Grade-2	Non-diarrhea	7	Yes	No	No	No	No	No	No	0.03505	0	0.07128	0	0	0	0	0.10396	0	0	0.12319	0	0	0	0.04906	0	0	0	0.04918	0	0	0	0.05893	0	0.02781	0	0	0	0	0.05007	0.0689
TD0339	P339S06	10	Host Family	Yes	HT	Others	26	Male	Grade-1	Non-diarrhea	8	No	No	No	No	No	No	No	0.00805	0	0.0849	0	0.03646	0	0	0.22206	0.03541	0	0.13648	0	0	0.03646	0.15587	0	0	0.07584	0.10499	0	0.0056	0	0.4758	0	0.17683	0	0	0	0.01391	0.38025	0.35619
TD0339	P339S07	10	Host Family	Yes	HT	Others	26	Male	Grade-1	Non-diarrhea	10	No	No	No	No	No	No	No	0.02495	0	0.00207	0	0	0	0	0	0	0.00384	1.08096	0	0	0	0.1142	0	0	0.29005	0.00084	0	0.01212	0	0.5931	0	0.08938	0	0	0	0	0.21344	0.60572
TD0339	P339S08	10	Host Family	Yes	HT	Others	26	Male	Grade-1	Non-diarrhea	10	Yes	No	No	No	No	No	No	0.02689	0	0.1187	0	0	0	0	0.00337	0	0	0.2615	0	0	0	0.0434	0	0	0.02292	0	0	0.00481	0	0.09047	0	0.04897	0	0	0	0	0.02948	0.11663
TD0340	P340S01	5	Host Family	No	TD	United States	26	Female	Grade-2	Non-diarrhea	1	Yes	Yes	No	Yes	Yes	No	No	0	0.04615	0.70402	0	0.10477	0	0.03669	0	0.19893	0	3.44347	0	0	0.00367	0.10769	0	0	0	0	0	0	0	0.7268	0	0.44039	0	0	0	0.03858	0.32889	0.76522
TD0340	P340S02	5	Host Family	No	TD	United States	26	Female	Grade-3	Diarrhea	1	Yes	Yes	No	Yes	Yes	No	No	0	0.01052	0.30612	0	0.62898	0	0.61399	0	0.84393	0	2.45358	0	0	0.04622	0.25096	0	0	0	0	0	0	0	0.87142	0	0.61171	0	0	0	0.08748	1.126	0.35145
TD0340	P340S03	5	Host Family	No	TD	United States	26	Female	Grade-1	Non-diarrhea	2	Yes	Yes	No	Yes	Yes	No	No	0	0.05169	0.29786	0	0.0805	0	0.10137	0	0.02469	0	3.52246	0	0	0	0.04519	0	0	0	0	0	0	0	0.15275	0	0.11053	0	0	0	0.01924	0.01896	0.09377
TD0340	P340S04	5	Host Family	No	TD	United States	26	Female	Grade-1	Non-diarrhea	3	No	Yes	No	Yes	Yes	No	No	0	0.0854	0.37758	0	0.06064	0	0.10335	0	0.07143	0	1.09551	0	0	0	0.13178	0	0	0	0	0	0	0	0.07141	0	0.02769	0	0	0	0.00678	0.13043	0.1009
TD0340	P340S05	5	Host Family	No	TD	United States	26	Female	Grade-2	Non-diarrhea	4	No	Yes	No	Yes	Yes	No	No	0	0.01007	0.59845	0	0.19242	0	0.12755	0	0.05046	0	8.42691	0	0	0.00974	0.24363	0	0	0	0	0	0	0	0.01887	0	0.00995	0	0	0	0	0.01104	0.18934
TD0340	P340S06	5	Host Family	No	TD	United States	26	Female	Grade-2	Non-diarrhea	5	No	Yes	No	Yes	Yes	No	No	0	0.02996	0.37024	0.67976	0	0	0	0	0.00101	0.00273	3.36547	0	0	0	0.01062	0	0	0	0	0	0	0	0.01002	0	0.00411	0	0	0	0	0	0.02082
TD0341	P341S01	7	School Lodging	No	TD	United Kingdom	23	Female	Grade-4	Diarrhea	2	Yes	No	No	Yes	No	No	No	0.06005	0.03348	0	0	0	0	0	0.0199	0	0	0.21286	0	0.02634	0	0.23326	0.18752	0	0	0	0	0	0	0	0	0.11347	0	0.17345	1.00326	0.06163	0.0332	2.0012
TD0341	P341S02	7	School Lodging	No	TD	United Kingdom	23	Female	Grade-1	Non-diarrhea	3	Yes	No	No	Yes	No	No	No	0	0.03207	0	0	0	0	0	0.02971	0.02104	0	0.11983	0	0	0	0	0.38437	0	0	0	0	0	0	0	0	1.99557	0	0	0	1.29064	0.82759	0
TD0341	P341S03	7	School Lodging	No	TD	United Kingdom	23	Female	Grade-1	Non-diarrhea	6	Yes	No	No	Yes	No	No	No	0.01391	0	0	0	0	0	0	0.27628	0.04856	0	0.13726	0	0	0	0	0.05676	0	0	0	0	0	0	0	0	0.17102	0	0	0.9391	0.31837	0.23401	0.04717
TD0341	P341S04	7	School Lodging	No	TD	United Kingdom	23	Female	Grade-1	Non-diarrhea	7	No	No	No	Yes	No	No	No	0.00855	0	0	0.29898	0	0	0	0.0479	0	0	0.14825	0	0	0	0	0	0	0	0	0	0	0	0	0	0.01808	0	0	0.36504	0.01382	0.07139	0.06631
TD0342	P342S01	8	Host Family	No	TD	Switzerland	19	Female	Grade-1	Non-diarrhea	1	Yes	Yes	NA	Yes	No	No	Yes	0	0	0.1631	0.61206	0	0	0.0659	0.85174	0.03936	0	0.05669	0	0.04722	0.20331	0	0.37059	0	4.05199	0	0.34424	0.16637	0.00425	0	0	0.16551	0	0	0.11085	0.0089	1.87026	0.07937
TD0342	P342S02	8	Host Family	No	TD	Switzerland	19	Female	Grade-1	Non-diarrhea	5	No	Yes	NA	Yes	No	No	Yes	0.03986	0	0	0.20189	0	0	0.00259	0	0	0.03264	0.06614	0	0	0	0	0.10185	0	0	0	0.10302	0.04669	0	0	0	0.17753	0	0	0.00602	0	0.59561	0.65649
TD0342	P342S03	8	Host Family	No	TD	Switzerland	19	Female	Grade-1	Non-diarrhea	6	No	Yes	NA	Yes	No	No	Yes	0	0	0	0	0	0	0	0	0	0	0.34442	0	0	0	0	0.01007	0	0	0	0	0	0	0	0	0.03423	0	0	0	0	0.00521	0.06784
TD0342	P342S04	8	Host Family	No	TD	Switzerland	19	Female	Grade-3	Diarrhea	7	Yes	Yes	NA	Yes	No	No	Yes	0	0	0	0	0.01562	0	0.3124	0	0.09229	0.04258	0.11842	0	0	0	0	0.62741	0	0.44693	0	2.44718	1.33161	0	0	0	0.29708	0	0	0.81098	0.028	3.9075	14.1509
TD0342	P342S05	8	Host Family	No	TD	Switzerland	19	Female	Grade-1	Non-diarrhea	8	No	Yes	NA	Yes	No	No	Yes	0	0	0	0	0	0	0	0	0	0	0.03459	0	0	0	0	0	0	0	0	0	0	0	0	0	13.4796	0	0	0	0	0	0
TD0343	P343S01	4	School Lodging	Yes	TD	Germany	41	Male	Grade-2	Diarrhea	1	No	Yes	Yes	Yes	No	No	No	0	0	0	0	0.00433	0	0.03979	0.08899	0.06777	0	1.0744	0	0	0	0.04592	0.02865	0	0	0	0.14925	0	0	1.26178	0.00075	0.09865	0	0	0.00079	0	0.05696	1.59528
TD0343	P343S02	4	School Lodging	Yes	TD	Germany	41	Male	Grade-1	Non-diarrhea	2	No	Yes	Yes	Yes	No	No	No	0	0	0	0	0.28824	0	0.64749	0.44927	0.27875	0	3.08613	0	0	0	0.22542	0.05381	0	0	0	1.05885	0	0	1.62368	0.02041	0.50902	0	0	0.00546	0	0.05955	1.36608
TD0343	P343S03	4	School Lodging	Yes	TD	Germany	41	Male	Grade-3	Diarrhea	3	Yes	Yes	Yes	Yes	No	No	No	0	0	0.04314	0.06175	0.30267	0	0.66351	0.19062	0.21697	0	0.92434	0	0	0	0.30987	0.04746	0	0	0	0.14901	0	0	0.49972	0	0.02989	0	0	0	0	0.06864	0.67589
TD0343	P343S04	4	School Lodging	Yes	TD	Germany	41	Male	Grade-1	Non-diarrhea	4	No	Yes	Yes	Yes	No	No	No	0	0	0.00266	0	0.09652	0	0.16078	0.03618	0.03581	0	2.27992	0	0	0	0.22759	0.03464	0	0	0	0.03893	0	0	0.34677	0	0.01273	0	0	0	0	0.08279	0.64693
TD0346	P346S01	13	Host Family	No	TD	Others	26	Female	Grade-1	Non-diarrhea	10	Yes	Yes	NA	Yes	No	No	No	0	0.02395	0.23302	0	0.06333	0	0	0.31015	0.04769	0	0.19897	0	0	0.0065	0.00572	0	0	0.02203	0	0	0	0	0	0	0.00877	0	0	0	0	0.05023	0.00127
TD0346	P346S03	13	Host Family	No	TD	Others	26	Female	Grade-2	Diarrhea	12	Yes	Yes	NA	Yes	No	No	No	0	0	0.39125	0	2.33776	0	0	2.15071	1.53868	0	0.14189	0.00241	0	0	0	0	0	4.78129	0.03615	0	0.08622	1.22002	0	0	0.81197	0	0	0	0	2.07038	0
TD0346	P346S04	13	Host Family	No	TD	Others	26	Female	Grade-1	Diarrhea	13	Yes	Yes	NA	Yes	No	No	No	0	0.0318	0	0	0	0	0	0	0	0	0.25995	0	0	0	0	0	0	0.24815	0.0455	0	0.30385	0.07148	0	0	0	0	0	0	0	0.10051	0
TD0351	P351S01	5	Host Family	No	HT	Switzerland	31	Female	Grade-1	Non-diarrhea	2	No	No	No	Yes	No	No	No	0	0	0.37445	0	0	0	0	0	0	0	0.43463	0	0	0	0	0	0	0.11671	0	0	0	0.00869	0	0	0	0	0	0	0.01547	0.03266	0
TD0351	P351S02	5	Host Family	No	HT	Switzerland	31	Female	Grade-2	Non-diarrhea	2	Yes	No	No	Yes	No	No	No	0	0	0.17884	0	0	0	0	0	0	0	0.39049	0	0	0	0	0	0	0	0	0	0	0	0	0	0	0	0	0	0	0	0
TD0351	P351S03	5	Host Family	No	HT	Switzerland	31	Female	Grade-1	Non-diarrhea	3	No	No	No	Yes	No	No	No	0	0	0.37413	1.59476	0	0.00358	0	0	0	0	0.39197	0.01078	0	0	0	0	0	5.73583	0	0	0	0.21098	0	0	0.21637	0	0	0	0.71346	1.24407	0
TD0351	P351S04	5	Host Family	No	HT	Switzerland	31	Female	Grade-1	Non-diarrhea	4	Yes	No	No	Yes	No	No	No	0	0	0.52977	4.65085	0	0.01278	0	0	0	0	0.50283	0	0	0	0	0	0	9.73305	0	0	0	1.03285	0	0	0.29041	0	0	0	1.34506	3.56326	0
TD0351	P351S05	5	Host Family	No	HT	Switzerland	31	Female	Grade-1	Non-diarrhea	5	Yes	No	No	Yes	No	No	No	0	0.00551	0.12138	0.21311	0	0	0	0	0	0	0.82269	0	0	0	0	0	0	3.14311	0	0	0	0.08834	0	0	0.07504	0	0	0	0.53078	0.30232	0
TD0357	P357S01	7	Host Family	Yes	TD	Netherlands	64	Female	Grade-1	Non-diarrhea	3	No	Yes	Yes	Yes	No	No	No	0	0	0	0.07033	0	0	0	0	0.01017	0.02842	0.30831	0	0	0	0	0	0	0.02581	0	0	0	0	0.04366	0	0	0	0	0	0.03064	0.09998	0.01645
TD0357	P357S02	7	Host Family	Yes	TD	Netherlands	64	Female	Grade-1	Non-diarrhea	4	No	Yes	Yes	Yes	No	No	No	0	0	0	0.0891	0	0	0	0	0	0.02123	0.30804	0	0	0.0913	0.01566	0	0	0.04895	0	0	0	0	0.06183	0	0.00086	0	0	0.0424	0.05083	0.11824	0.13145
TD0357	P357S03	7	Host Family	Yes	TD	Netherlands	64	Female	Grade-2	Non-diarrhea	5	No	Yes	Yes	Yes	No	No	No	0	0	0.03266	0.10689	0.00555	0	0.18912	0.64055	0.15349	0	1.33204	0	0	0	0.31393	0	0	0.01461	0	0	0.11956	0.07212	0.03512	0	0.0234	0	0	0.17377	0	1.08036	1.69021
TD0357	P357S04	7	Host Family	Yes	TD	Netherlands	64	Female	Grade-3	Diarrhea	6	Yes	Yes	Yes	Yes	No	No	No	0.01139	0	0	0.09882	0	0	0	0	0	0.00337	0.32178	0	0	0.00127	0.00177	0	0	0.00611	0	0	0	0	0.03418	0	0	0	0	0.00721	0.02273	0.10902	0.1508
TD0357	P357S05	7	Host Family	Yes	TD	Netherlands	64	Female	Grade-1	Non-diarrhea	7	Yes	Yes	Yes	Yes	No	No	No	0	0	0	0	0	0	0.03397	0	0.01449	0.05484	1.20254	0	0	0.10829	0.04216	0.02662	0	0.08896	0	0	0	0	0.47358	0	0.01811	0	0.00262	0.01697	0.46785	0.3024	0.24414
TD0358	P358S01	5	School Lodging	No	HT	Others	22	Male	Grade-1	Non-diarrhea	2	No	Yes	NA	Yes	No	No	No	0	0	0.10196	0.81968	0.03299	0.00584	0.00112	0.9883	0.33299	0	0.19578	0	0	0.34278	0.26607	0.1462	0	0	0	0.04569	0	0.01396	0	0	0.57702	0	0	0.86863	0	0.5196	0.53625
TD0358	P358S02	5	School Lodging	No	HT	Others	22	Male	Grade-1	Non-diarrhea	3	Yes	Yes	NA	Yes	No	No	No	0	0	0.11208	0	0.00471	0	0	0.6027	0.09548	0	0.13229	0	0	0.19198	0.07403	0	0	0.00214	0	0.03345	0	0	0	0	0.0289	0	0	0.35985	0	0.45685	0.39633
TD0358	P358S03	5	School Lodging	No	HT	Others	22	Male	Grade-1	Non-diarrhea	4	Yes	Yes	NA	Yes	No	No	No	0	0	0.11572	0	0	0	0	0.15156	0.01506	0	0.18461	0	0	0.01823	0.30335	0	0	0.00299	0	0.01454	0	0.10968	0	0	0.00477	0	0	0.24564	0	0.08903	0.14478
TD0358	P358S04	5	School Lodging	No	HT	Others	22	Male	Grade-1	Non-diarrhea	5	No	Yes	NA	Yes	No	No	No	0	0	0.09988	0	0.01772	0	0	0.72476	0.21571	0	0.09678	0	0.03162	0.22255	0.33942	0.01903	0	0.01335	0	0.1003	0	0.28303	0	0	0.06356	0	0	0.2974	0	0.47896	0.43993
TD0359	P359S01	8	Host Family	No	TD	Netherlands	19	Female	Grade-2	Non-diarrhea	2	Yes	No	NA	Yes	No	No	No	0	0	0.05487	0.34547	0.12486	0	0	0.09166	0.06165	0	0.05105	0	0	0.00743	0.28217	0	0	0.01347	0	0.16128	0	0.14451	0	0	0.28541	0	0	0	0	0.16368	0.31269
TD0359	P359S02	8	Host Family	No	TD	Netherlands	19	Female	Grade-1	Non-diarrhea	4	No	No	NA	Yes	No	No	No	0	0	0	0.4763	0	0.00273	0.00575	0	0	0.01487	0.23411	0	0	0.01889	0.03406	0	0	0.0256	0	0	0	0	0.03698	0	0.00617	0	0	0.02129	0.04126	0.22254	0.10843
TD0359	P359S03	8	Host Family	No	TD	Netherlands	19	Female	Grade-1	Non-diarrhea	5	No	No	NA	Yes	No	No	No	0	0	0.0105	0.0806	0.09271	0	0	0.18516	0.1145	0	0.05388	0	0	0.05403	0.4105	0	0	0.15508	0	0.24734	0	0.41012	0	0	0.38685	0	0	0	0	0.1625	1.18983
TD0359	P359S04	8	Host Family	No	TD	Netherlands	19	Female	Grade-3	Diarrhea	7	Yes	No	NA	Yes	No	No	No	0.03828	0.01112	0.06364	0.81785	0.01339	0	0	0	0	0.0095	0.0407	0	0	0	0.06207	0	0	0	0	0.03552	0	0.02942	0	0	0.02191	0	0	0	0	0	0.02485
TD0359	P359S05	8	Host Family	No	TD	Netherlands	19	Female	Grade-1	Non-diarrhea	8	Yes	No	NA	Yes	No	No	No	0	0	0.03047	0.19554	0.19121	0	0	0.17178	0.15244	0	0.05206	0	0	0.03155	0.3621	0	0	0.11542	0	0.63033	0	0.18499	0	0	0.39125	0	0	0	0	0.23937	0.76426
TD0370	P370S04	3	Host Family	No	HT	Switzerland	24	Male	Grade-1	Non-diarrhea	3	Yes	No	No	Yes	No	No	No	0	0	0	0	0	0	0	0.01034	0	0	0.71355	0	0	0	0	0	0.04167	0	0	0	0.00183	0	0	0	0	0.25306	0	0	0.01142	0	0.00205
TD0371	P371S01	1	Host Family	No	TD	Canada	23	Female	Grade-3	Diarrhea	1	Yes	Yes	Yes	Yes	No	No	No	0	0	0.38905	1.76574	0.71361	0.03379	4.16872	2.16301	0.59448	0	0.12151	0.03481	0	0.21277	0	0.33008	0	0	0	0	0	0.51142	0	0.00808	0.71459	0	0.37563	0	0.16582	8.3037	4.7045
TD0376	P376S01	2	Host Family	No	TD	Canada	21	Female	Grade-1	Non-diarrhea	1	Yes	No	No	NA	No	No	No	0	0.01034	0.14458	6.76863	0	0	0	0.09781	0.01169	0	0.22028	0	0.06896	0	0.12871	0	0	0	0	0	0	0	0.1992	0	0.02862	0	0	0	0.01887	0.08117	0.20778
TD0376	P376S02	2	Host Family	No	TD	Canada	21	Female	Grade-3	Diarrhea	2	No	No	No	NA	No	No	No	0	0.08311	0	0.32766	0	0	0	0	0	0	0	0	0	0	0	0	0	0	0	0	0	0	0	0	0	0	0	0	0	0	0
TD0379	P379S01	6	School Lodging	No	HT	United States	22	Male	Grade-1	Non-diarrhea	2	Yes	Yes	NA	Yes	No	No	No	0	0.05228	0.30723	0	0.00421	0	0.00453	0.07473	0.00694	0	0.06956	0	0	0	0.57451	0	0	0	0	0	0	0.13802	0	0	0	0	0	0.25043	0.1135	0.41067	0.23116
TD0379	P379S02	6	School Lodging	No	HT	United States	22	Male	Grade-1	Non-diarrhea	3	No	Yes	NA	Yes	No	No	No	0	0	0.2016	0	0.11721	0	0.0571	0.32119	0.1198	0	0.155	0.00493	0	0	0.21586	0	0	0	0	0	0	0.21192	0	0	0.00103	0	0	1.42629	0.67416	2.72621	1.36058
TD0379	P379S03	6	School Lodging	No	HT	United States	22	Male	Grade-1	Non-diarrhea	6	No	Yes	NA	Yes	No	No	No	0	0.03086	0.0954	0	0.02236	0	0.04122	0.14129	0.03247	0	0.10825	0	0	0	0.01168	0	0	0	0	0	0	0.0016	0	0	0	0	0	0.46745	0.15566	0.67716	0.16391
TD0386	P386S01	7	Host Family	No	TD	Germany	27	Male	Grade-3	Diarrhea	2	Yes	Yes	Yes	Yes	No	No	No	0	0	0.11602	1.70869	0.28377	0	0.06239	0.96797	0.01708	0	0.08775	0	0.0329	0.02162	0.07529	0	0	0	0	0.08266	0	0.05366	0	0	0.0103	0	0	0	0	0.39065	0.34022
TD0386	P386S02	7	Host Family	No	TD	Germany	27	Male	Grade-1	Non-diarrhea	3	No	Yes	Yes	Yes	No	No	No	0	0.01462	0.0652	2.90479	0	0.01842	0	0	0	0	0.17018	0	0	0.0171	1.77635	4.02376	0	0	0	0.32421	0	0	0	0	0.75969	0	0	0	0	6.60798	1.85275
TD0386	P386S04	7	Host Family	No	TD	Germany	27	Male	Grade-1	Non-diarrhea	5	Yes	Yes	Yes	Yes	No	No	No	0	0.00812	0.14315	0.05888	0.03081	0	0.2235	0	0	0.00755	0.03198	0	0	0	0.0055	0.10435	0	0	0	0.05164	0	0	0	0	0.02549	0	0	0	0	0.42578	0.53423
TD0386	P386S05	7	Host Family	No	TD	Germany	27	Male	Grade-2	Non-diarrhea	7	Yes	Yes	Yes	Yes	No	No	No	0	0.00163	0.11552	0.81924	0.05957	0	0.05174	0	0.00131	0	0.10293	0	0	0.00815	0.01568	0.05165	0	0	0.13092	0.03188	0	0	0	0	0.0095	0	0	0	0	0.44544	0.27965
TD0396	P396S01	2	Other	Yes	TD	United States	51	Female	Grade-1	Non-diarrhea	1	No	Yes	No	Yes	No	No	No	0	0	0.10403	0	0	0	0	0.04576	0	0	0.0144	0	0	0	0.015	0	0	0	0	0	0.01722	0	0.03418	0	0.0034	0	0	0.11013	0.0371	0.0864	0.02366
TD0396	P396S02	2	Other	Yes	TD	United States	51	Female	Grade-4	Diarrhea	2	No	Yes	No	Yes	No	No	No	0.00194	0.04757	0.04548	0	0	0	0	0.11083	0	0	0.03849	0	0	0	0.75192	0	0	0	0	0	0.19249	0	0.21633	0	0.04592	0	0	1.42318	0.07619	0.26874	0.41086
TD0401	P401S01	9	Host Family	No	TD	Switzerland	20	Female	Grade-3	Diarrhea	5	No	No	No	Yes	No	No	No	0	0	0.02606	16.4359	0	0	0.29562	0.20548	0	0	1.09579	0	0	0.01732	0	1.57103	0	1.81447	0	0.7081	0	0.05041	0	0	0.23908	0	0.50764	0.01452	0	1.648	0
TD0401	P401S02	9	Host Family	No	TD	Switzerland	20	Female	Grade-1	Non-diarrhea	8	No	No	No	Yes	No	No	No	0	0.00255	0.01756	0.28593	0.00438	0	0	0.00598	0.00694	0.0046	0.03468	0	0	0.00807	0.04981	0	0	0	0	0.00653	0	0.09532	0	0	0.00981	0	0	0	0	0	0.04395
TD0401	P401S03	9	Host Family	No	TD	Switzerland	20	Female	Grade-1	Non-diarrhea	8	No	No	No	Yes	No	No	No	0	0	0.02133	2.12862	0	0	0.24884	0.98633	0	0	0.2258	0	0.03716	0.01678	0	0.58189	0	0.67594	0	0.17602	0	0.13099	0	0	0.34078	0	0	0	0	1.13782	0
TD0401	P401S04	9	Host Family	No	TD	Switzerland	20	Female	Grade-1	Non-diarrhea	9	No	No	No	Yes	No	No	No	0	0	0.1023	4.44751	0	0.02995	2.65927	2.20644	0.0028	0	0.33211	0	0	0.04638	0	0.43534	0	1.5444	0	0.31686	0	0.28163	0	0	0.30862	0	0	0.00416	0	0.97042	0
TD0402	P402S01	5	Host Family	No	TD	United States	19	Male	Grade-3	Diarrhea	4	Yes	No	No	No	No	No	No	0	0	0.03708	0	0.19796	0	0.01019	3.23169	0.5771	0	0.11864	0	0	0	3.28037	0.01695	0	0.01947	0	0	0	0	0	0	0.54738	9.34728	0	7.96113	0.1777	0.52743	1.20101
TD0402	P402S02	5	Host Family	No	TD	United States	19	Male	Grade-3	Non-diarrhea	5	No	No	No	No	No	No	No	0	0	0	0	0	0	0	0	0	0	0.1888	0	0	0	0	0	0	1.56542	0	0	0	0	0	0	0.41629	0.89714	0	0	0	0.07631	0
TD0405	P405S01	16	School Lodging	No	HT	Switzerland	55	Male	Grade-1	Non-diarrhea	9	No	No	No	Yes	No	No	No	0	0	0.25626	0	0	0.00367	0.12511	1.24312	0.02494	0	0.28123	0	0	0.14796	0.04561	0.17173	0	0.86837	0.31315	0	0	0	0	0	0.64817	0	0.05143	0	0.07537	0.17965	0
TD0405	P405S02	16	School Lodging	No	HT	Switzerland	55	Male	Grade-2	Non-diarrhea	10	Yes	No	No	Yes	No	No	No	0	0	0.0386	1.64443	0	0	0.00694	0.36176	0.1022	0	0.44742	0	0	0.03701	0	0.64438	0	0.7264	0	0.77872	0	0.25647	0	0	0.14594	0	0.19318	0	0	0.58183	0.88075
TD0405	P405S03	16	School Lodging	No	HT	Switzerland	55	Male	Grade-2	Non-diarrhea	11	No	No	No	Yes	No	No	No	0	0	0	1.9495	0	0	0	0	0	0	0.18716	0	0	0	0	0	0	0	0	0	0	0	0	0	0.20518	0	0	0	0	0.07455	0.39655
TD0405	P405S04	16	School Lodging	No	HT	Switzerland	55	Male	Grade-2	Non-diarrhea	12	No	No	No	Yes	No	No	No	0	0	0	0.76579	0.00498	0	0	0.98042	0.23006	0	0.47424	0	0.03707	0.09507	0.86949	0.62036	0	0.61754	0	0.42525	0	0	0	0	1.04462	0	0.13938	0	0	4.33716	0.85849
TD0405	P405S05	16	School Lodging	No	HT	Switzerland	55	Male	Grade-3	Non-diarrhea	13	Yes	No	No	Yes	No	No	No	0	0	0.01636	0.09987	0	0	0	0.31468	0.04822	0.07501	0.48721	0	0	0	0.3276	0.27663	0	0.74266	0	0.39579	0	0.25077	0	0	0.01852	0.02431	0.04251	0	0	4.24181	1.47827
TD0405	P405S06	16	School Lodging	No	HT	Switzerland	55	Male	Grade-1	Non-diarrhea	16	Yes	No	No	Yes	No	No	No	0	0	0.01941	5.87365	0	0	0.85469	0.24203	0	0	1.19049	0	0	0.03557	0	0.24784	0	0.39104	0	0.2426	0	0.59142	0	0	0.06443	0	0	0.00078	0	0.55063	0
TD0410	P410S01	3	Host Family	No	HT	Switzerland	29	Male	Grade-3	Non-diarrhea	1	No	No	No	No	No	No	No	0	0	0	0	0.0041	0	0.01137	0.23262	0.00992	0	0.1406	0	0	0	0.14387	0	0.11626	0.07015	0	0	0	0	0.58029	0	0.0333	0.00584	0	0	0.03005	0.42735	0.34538
TD0410	P410S02	3	Host Family	No	HT	Switzerland	29	Male	Grade-1	Non-diarrhea	2	Yes	No	No	No	No	No	No	0	0	0	0	0.02076	0	0.01768	1.00258	0.08303	0	0	0	0	0.04596	0.15155	0	0.26347	0.0804	0	0	0	0	0.14664	0	0.01227	0.22893	0	0	0.0127	0.11083	0.09673
TD0410	P410S03	3	Host Family	No	HT	Switzerland	29	Male	Grade-1	Non-diarrhea	3	No	No	No	No	No	No	No	0	0	0	0	0	0	0	0	0	0	0.11701	0	0	0	0	0	0.12971	0	0	0	0	0	0.06009	0	0	0.20153	0	0	0	0	0.03872
TD0416	P416S01	2	Other	No	TD	Germany	24	Male	Grade-1	Non-diarrhea	1	No	Yes	Yes	Yes	No	No	No	0.00928	0.00926	0.15985	0.00109	0.00461	0	0.00379	0.53773	0.00855	0	0.02534	0	0	0.00075	0.07654	0	0.15618	0	0	0.04671	0	0	0	0	0.02852	0	0	0	0	0.07976	0.30977
TD0416	P416S02	2	Other	No	TD	Germany	24	Male	Grade-4	Diarrhea	2	Yes	Yes	Yes	Yes	No	No	No	0	0.02607	0.46012	0.17832	0.06399	0	0.05079	1.38462	0.1431	0	0.00929	0	0	0.00828	0.29412	0	0.18449	0	0	0.1142	0	0	0	0	0.0676	0	0	0	0	0.04156	0.51667
TD0417	P417S01	2	Other	Yes	TD	Germany	23	Male	Grade-1	Non-diarrhea	1	No	No	No	Yes	No	No	No	0	0	0	0	0.10844	0	0.2561	1.61694	0.27324	0	0.34162	0	0	0.13317	1.03422	0.39403	0.78438	0	0.73245	0	0	0	0.3426	0	0.19237	0	0.2535	0.46055	0.16942	1.94935	4.10363
TD0417	P417S02	2	Other	Yes	TD	Germany	23	Male	Grade-3	Diarrhea	2	No	No	No	Yes	No	No	No	0	0	0	4.916	2.77771	0.08809	5.55795	0.31879	0.40491	0	0.13123	0.10019	0	0.023	4.66632	1.94616	0	0.04629	2.57751	0.03999	0	0	0.07337	0	0.24098	0	3.22736	0.06045	2.79899	1.60557	14.9391
TD0420	P420S01	13	Host Family	No	HT	Canada	41	Female	Grade-2	Non-diarrhea	1	No	Yes	Yes	Yes	No	Yes	Yes	0	0	0.22635	0	0	0	0	0.30223	0.01633	0	0.14974	0	0	0	0.21406	0	0	0	0	0	0	0.01854	0	0	0.08451	0	0	1.93004	0.00681	0.32485	0.29741
TD0420	P420S02	13	Host Family	No	HT	Canada	41	Female	Grade-3	Non-diarrhea	2	No	Yes	Yes	Yes	No	Yes	Yes	0	0	0.13779	0.00303	0	0.0189	0.00092	1.11645	0.05824	0	0.07855	0	0	0	0.07077	0	0	0	0	0	0	0	0	0	0.09237	0	0.00972	5.87737	0.00796	0.60958	0.21135
TD0420	P420S03	13	Host Family	No	HT	Canada	41	Female	Grade-2	Non-diarrhea	3	Yes	Yes	Yes	Yes	No	Yes	Yes	0	0	0.06207	0.06814	0	0.09144	0	1.78266	0.17408	0	0.12954	0	0.04478	0	0.87032	0	0	0	0	0	0	0.23995	0	0	0.35412	0	0.83075	15.2639	0.31585	1.40009	2.52731
TD0420	P420S04	13	Host Family	No	HT	Canada	41	Female	Grade-1	Non-diarrhea	7	NA	Yes	Yes	Yes	No	Yes	Yes	0	0	0.24069	0.66796	0	0.23622	0.00514	1.79914	0.87269	0	0.09818	0.05986	0.13524	0	1.37812	0	0	0	0	0	0	0.00318	0	0	0.05698	0	0.04895	9.19559	0.02967	0.63434	0.38901
TD0420	P420S05	13	Host Family	No	HT	Canada	41	Female	Grade-1	Non-diarrhea	8	NA	Yes	Yes	Yes	No	Yes	Yes	0	0	0.2297	0.07761	0	0.12665	0.00608	1.44825	0.41499	0	0.14053	0	0.11584	0	0.2027	0	0	0	0	0	0	0.02893	0	0	0.19302	0	0.08392	8.9708	0.01669	0.61346	0.38438
TD0420	P420S06	13	Host Family	No	HT	Canada	41	Female	Grade-1	Non-diarrhea	9	NA	Yes	Yes	Yes	No	Yes	Yes	0	0	0.2292	0.09702	0	0.00947	0	0.55133	0.03575	0	0.13174	0	0	0	0.07572	0	0	0	0	0	0	0	0	0	0.07775	0	0.1447	6.41073	0	0.00118	0.38359
TD0420	P420S07	13	Host Family	No	HT	Canada	41	Female	Grade-1	Non-diarrhea	10	NA	Yes	Yes	Yes	No	Yes	Yes	0	0	0.17057	0.14561	0	0.01452	0.00812	1.09596	0.06837	0	0.16929	0	0	0.2954	0.05253	0	0	0	0	0	0	0.00796	0	0	0.05776	0	0.07258	2.31031	0	0.00929	0.23703
TD0420	P420S08	13	Host Family	No	HT	Canada	41	Female	Grade-1	Non-diarrhea	11	NA	Yes	Yes	Yes	No	Yes	Yes	0	0	0.33223	0.512	0	0.00252	0.00141	1.29474	0.19644	0	0.19361	0	0	0.15335	0.07581	0	0	0	0	0	0	0.03311	0	0	0.04819	0	0.05796	0.87847	0.06751	0.06675	0.3892
TD0420	P420S09	13	Host Family	No	HT	Canada	41	Female	Grade-1	Non-diarrhea	12	NA	Yes	Yes	Yes	No	Yes	Yes	0	0	0.23661	0.41355	0	0.06015	0	2.34328	0.17977	0	0.23115	0	0	0.48519	0.25078	0	0	0.0055	0	0	0	0	0	0	0.3501	0	0.10986	8.42459	0.08448	0.74751	0.40363
TD0420	P420S10	13	Host Family	No	HT	Canada	41	Female	Grade-1	Non-diarrhea	13	NA	Yes	Yes	Yes	No	Yes	Yes	0	0	0.04914	0.0024	0.00171	0	0.00439	2.56887	0.32323	0	0.07056	0	0	0.12554	2.29829	0	0	0	0	0	0	0.68209	0	0	0.34922	0	0.5504	23.8976	0.46259	1.17611	4.18735
TD0429	P429S01	2	School Lodging	No	TD	Netherlands	26	Male	Grade-3	Diarrhea	1	Yes	Yes	NA	Yes	No	No	No	0	0	0.37255	0.11388	0.05414	0.00742	0.80699	2.9247	0	0	0.17599	0	0	0.06284	0.40412	0.27986	0	3.18668	0	0	1.17184	0	7.55801	0.06103	1.37543	0	0	0	1.28041	2.82939	1.64844
TD0429	P429S02	2	School Lodging	No	TD	Netherlands	26	Male	Grade-1	Non-diarrhea	2	Yes	Yes	NA	Yes	No	No	No	0	0.02621	0.10711	0	0	0	0	0.06341	0	0	0	0	0	0	0.05081	0.09558	0	0	0	0	0.00523	0	0.11821	0	0	0	0	0	0.15084	0.19484	0
TD0443	P443S01	1	School Lodging	No	TD	Germany	26	Male	Grade-1	Non-diarrhea	1	No	Yes	No	Yes	No	Yes	No	0	0	0	2.28073	0	0	0	1.18522	0.09008	0	0.18753	0	0	0.00647	1.36634	0.49885	0	1.87275	0	0.90103	0	0.07786	0	0	1.24986	0	0.07554	0	0	5.02307	3.47284
TD0456	P456S01	4	School Lodging	No	TD	Germany	26	Male	Grade-2	Non-diarrhea	1	No	No	No	No	No	No	No	0.02758	0	0.05403	19.2677	0.22433	0	0.07928	2.02872	0.27226	0	0.00227	0	0	0	0.37114	0	0	0.23335	0	0	0	0.77478	0	0	1.12962	0	0.57276	0.84	0.29494	1.44627	0.37337
TD0456	P456S02	4	School Lodging	No	TD	Germany	26	Male	Grade-1	Non-diarrhea	2	No	No	No	No	No	No	No	0.05123	0.0162	0.11713	0	0	0	0	0.10409	0	0	0.05174	0	0	0	0.10722	0	0	0	0	0	0	0.05935	0	0	0.04213	0	0	0.05313	0.01698	0.05044	0.13349
TD0456	P456S03	4	School Lodging	No	TD	Germany	26	Male	Grade-3	Diarrhea	4	NA	No	No	No	No	No	No	0.07433	0.03714	0	0	0.20953	0	0.0832	0.43308	0.17381	0	0.04965	0	0	0	5.21409	0	0	0.67212	0	0.02339	0	4.52314	0	0	1.10468	0	4.61792	2.1383	2.77096	0.56356	0.87536
TD0458	P458S01	2	Host Family	No	TD	United States	32	Female	Grade-2	Non-diarrhea	1	No	Yes	Yes	Yes	No	No	No	0	0	0	3.75301	0	0	0	1.10004	0.05085	0	0.0115	0	0	0.03875	0.34799	0.438	8.76765	0.52985	0.21253	0.02304	0.34508	0	2.16804	0	0.067	0	0.43227	4.17308	0	2.00001	0.69187
TD0460	P460S01	1	School Lodging	No	TD	Others	18	Female	Grade-1	Non-diarrhea	1	NA	No	Yes	Yes	No	No	Yes	0	0	0.04456	3.00415	0.30351	0	0.07973	1.07827	0.27282	0	0.3937	0	0	0.01797	0.87739	0	0	0.02431	0	0	0	0	0.23903	0	0.14327	0	0.22407	0	0.27302	1.45484	0.53735
[truncated: 488 more columns]

## Sheet: SD06
Fig. 2a and Supplementary Table 4a
Subject_id	Traveler_type	Sex	Age	Region	Sample_id	Sample_type	Length_of_stay_in_days	Length_of_stay_in_wks	Abx_dur_stay	Richness	Shannon
TD0002	TD	Male	22	North America	P002S01	Non-diarrhea PreTD	4	1	No	52	2.54962
TD0002	TD	Male	22	North America	P002S02	Non-diarrhea PreTD	12	2	No	65	2.59864
TD0002	TD	Male	22	North America	P002S03	Non-diarrhea PreTD	21	3	No	77	2.54936
TD0002	TD	Male	22	North America	P002S04	Non-diarrhea PreTD	26	4	No	56	2.42721
TD0002	TD	Male	22	North America	P002S05	Non-diarrhea PreTD	34	5	No	75	2.9512
TD0002	TD	Male	22	North America	P002S06	Non-diarrhea PreTD	41	6	No	64	2.82901
TD0002	TD	Male	22	North America	P002S07	Non-diarrhea PreTD	46	7	No	65	2.22285
TD0002	TD	Male	22	North America	P002S08	Non-diarrhea PreTD	55	8	No	73	3.06012
TD0002	TD	Male	22	North America	P002S09	Diarrhea TD	60	9	No	82	3.0835
TD0004	TD	Male	25	North America	P004S01	Non-diarrhea PreTD	5	1	Yes	63	2.66971
TD0004	TD	Male	25	North America	P004S02	Non-diarrhea PreTD	13	2	Yes	65	2.74495
TD0004	TD	Male	25	North America	P004S03	Non-diarrhea PreTD	19	3	Yes	61	2.82718
TD0004	TD	Male	25	North America	P004S04	Non-diarrhea PreTD	27	4	Yes	61	2.34069
TD0004	TD	Male	25	North America	P004S05	Non-diarrhea PreTD	33	5	Yes	51	2.76961
TD0004	TD	Male	25	North America	P004S06	Non-diarrhea PreTD	40	6	Yes	58	2.34441
TD0004	TD	Male	25	North America	P004S07	Non-diarrhea PreTD	48	7	Yes	64	2.97415
TD0004	TD	Male	25	North America	P004S08	Non-diarrhea PreTD	56	8	Yes	63	2.96479
TD0004	TD	Male	25	North America	P004S09	Non-diarrhea PreTD	71	11	Yes	60	2.75564
TD0004	TD	Male	25	North America	P004S10	Non-diarrhea PreTD	76	11	Yes	65	2.93966
TD0004	TD	Male	25	North America	P004S11	Diarrhea TD	77	11	Yes	70	3.27231
TD0004	TD	Male	25	North America	P004S12	Non-diarrhea PostTD	91	13	Yes	69	3.18211
TD0005	TD	Female	24	North America	P005S01	Non-diarrhea PreTD	6	1	No	26	2.30526
TD0005	TD	Female	24	North America	P005S02	Non-diarrhea PreTD	13	2	No	45	2.8159
TD0005	TD	Female	24	North America	P005S03	Non-diarrhea PreTD	19	3	No	51	2.82961
TD0005	TD	Female	24	North America	P005S04	Non-diarrhea PreTD	28	4	No	18	1.81467
TD0005	TD	Female	24	North America	P005S05	Non-diarrhea PreTD	34	5	No	47	1.98499
TD0005	TD	Female	24	North America	P005S06	Non-diarrhea PreTD	41	6	No	61	2.25214
TD0005	TD	Female	24	North America	P005S07	Non-diarrhea PreTD	54	8	No	57	2.78629
TD0005	TD	Female	24	North America	P005S08	Diarrhea TD	57	9	No	57	3.03571
TD0005	TD	Female	24	North America	P005S09	Non-diarrhea PostTD	70	10	No	49	2.95811
TD0005	TD	Female	24	North America	P005S10	Non-diarrhea PostTD	85	13	No	57	2.735
TD0005	TD	Female	24	North America	P005S11	Non-diarrhea PostTD	90	13	No	50	2.76364
TD0006	TD	Female	21	North America	P006S01	Non-diarrhea PreTD	14	2	Yes	64	2.99647
TD0006	TD	Female	21	North America	P006S02	Non-diarrhea PreTD	18	3	Yes	63	2.74345
TD0006	TD	Female	21	North America	P006S03	Non-diarrhea PreTD	28	4	Yes	58	2.71365
TD0006	TD	Female	21	North America	P006S04	Diarrhea TD	35	5	Yes	61	2.25806
TD0006	TD	Female	21	North America	P006S05	Non-diarrhea PostTD	43	7	Yes	67	2.81562
TD0006	TD	Female	21	North America	P006S06	Non-diarrhea PostTD	48	7	Yes	61	2.94586
TD0006	TD	Female	21	North America	P006S07	Non-diarrhea PostTD	57	9	Yes	58	2.43553
TD0006	TD	Female	21	North America	P006S08	Non-diarrhea PostTD	62	9	Yes	54	2.33695
TD0006	TD	Female	21	North America	P006S09	Non-diarrhea PostTD	75	11	Yes	64	2.55376
TD0006	TD	Female	21	North America	P006S10	Non-diarrhea PostTD	81	12	Yes	57	2.6679
TD0006	TD	Female	21	North America	P006S11	Non-diarrhea PostTD	89	13	Yes	58	2.59075
TD0009	TD	Male	22	Europe	P009S01	Non-diarrhea PreTD	3	1	No	55	2.75244
TD0009	TD	Male	22	Europe	P009S02	Non-diarrhea PreTD	9	2	No	84	3.03861
TD0009	TD	Male	22	Europe	P009S03	Diarrhea TD	16	3	No	51	2.8999
TD0014	TD	Female	26	North America	P014S01	Non-diarrhea PreTD	3	1	No	57	2.81691
TD0014	TD	Female	26	North America	P014S02	Non-diarrhea PreTD	14	2	No	61	2.40309
TD0014	TD	Female	26	North America	P014S03	Diarrhea TD	15	3	No	56	2.42019
TD0020	HT	Male	28	North America	P020S01	Non-diarrhea HT	2	1	No	71	3.21986
TD0020	HT	Male	28	North America	P020S02	Non-diarrhea HT	7	1	No	64	2.86702
TD0020	HT	Male	28	North America	P020S03	Non-diarrhea HT	16	3	No	65	2.8424
TD0020	HT	Male	28	North America	P020S04	Non-diarrhea HT	21	3	No	66	3.15465
TD0024	TD	Female	24	Europe	P024S01	Non-diarrhea PreTD	5	1	No	52	2.83486
TD0024	TD	Female	24	Europe	P024S02	Diarrhea TD	18	3	No	24	0.797247
TD0025	TD	Male	24	Europe	P025S01	Diarrhea TD	9	2	Yes	60	2.87948
TD0025	TD	Male	24	Europe	P025S02	Non-diarrhea PostTD	16	3	Yes	55	2.90468
TD0025	TD	Male	24	Europe	P025S03	Non-diarrhea PostTD	25	4	Yes	48	2.65671
TD0027	TD	Male	59	North America	P027S01	Non-diarrhea PreTD	7	1	Yes	67	2.6727
TD0027	TD	Male	59	North America	P027S02	Non-diarrhea PreTD	15	3	Yes	73	2.99188
TD0027	TD	Male	59	North America	P027S03	Diarrhea TD	22	4	Yes	60	2.70827
TD0027	TD	Male	59	North America	P027S04	Non-diarrhea PostTD	23	4	Yes	53	2.35363
TD0029	TD	Male	21	North America	P029S01	Non-diarrhea PreTD	43	7	No	42	2.51906
TD0029	TD	Male	21	North America	P029S02	Non-diarrhea PreTD	50	8	No	51	2.56261
TD0029	TD	Male	21	North America	P029S03	Non-diarrhea PreTD	58	9	No	66	2.7964
TD0029	TD	Male	21	North America	P029S04	Diarrhea TD	61	9	No	49	2.53429
TD0030	TD	Male	32	Europe	P030S01	Non-diarrhea PreTD	10	2	Yes	59	2.42713
TD0030	TD	Male	32	Europe	P030S02	Diarrhea TD	19	3	Yes	56	2.10264
TD0030	TD	Male	32	Europe	P030S03	Non-diarrhea PostTD	26	4	Yes	51	2.29661
TD0032	HT	Female	24	North America	P032S01	Non-diarrhea HT	43	7	No	68	2.92803
TD0032	HT	Female	24	North America	P032S02	Non-diarrhea HT	48	7	No	74	2.88588
TD0035	TD	Male	31	North America	P035S01	Non-diarrhea PreTD	12	2	Yes	32	2.01562
TD0035	TD	Male	31	North America	P035S02	Non-diarrhea PreTD	18	3	Yes	51	2.58265
TD0035	TD	Male	31	North America	P035S03	Non-diarrhea PreTD	26	4	Yes	59	2.62624
TD0035	TD	Male	31	North America	P035S04	Non-diarrhea PreTD	41	6	Yes	62	2.81074
TD0035	TD	Male	31	North America	P035S05	Non-diarrhea PreTD	46	7	Yes	60	2.7966
TD0035	TD	Male	31	North America	P035S06	Non-diarrhea PreTD	61	9	Yes	57	3.08465
TD0035	TD	Male	31	North America	P035S07	Diarrhea TD	68	10	Yes	52	2.59306
TD0035	TD	Male	31	North America	P035S08	Non-diarrhea PostTD	75	11	Yes	45	2.36201
TD0035	TD	Male	31	North America	P035S09	Non-diarrhea PostTD	81	12	Yes	50	2.36022
TD0037	TD	Male	18	North America	P037S01	Non-diarrhea PreTD	8	2	Yes	25	1.71932
TD0037	TD	Male	18	North America	P037S02	Non-diarrhea PreTD	26	4	Yes	58	2.8512
TD0037	TD	Male	18	North America	P037S03	Non-diarrhea PreTD	33	5	Yes	60	2.69002
TD0037	TD	Male	18	North America	P037S04	Non-diarrhea PreTD	39	6	Yes	55	2.2463
TD0037	TD	Male	18	North America	P037S05	Diarrhea TD	40	6	Yes	56	2.69173
TD0037	TD	Male	18	North America	P037S06	Non-diarrhea PostTD	54	8	Yes	57	2.93576
TD0038	TD	Male	18	North America	P038S01	Non-diarrhea PreTD	7	1	Yes	63	2.51809
TD0038	TD	Male	18	North America	P038S02	Non-diarrhea PreTD	10	2	Yes	58	2.86676
TD0038	TD	Male	18	North America	P038S03	Non-diarrhea PreTD	18	3	Yes	45	2.50005
TD0038	TD	Male	18	North America	P038S04	Non-diarrhea PreTD	26	4	Yes	67	2.74283
TD0038	TD	Male	18	North America	P038S05	Non-diarrhea PreTD	34	5	Yes	44	2.46514
TD0038	TD	Male	18	North America	P038S06	Non-diarrhea PreTD	42	6	Yes	42	2.48126
TD0038	TD	Male	18	North America	P038S07	Non-diarrhea PreTD	46	7	Yes	38	2.11991
TD0038	TD	Male	18	North America	P038S08	Diarrhea TD	52	8	Yes	56	1.80126
TD0038	TD	Male	18	North America	P038S09	Non-diarrhea PostTD	61	9	Yes	44	2.72379
TD0038	TD	Male	18	North America	P038S10	Non-diarrhea PostTD	68	10	Yes	35	2.30382
TD0041	HT	Female	23	Europe	P041S01	Non-diarrhea HT	10	2	No	79	2.68721
TD0041	HT	Female	23	Europe	P041S02	Non-diarrhea HT	12	2	No	57	2.7117
TD0041	HT	Female	23	Europe	P041S03	Non-diarrhea HT	18	3	No	38	2.32257
TD0041	HT	Female	23	Europe	P041S04	Non-diarrhea HT	25	4	No	64	2.49221
TD0041	HT	Female	23	Europe	P041S05	Non-diarrhea HT	33	5	No	72	2.99387
TD0041	HT	Female	23	Europe	P041S06	Non-diarrhea HT	39	6	No	54	2.48253
TD0041	HT	Female	23	Europe	P041S07	Non-diarrhea HT	45	7	No	59	2.67568
TD0041	HT	Female	23	Europe	P041S08	Non-diarrhea HT	52	8	No	50	2.56843
TD0041	HT	Female	23	Europe	P041S09	Non-diarrhea HT	64	10	No	79	3.08436
TD0041	HT	Female	23	Europe	P041S10	Non-diarrhea HT	65	10	No	55	2.53195
TD0041	HT	Female	23	Europe	P041S11	Non-diarrhea HT	75	11	No	46	2.2018
TD0042	TD	Female	23	Europe	P042S01	Non-diarrhea PreTD	44	7	No	37	2.53223
TD0042	TD	Female	23	Europe	P042S02	Non-diarrhea PreTD	54	8	No	37	2.19974
TD0042	TD	Female	23	Europe	P042S03	Non-diarrhea PreTD	72	11	No	53	2.74528
TD0042	TD	Female	23	Europe	P042S04	Non-diarrhea PreTD	83	12	No	49	2.71891
TD0043	TD	Male	55	Other regions	P043S02	Diarrhea TD	11	2	Yes	40	2.41676
TD0043	TD	Male	55	Other regions	P043S03	Non-diarrhea PostTD	18	3	Yes	38	2.64056
TD0044	TD	Female	36	Other regions	P044S01	Non-diarrhea PreTD	11	2	Yes	62	3.00452
TD0044	TD	Female	36	Other regions	P044S02	Diarrhea TD	13	2	Yes	59	3.32545
TD0044	TD	Female	36	Other regions	P044S03	Non-diarrhea PostTD	21	3	Yes	66	2.75058
TD0045	TD	Female	63	North America	P045S01	Diarrhea TD	5	1	No	64	2.21149
TD0045	TD	Female	63	North America	P045S02	Non-diarrhea PostTD	17	3	No	52	2.41892
TD0046	TD	Female	24	Europe	P046S01	Non-diarrhea PreTD	8	2	No	83	3.1726
TD0046	TD	Female	24	Europe	P046S02	Non-diarrhea PreTD	14	2	No	74	2.82497
TD0046	TD	Female	24	Europe	P046S03	Non-diarrhea PreTD	19	3	No	70	3.07299
TD0046	TD	Female	24	Europe	P046S04	Diarrhea TD	26	4	No	67	2.01902
TD0046	TD	Female	24	Europe	P046S05	Non-diarrhea PostTD	31	5	No	60	2.71313
TD0046	TD	Female	24	Europe	P046S06	Non-diarrhea PostTD	41	6	No	60	2.65018
TD0047	HT	Male	18	North America	P047S01	Non-diarrhea HT	11	2	No	43	2.29367
TD0047	HT	Male	18	North America	P047S02	Non-diarrhea HT	19	3	No	48	2.55808
TD0047	HT	Male	18	North America	P047S03	Non-diarrhea HT	26	4	No	53	2.6708
TD0047	HT	Male	18	North America	P047S04	Non-diarrhea HT	40	6	No	50	2.56266
TD0047	HT	Male	18	North America	P047S05	Non-diarrhea HT	58	9	No	62	2.80984
TD0047	HT	Male	18	North America	P047S06	Non-diarrhea HT	81	12	No	51	1.92527
TD0047	HT	Male	18	North America	P047S07	Non-diarrhea HT	85	13	No	31	2.10477
TD0048	TD	Female	28	Other regions	P048S01	Diarrhea TD	7	1	Yes	33	1.98228
TD0048	TD	Female	28	Other regions	P048S02	Non-diarrhea PostTD	22	4	Yes	57	2.82166
TD0050	HT	Female	18	Europe	P050S01	Non-diarrhea HT	11	2	No	62	2.49489
TD0050	HT	Female	18	Europe	P050S02	Non-diarrhea HT	18	3	No	68	2.58647
TD0050	HT	Female	18	Europe	P050S03	Non-diarrhea HT	32	5	No	24	2.50932
TD0050	HT	Female	18	Europe	P050S04	Non-diarrhea HT	41	6	No	70	2.42358
TD0050	HT	Female	18	Europe	P050S05	Non-diarrhea HT	47	7	No	73	2.45234
TD0050	HT	Female	18	Europe	P050S06	Non-diarrhea HT	52	8	No	30	1.96185
TD0052	TD	Male	21	Europe	P052S01	Non-diarrhea PreTD	7	1	No	59	2.88878
TD0052	TD	Male	21	Europe	P052S02	Diarrhea TD	16	3	No	52	2.72999
TD0052	TD	Male	21	Europe	P052S03	Non-diarrhea PostTD	21	3	No	44	2.26673
TD0052	TD	Male	21	Europe	P052S04	Non-diarrhea PostTD	44	7	No	45	2.17441
TD0057	HT	Female	22	Europe	P057S01	Non-diarrhea HT	5	1	No	59	3.17813
TD0057	HT	Female	22	Europe	P057S02	Non-diarrhea HT	9	2	No	66	2.97098
TD0057	HT	Female	22	Europe	P057S03	Non-diarrhea HT	16	3	No	61	3.10558
TD0057	HT	Female	22	Europe	P057S04	Non-diarrhea HT	23	4	No	52	2.79095
TD0057	HT	Female	22	Europe	P057S05	Non-diarrhea HT	31	5	No	66	2.62717
TD0058	TD	Female	29	Europe	P058S01	Diarrhea TD	10	2	No	53	2.1153
TD0058	TD	Female	29	Europe	P058S02	Non-diarrhea PostTD	18	3	No	34	2.43273
TD0061	TD	Male	32	Europe	P061S01	Diarrhea TD	19	3	No	50	1.71871
TD0061	TD	Male	32	Europe	P061S02	Non-diarrhea PostTD	26	4	No	20	1.00669
TD0066	TD	Male	19	North America	P066S01	Diarrhea TD	18	3	No	76	3.18832
TD0066	TD	Male	19	North America	P066S02	Non-diarrhea PostTD	24	4	No	43	2.35424
TD0066	TD	Male	19	North America	P066S03	Non-diarrhea PostTD	32	5	No	48	2.4038
TD0066	TD	Male	19	North America	P066S04	Non-diarrhea PostTD	38	6	No	47	2.19286
TD0069	TD	Female	59	North America	P069S01	Non-diarrhea PreTD	5	1	Yes	59	2.8358
TD0069	TD	Female	59	North America	P069S02	Diarrhea TD	7	1	Yes	54	2.34249
TD0069	TD	Female	59	North America	P069S03	Non-diarrhea PostTD	12	2	Yes	63	3.10057
TD0072	TD	Female	48	Europe	P072S01	Non-diarrhea PreTD	4	1	No	73	2.92484
TD0072	TD	Female	48	Europe	P072S02	Non-diarrhea PreTD	11	2	No	85	3.19589
TD0072	TD	Female	48	Europe	P072S03	Diarrhea TD	24	4	No	55	2.78958
TD0072	TD	Female	48	Europe	P072S04	Non-diarrhea PostTD	28	4	No	42	1.79502
TD0074	TD	Male	65	Other regions	P074S01	Non-diarrhea PreTD	12	2	No	60	2.65448
TD0074	TD	Male	65	Other regions	P074S02	Non-diarrhea PreTD	16	3	No	30	1.61884
TD0074	TD	Male	65	Other regions	P074S03	Diarrhea TD	18	3	No	51	2.54489
TD0074	TD	Male	65	Other regions	P074S04	Non-diarrhea PostTD	21	3	No	66	3.36696
TD0077	TD	Male	23	North America	P077S01	Non-diarrhea PreTD	4	1	No	65	2.94957
TD0077	TD	Male	23	North America	P077S02	Non-diarrhea PreTD	10	2	No	65	2.0593
TD0077	TD	Male	23	North America	P077S03	Non-diarrhea PreTD	18	3	No	70	2.91718
TD0077	TD	Male	23	North America	P077S04	Diarrhea TD	32	5	No	54	2.66078
TD0077	TD	Male	23	North America	P077S05	Non-diarrhea PostTD	41	6	No	72	3.11838
TD0078	TD	Female	21	North America	P078S01	Non-diarrhea PreTD	3	1	Yes	45	2.42343
TD0078	TD	Female	21	North America	P078S02	Diarrhea TD	9	2	Yes	55	2.49344
TD0078	TD	Female	21	North America	P078S03	Non-diarrhea PostTD	11	2	Yes	59	2.73776
TD0078	TD	Female	21	North America	P078S04	Non-diarrhea PostTD	18	3	Yes	37	2.49214
TD0078	TD	Female	21	North America	P078S05	Non-diarrhea PostTD	23	4	Yes	56	2.78703
TD0078	TD	Female	21	North America	P078S06	Non-diarrhea PostTD	29	5	Yes	57	2.30951
TD0078	TD	Female	21	North America	P078S07	Non-diarrhea PostTD	39	6	Yes	56	2.53327
TD0079	TD	Female	20	North America	P079S01	Non-diarrhea PreTD	4	1	Yes	55	2.38612
TD0079	TD	Female	20	North America	P079S02	Diarrhea TD	10	2	Yes	55	2.9576
TD0079	TD	Female	20	North America	P079S03	Non-diarrhea PostTD	12	2	Yes	43	2.63516
TD0081	TD	Female	62	Europe	P081S01	Non-diarrhea PreTD	4	1	No	57	2.84486
TD0081	TD	Female	62	Europe	P081S02	Diarrhea TD	6	1	No	58	3.16004
TD0082	TD	Male	25	Europe	P082S01	Diarrhea TD	13	2	Yes	42	1.97187
TD0082	TD	Male	25	Europe	P082S02	Non-diarrhea PostTD	29	5	Yes	52	2.02803
TD0082	TD	Male	25	Europe	P082S03	Non-diarrhea PostTD	37	6	Yes	46	1.99894
TD0083	TD	Male	34	North America	P083S01	Non-diarrhea PreTD	6	1	Yes	55	2.5722
TD0083	TD	Male	34	North America	P083S02	Diarrhea TD	7	1	Yes	49	2.38202
TD0083	TD	Male	34	North America	P083S03	Non-diarrhea PostTD	12	2	Yes	50	2.71377
TD0083	TD	Male	34	North America	P083S04	Non-diarrhea PostTD	19	3	Yes	60	2.74024
TD0083	TD	Male	34	North America	P083S05	Non-diarrhea PostTD	26	4	Yes	52	2.76359
TD0083	TD	Male	34	North America	P083S06	Non-diarrhea PostTD	32	5	Yes	31	2.27692
TD0083	TD	Male	34	North America	P083S07	Non-diarrhea PostTD	35	5	Yes	45	2.83989
TD0084	HT	Female	19	Europe	P084S01	Non-diarrhea HT	9	2	No	57	2.63272
TD0084	HT	Female	19	Europe	P084S02	Non-diarrhea HT	15	3	No	67	2.53725
TD0084	HT	Female	19	Europe	P084S03	Non-diarrhea HT	25	4	No	73	2.64342
TD0084	HT	Female	19	Europe	P084S04	Non-diarrhea HT	31	5	No	64	2.50215
TD0084	HT	Female	19	Europe	P084S05	Non-diarrhea HT	37	6	No	62	2.33361
TD0084	HT	Female	19	Europe	P084S06	Non-diarrhea HT	43	7	No	75	2.57054
TD0084	HT	Female	19	Europe	P084S07	Non-diarrhea HT	50	8	No	73	2.6317
TD0085	HT	Female	25	Europe	P085S01	Non-diarrhea HT	8	2	No	67	2.41013
TD0085	HT	Female	25	Europe	P085S02	Non-diarrhea HT	16	3	No	51	2.11551
TD0085	HT	Female	25	Europe	P085S03	Non-diarrhea HT	24	4	No	54	2.21859
TD0085	HT	Female	25	Europe	P085S04	Non-diarrhea HT	32	5	No	58	2.36747
TD0085	HT	Female	25	Europe	P085S05	Non-diarrhea HT	44	7	No	60	2.56645
TD0086	TD	Female	22	North America	P086S01	Non-diarrhea PreTD	5	1	No	68	2.95391
TD0086	TD	Female	22	North America	P086S02	Non-diarrhea PreTD	12	2	No	60	2.85008
TD0086	TD	Female	22	North America	P086S03	Non-diarrhea PreTD	29	5	No	63	2.62727
TD0086	TD	Female	22	North America	P086S04	Non-diarrhea PreTD	33	5	No	51	2.28313
TD0086	TD	Female	22	North America	P086S05	Non-diarrhea PreTD	40	6	No	57	2.54928
TD0086	TD	Female	22	North America	P086S06	Non-diarrhea PreTD	46	7	No	47	2.32091
TD0086	TD	Female	22	North America	P086S07	Diarrhea TD	53	8	No	58	2.85683
TD0089	TD	Male	24	North America	P089S01	Diarrhea TD	7	1	No	72	3.1383
TD0089	TD	Male	24	North America	P089S02	Non-diarrhea PostTD	21	3	No	51	2.57953
TD0089	TD	Male	24	North America	P089S03	Non-diarrhea PostTD	31	5	No	61	2.37936
TD0091	HT	Female	19	Europe	P091S01	Non-diarrhea HT	21	3	No	58	3.06138
TD0091	HT	Female	19	Europe	P091S02	Non-diarrhea HT	25	4	No	62	2.93441
TD0096	TD	Female	23	Europe	P096S01	Non-diarrhea PreTD	54	8	No	60	2.61425
TD0096	TD	Female	23	Europe	P096S02	Diarrhea TD	59	9	No	18	1.29195
TD0097	TD	Male	22	North America	P097S01	Non-diarrhea PreTD	4	1	Yes	65	1.98148
TD0097	TD	Male	22	North America	P097S02	Non-diarrhea PreTD	16	3	Yes	52	2.96156
TD0097	TD	Male	22	North America	P097S03	Diarrhea TD	21	3	Yes	49	2.81444
TD0097	TD	Male	22	North America	P097S04	Non-diarrhea PostTD	24	4	Yes	36	2.60629
TD0098	TD	Female	18	Europe	P098S01	Diarrhea TD	7	1	Yes	48	2.82101
TD0098	TD	Female	18	Europe	P098S02	Non-diarrhea PostTD	16	3	Yes	47	2.70148
TD0098	TD	Female	18	Europe	P098S03	Non-diarrhea PostTD	24	4	Yes	55	3.08606
TD0098	TD	Female	18	Europe	P098S04	Non-diarrhea PostTD	41	6	Yes	63	3.05868
TD0098	TD	Female	18	Europe	P098S05	Non-diarrhea PostTD	45	7	Yes	57	3.10572
TD0098	TD	Female	18	Europe	P098S06	Non-diarrhea PostTD	52	8	Yes	53	2.86061
TD0099	TD	Female	24	North America	P099S01	Diarrhea TD	6	1	No	37	2.09355
TD0099	TD	Female	24	North America	P099S03	Non-diarrhea PostTD	20	3	No	62	2.70294
TD0099	TD	Female	24	North America	P099S04	Non-diarrhea PostTD	30	5	No	69	2.86421
TD0099	TD	Female	24	North America	P099S05	Non-diarrhea PostTD	34	5	No	66	2.90429
TD0101	TD	Female	29	Europe	P101S01	Non-diarrhea PreTD	7	1	No	74	2.88676
TD0101	TD	Female	29	Europe	P101S02	Non-diarrhea PreTD	9	2	No	56	2.21867
TD0101	TD	Female	29	Europe	P101S03	Non-diarrhea PreTD	17	3	No	53	2.47825
TD0101	TD	Female	29	Europe	P101S04	Non-diarrhea PreTD	28	4	No	67	2.83084
TD0101	TD	Female	29	Europe	P101S05	Diarrhea TD	32	5	No	72	2.6987
TD0101	TD	Female	29	Europe	P101S06	Non-diarrhea PostTD	37	6	No	68	2.56491
TD0101	TD	Female	29	Europe	P101S07	Non-diarrhea PostTD	45	7	No	67	2.80765
TD0102	HT	Female	40	Europe	P102S01	Non-diarrhea HT	3	1	No	62	2.90041
TD0102	HT	Female	40	Europe	P102S02	Non-diarrhea HT	11	2	No	49	2.74749
TD0102	HT	Female	40	Europe	P102S03	Non-diarrhea HT	16	3	No	64	2.9115
TD0103	TD	Female	27	North America	P103S01	Non-diarrhea PreTD	32	5	No	52	2.35148
TD0103	TD	Female	27	North America	P103S02	Diarrhea TD	35	5	No	55	2.34439
TD0103	TD	Female	27	North America	P103S04	Non-diarrhea PostTD	49	7	No	71	2.99879
TD0103	TD	Female	27	North America	P103S05	Non-diarrhea PostTD	54	8	No	61	2.37058
TD0103	TD	Female	27	North America	P103S06	Non-diarrhea PostTD	60	9	No	62	2.53532
TD0107	TD	Female	26	Europe	P107S01	Non-diarrhea PreTD	9	2	No	80	2.91778
TD0107	TD	Female	26	Europe	P107S02	Diarrhea TD	11	2	No	80	3.43182
TD0107	TD	Female	26	Europe	P107S03	Non-diarrhea PostTD	18	3	No	56	2.85757
TD0107	TD	Female	26	Europe	P107S04	Non-diarrhea PostTD	27	4	No	70	2.95353
TD0107	TD	Female	26	Europe	P107S05	Non-diarrhea PostTD	32	5	No	71	3.15875
TD0117	HT	Male	23	Other regions	P117S01	Non-diarrhea HT	5	1	No	52	2.42217
TD0117	HT	Male	23	Other regions	P117S02	Non-diarrhea HT	12	2	No	51	2.56427
TD0117	HT	Male	23	Other regions	P117S03	Non-diarrhea HT	19	3	No	49	2.29093
TD0118	HT	Female	25	Europe	P118S01	Non-diarrhea HT	4	1	No	29	1.84022
TD0118	HT	Female	25	Europe	P118S02	Non-diarrhea HT	13	2	No	31	1.49345
TD0118	HT	Female	25	Europe	P118S03	Non-diarrhea HT	19	3	No	31	1.7025
TD0118	HT	Female	25	Europe	P118S04	Non-diarrhea HT	31	5	No	35	2.25354
TD0118	HT	Female	25	Europe	P118S05	Non-diarrhea HT	41	6	No	50	2.57645
TD0119	TD	Female	25	Europe	P119S01	Non-diarrhea PreTD	6	1	No	45	1.70878
TD0119	TD	Female	25	Europe	P119S02	Diarrhea TD	13	2	No	41	1.6105
TD0119	TD	Female	25	Europe	P119S03	Non-diarrhea PostTD	19	3	No	62	2.87164
TD0120	TD	Male	20	North America	P120S01	Non-diarrhea PreTD	3	1	No	77	2.90232
TD0120	TD	Male	20	North America	P120S02	Diarrhea TD	11	2	No	59	3.01591
TD0120	TD	Male	20	North America	P120S03	Non-diarrhea PostTD	13	2	No	71	2.94058
TD0120	TD	Male	20	North America	P120S04	Non-diarrhea PostTD	19	3	No	58	2.97296
TD0121	HT	Female	20	North America	P121S01	Non-diarrhea HT	2	1	No	57	2.72108
TD0121	HT	Female	20	North America	P121S02	Non-diarrhea HT	15	3	No	61	2.96861
TD0126	HT	Male	19	North America	P126S01	Non-diarrhea HT	3	1	No	66	2.88408
TD0126	HT	Male	19	North America	P126S02	Non-diarrhea HT	9	2	No	53	2.41064
TD0126	HT	Male	19	North America	P126S03	Non-diarrhea HT	18	3	No	59	2.63628
TD0127	HT	Female	18	Europe	P127S01	Non-diarrhea HT	5	1	No	58	2.96666
TD0127	HT	Female	18	Europe	P127S02	Non-diarrhea HT	12	2	No	47	2.67843
TD0127	HT	Female	18	Europe	P127S03	Non-diarrhea HT	18	3	No	57	2.77838
TD0127	HT	Female	18	Europe	P127S04	Non-diarrhea HT	26	4	No	57	2.68561
TD0132	TD	Female	19	North America	P132S01	Non-diarrhea PreTD	4	1	No	58	2.61041
TD0132	TD	Female	19	North America	P132S02	Diarrhea TD	8	2	No	63	3.00467
TD0135	HT	Female	28	North America	P135S01	Non-diarrhea HT	8	2	No	20	0.502334
TD0135	HT	Female	28	North America	P135S02	Non-diarrhea HT	15	3	No	68	3.0148
TD0135	HT	Female	28	North America	P135S03	Non-diarrhea HT	22	4	No	50	2.14015
TD0135	HT	Female	28	North America	P135S04	Non-diarrhea HT	29	5	No	52	3.10335
TD0140	TD	Male	21	North America	P140S01	Non-diarrhea PreTD	9	2	No	63	2.43087
TD0140	TD	Male	21	North America	P140S02	Non-diarrhea PreTD	18	3	No	44	2.25906
TD0140	TD	Male	21	North America	P140S03	Non-diarrhea PreTD	28	4	No	30	2.09092
TD0140	TD	Male	21	North America	P140S04	Non-diarrhea PreTD	32	5	No	47	2.2507
TD0140	TD	Male	21	North America	P140S05	Diarrhea TD	40	6	No	57	3.16545
TD0141	TD	Male	19	North America	P141S01	Non-diarrhea PreTD	3	1	Yes	47	2.68338
TD0141	TD	Male	19	North America	P141S02	Non-diarrhea PreTD	14	2	Yes	54	2.34856
TD0141	TD	Male	19	North America	P141S03	Diarrhea TD	20	3	Yes	54	2.85841
TD0141	TD	Male	19	North America	P141S04	Non-diarrhea PostTD	27	4	Yes	60	2.20504
TD0141	TD	Male	19	North America	P141S05	Non-diarrhea PostTD	31	5	Yes	53	2.16863
TD0142	TD	Female	19	North America	P142S01	Non-diarrhea PreTD	6	1	No	77	2.89891
TD0142	TD	Female	19	North America	P142S02	Non-diarrhea PreTD	9	2	No	52	2.42721
TD0142	TD	Female	19	North America	P142S03	Diarrhea TD	17	3	No	76	3.01433
TD0142	TD	Female	19	North America	P142S04	Non-diarrhea PostTD	26	4	No	56	2.63019
TD0142	TD	Female	19	North America	P142S05	Non-diarrhea PostTD	32	5	No	50	2.55619
TD0145	HT	Male	39	Europe	P145S01	Non-diarrhea HT	29	5	No	60	2.86894
TD0145	HT	Male	39	Europe	P145S02	Non-diarrhea HT	38	6	No	76	3.49592
TD0145	HT	Male	39	Europe	P145S03	Non-diarrhea HT	45	7	No	49	2.4986
TD0146	HT	Male	19	North America	P146S01	Non-diarrhea HT	25	4	No	59	3.04585
TD0146	HT	Male	19	North America	P146S02	Non-diarrhea HT	36	6	No	67	3.20877
TD0146	HT	Male	19	North America	P146S03	Non-diarrhea HT	44	7	No	73	2.3673
TD0146	HT	Male	19	North America	P146S04	Non-diarrhea HT	51	8	No	51	2.61849
TD0146	HT	Male	19	North America	P146S05	Non-diarrhea HT	67	10	No	41	2.39871
TD0148	TD	Female	20	North America	P148S01	Non-diarrhea PreTD	9	2	No	53	2.33614
TD0148	TD	Female	20	North America	P148S02	Diarrhea TD	10	2	No	56	2.36391
TD0152	HT	Female	19	North America	P152S01	Non-diarrhea HT	7	1	No	11	1.39831
TD0152	HT	Female	19	North America	P152S02	Non-diarrhea HT	15	3	No	24	1.19047
TD0152	HT	Female	19	North America	P152S03	Non-diarrhea HT	24	4	No	27	1.88003
TD0152	HT	Female	19	North America	P152S04	Non-diarrhea HT	30	5	No	28	2.37415
TD0152	HT	Female	19	North America	P152S05	Non-diarrhea HT	36	6	No	29	2.01695
TD0152	HT	Female	19	North America	P152S06	Non-diarrhea HT	44	7	No	38	1.93655
TD0155	TD	Female	19	North America	P155S01	Diarrhea TD	14	2	No	49	2.60317
TD0155	TD	Female	19	North America	P155S02	Non-diarrhea PostTD	21	3	No	53	2.36352
TD0155	TD	Female	19	North America	P155S03	Non-diarrhea PostTD	37	6	No	62	2.8358
TD0160	TD	Male	39	Europe	P160S01	Diarrhea TD	2	1	No	50	2.43347
TD0160	TD	Male	39	Europe	P160S02	Non-diarrhea PostTD	9	2	No	56	2.63349
TD0166	TD	Female	23	Europe	P166S01	Non-diarrhea PreTD	7	1	No	41	2.4777
TD0166	TD	Female	23	Europe	P166S02	Non-diarrhea PreTD	19	3	No	60	2.5857
TD0166	TD	Female	23	Europe	P166S03	Diarrhea TD	27	4	No	65	3.14196
TD0169	HT	Female	22	North America	P169S01	Non-diarrhea HT	6	1	No	50	2.58508
TD0169	HT	Female	22	North America	P169S02	Non-diarrhea HT	15	3	No	63	2.54567
TD0169	HT	Female	22	North America	P169S03	Non-diarrhea HT	25	4	No	64	2.78012
TD0171	TD	Female	23	Europe	P171S01	Non-diarrhea PreTD	13	2	No	82	2.85447
TD0171	TD	Female	23	Europe	P171S02	Diarrhea TD	20	3	No	81	2.93048
TD0177	TD	Female	30	Europe	P177S01	Non-diarrhea PreTD	8	2	No	39	2.46309
TD0177	TD	Female	30	Europe	P177S02	Non-diarrhea PreTD	16	3	No	54	2.44213
TD0177	TD	Female	30	Europe	P177S03	Diarrhea TD	19	3	No	59	2.40524
TD0177	TD	Female	30	Europe	P177S04	Non-diarrhea PostTD	41	6	No	50	2.39343
TD0179	TD	Female	20	North America	P179S01	Non-diarrhea PreTD	3	1	No	41	1.7735
TD0179	TD	Female	20	North America	P179S02	Diarrhea TD	5	1	No	42	1.95366
TD0180	TD	Female	22	Europe	P180S01	Non-diarrhea PreTD	7	1	No	60	2.9124
TD0180	TD	Female	22	Europe	P180S02	Non-diarrhea PreTD	16	3	No	72	2.91847
TD0180	TD	Female	22	Europe	P180S03	Non-diarrhea PreTD	22	4	No	58	3.06918
TD0180	TD	Female	22	Europe	P180S04	Diarrhea TD	30	5	No	65	3.19653
TD0194	TD	Male	48	North America	P194S01	Diarrhea TD	28	4	Yes	59	3.21382
TD0194	TD	Male	48	North America	P194S02	Non-diarrhea PostTD	42	6	Yes	43	2.51773
TD0197	TD	Female	18	Europe	P197S01	Diarrhea TD	39	6	No	60	2.82852
TD0197	TD	Female	18	Europe	P197S02	Non-diarrhea PostTD	47	7	No	65	2.51792
TD0200	TD	Female	31	Other regions	P200S01	Diarrhea TD	9	2	Yes	54	2.31572
TD0200	TD	Female	31	Other regions	P200S02	Non-diarrhea PostTD	10	2	Yes	56	2.6652
TD0204	TD	Male	21	Europe	P204S01	Diarrhea TD	17	3	Yes	33	1.7482
TD0204	TD	Male	21	Europe	P204S02	Non-diarrhea PostTD	25	4	Yes	31	2.17341
TD0207	HT	Female	24	North America	P207S01	Non-diarrhea HT	12	2	No	39	1.49971
TD0207	HT	Female	24	North America	P207S02	Non-diarrhea HT	34	5	No	51	2.44845
TD0207	HT	Female	24	North America	P207S03	Non-diarrhea HT	55	8	No	50	1.94839
TD0209	TD	Female	20	North America	P209S01	Non-diarrhea PreTD	12	2	No	56	3.07572
TD0209	TD	Female	20	North America	P209S02	Non-diarrhea PreTD	27	4	No	79	2.9972
TD0209	TD	Female	20	North America	P209S03	Non-diarrhea PreTD	34	5	No	46	1.88511
TD0209	TD	Female	20	North America	P209S04	Non-diarrhea PreTD	41	6	No	51	2.52834
TD0209	TD	Female	20	North America	P209S05	Diarrhea TD	44	7	No	61	2.50404
TD0209	TD	Female	20	North America	P209S06	Non-diarrhea PostTD	54	8	No	54	2.96047
TD0209	TD	Female	20	North America	P209S07	Non-diarrhea PostTD	59	9	No	56	2.83044
TD0209	TD	Female	20	North America	P209S08	Non-diarrhea PostTD	67	10	No	65	2.88631
TD0213	TD	Female	25	Europe	P213S01	Non-diarrhea PreTD	4	1	Yes	73	2.91097
TD0213	TD	Female	25	Europe	P213S02	Non-diarrhea PreTD	15	3	Yes	72	3.01638
TD0213	TD	Female	25	Europe	P213S03	Non-diarrhea PreTD	25	4	Yes	71	2.72344
TD0213	TD	Female	25	Europe	P213S04	Non-diarrhea PreTD	32	5	Yes	75	3.03537
TD0213	TD	Female	25	Europe	P213S05	Non-diarrhea PreTD	38	6	Yes	70	3.08352
TD0213	TD	Female	25	Europe	P213S06	Diarrhea TD	43	7	Yes	70	2.97405
TD0213	TD	Female	25	Europe	P213S07	Non-diarrhea PostTD	50	8	Yes	75	3.215
TD0213	TD	Female	25	Europe	P213S08	Non-diarrhea PostTD	64	10	Yes	78	3.09227
TD0216	TD	Female	21	Europe	P216S01	Non-diarrhea PreTD	13	2	No	62	2.74036
TD0216	TD	Female	21	Europe	P216S02	Non-diarrhea PreTD	21	3	No	60	2.71887
TD0216	TD	Female	21	Europe	P216S03	Non-diarrhea PreTD	32	5	No	60	2.59693
TD0216	TD	Female	21	Europe	P216S04	Non-diarrhea PreTD	35	5	No	48	2.8427
TD0216	TD	Female	21	Europe	P216S05	Diarrhea TD	39	6	No	61	3.22397
TD0216	TD	Female	21	Europe	P216S06	Non-diarrhea PostTD	47	7	No	59	2.75569
TD0216	TD	Female	21	Europe	P216S07	Non-diarrhea PostTD	54	8	No	66	2.84851
TD0216	TD	Female	21	Europe	P216S08	Non-diarrhea PostTD	60	9	No	69	3.32225
TD0216	TD	Female	21	Europe	P216S09	Non-diarrhea PostTD	61	9	No	65	2.90067
TD0216	TD	Female	21	Europe	P216S10	Non-diarrhea PostTD	68	10	No	65	3.4043
TD0216	TD	Female	21	Europe	P216S11	Non-diarrhea PostTD	75	11	No	65	3.31182
TD0217	HT	Female	18	Europe	P217S01	Non-diarrhea HT	21	3	No	33	2.43752
TD0217	HT	Female	18	Europe	P217S02	Non-diarrhea HT	35	5	No	30	2.38305
TD0217	HT	Female	18	Europe	P217S03	Non-diarrhea HT	43	7	No	57	2.80428
TD0217	HT	Female	18	Europe	P217S04	Non-diarrhea HT	56	8	No	54	2.8988
TD0217	HT	Female	18	Europe	P217S05	Non-diarrhea HT	67	10	No	79	3.01229
TD0217	HT	Female	18	Europe	P217S06	Non-diarrhea HT	77	11	No	52	3.03598
TD0217	HT	Female	18	Europe	P217S07	Non-diarrhea HT	90	13	No	60	2.90506
TD0218	TD	Female	63	Europe	P218S01	Non-diarrhea PreTD	4	1	Yes	52	2.79927
TD0218	TD	Female	63	Europe	P218S02	Diarrhea TD	7	1	Yes	44	1.36817
TD0218	TD	Female	63	Europe	P218S03	Non-diarrhea PostTD	11	2	Yes	57	2.91345
TD0218	TD	Female	63	Europe	P218S04	Non-diarrhea PostTD	21	3	Yes	60	2.87076
TD0218	TD	Female	63	Europe	P218S05	Non-diarrhea PostTD	28	4	Yes	62	3.16141
TD0218	TD	Female	63	Europe	P218S06	Non-diarrhea PostTD	36	6	Yes	56	2.62778
TD0218	TD	Female	63	Europe	P218S07	Non-diarrhea PostTD	43	7	Yes	37	1.53947
TD0225	HT	Female	33	North America	P225S01	Non-diarrhea HT	5	1	No	88	3.26453
TD0225	HT	Female	33	North America	P225S02	Non-diarrhea HT	26	4	No	57	3.08264
TD0225	HT	Female	33	North America	P225S03	Non-diarrhea HT	33	5	No	63	2.47651
TD0226	TD	Female	22	Europe	P226S01	Non-diarrhea PreTD	5	1	No	68	2.83791
TD0226	TD	Female	22	Europe	P226S02	Non-diarrhea PreTD	17	3	No	70	2.92084
TD0226	TD	Female	22	Europe	P226S03	Non-diarrhea PreTD	32	5	No	60	3.08378
TD0226	TD	Female	22	Europe	P226S04	Non-diarrhea PreTD	37	6	No	69	3.12774
TD0226	TD	Female	22	Europe	P226S05	Non-diarrhea PreTD	39	6	No	58	3.12068
TD0226	TD	Female	22	Europe	P226S06	Diarrhea TD	60	9	No	74	3.12565
TD0226	TD	Female	22	Europe	P226S07	Non-diarrhea PostTD	64	10	No	86	3.36483
TD0227	TD	Male	23	Europe	P227S01	Diarrhea TD	38	6	No	79	2.81154
TD0227	TD	Male	23	Europe	P227S02	Non-diarrhea PostTD	46	7	No	39	2.41712
TD0227	TD	Male	23	Europe	P227S03	Non-diarrhea PostTD	53	8	No	85	3.19703
TD0229	TD	Male	19	Other regions	P229S01	Diarrhea TD	10	2	No	61	3.11756
TD0229	TD	Male	19	Other regions	P229S02	Non-diarrhea PostTD	42	6	No	66	2.95204
TD0229	TD	Male	19	Other regions	P229S03	Non-diarrhea PostTD	76	11	No	58	3.04217
TD0230	TD	Male	19	North America	P230S01	Non-diarrhea PreTD	36	6	No	57	2.90725
TD0230	TD	Male	19	North America	P230S02	Non-diarrhea PreTD	43	7	No	44	2.33217
TD0230	TD	Male	19	North America	P230S03	Non-diarrhea PreTD	50	8	No	61	2.67583
TD0230	TD	Male	19	North America	P230S04	Diarrhea TD	52	8	No	57	2.86186
TD0230	TD	Male	19	North America	P230S05	Non-diarrhea PostTD	63	9	No	49	2.75569
TD0230	TD	Male	19	North America	P230S06	Non-diarrhea PostTD	69	10	No	54	2.37382
TD0233	HT	Female	40	Europe	P233S01	Non-diarrhea HT	3	1	No	61	2.74871
TD0233	HT	Female	40	Europe	P233S02	Non-diarrhea HT	13	2	No	59	2.96984
TD0233	HT	Female	40	Europe	P233S03	Non-diarrhea HT	19	3	No	66	3.03444
TD0233	HT	Female	40	Europe	P233S04	Non-diarrhea HT	26	4	No	58	2.70556
TD0233	HT	Female	40	Europe	P233S05	Non-diarrhea HT	32	5	No	65	2.72803
TD0233	HT	Female	40	Europe	P233S06	Non-diarrhea HT	37	6	No	67	3.10861
TD0234	HT	Male	18	Europe	P234S01	Non-diarrhea HT	12	2	No	72	2.92313
TD0234	HT	Male	18	Europe	P234S02	Non-diarrhea HT	24	4	No	67	2.9088
TD0234	HT	Male	18	Europe	P234S03	Non-diarrhea HT	38	6	No	53	2.28478
TD0234	HT	Male	18	Europe	P234S04	Non-diarrhea HT	62	9	No	70	2.70314
TD0234	HT	Male	18	Europe	P234S05	Non-diarrhea HT	75	11	No	59	3.09468
TD0236	TD	Female	21	Europe	P236S01	Diarrhea TD	19	3	Yes	69	3.10808
TD0236	TD	Female	21	Europe	P236S02	Non-diarrhea PostTD	27	4	Yes	69	3.08669
TD0236	TD	Female	21	Europe	P236S03	Non-diarrhea PostTD	45	7	Yes	68	2.76116
TD0236	TD	Female	21	Europe	P236S04	Non-diarrhea PostTD	54	8	Yes	64	2.57936
TD0239	TD	Female	26	Other regions	P239S01	Non-diarrhea PreTD	15	3	No	55	2.85239
TD0239	TD	Female	26	Other regions	P239S02	Diarrhea TD	22	4	No	57	2.50972
TD0240	HT	Female	19	North America	P240S01	Non-diarrhea HT	6	1	No	59	2.78963
TD0240	HT	Female	19	North America	P240S02	Non-diarrhea HT	13	2	No	57	2.86837
TD0240	HT	Female	19	North America	P240S03	Non-diarrhea HT	20	3	No	53	3.00366
TD0240	HT	Female	19	North America	P240S04	Non-diarrhea HT	27	4	No	50	2.61934
TD0240	HT	Female	19	North America	P240S05	Non-diarrhea HT	35	5	No	51	2.79601
TD0240	HT	Female	19	North America	P240S06	Non-diarrhea HT	41	6	No	58	2.99975
TD0240	HT	Female	19	North America	P240S07	Non-diarrhea HT	53	8	No	51	3.10442
TD0240	HT	Female	19	North America	P240S08	Non-diarrhea HT	61	9	No	35	2.71042
TD0240	HT	Female	19	North America	P240S09	Non-diarrhea HT	73	11	No	57	2.32473
TD0245	HT	Male	40	Europe	P245S01	Non-diarrhea HT	5	1	No	62	2.99955
TD0245	HT	Male	40	Europe	P245S02	Non-diarrhea HT	13	2	No	64	2.86381
TD0245	HT	Male	40	Europe	P245S03	Non-diarrhea HT	29	5	No	64	2.87843
TD0246	TD	Male	18	Europe	P246S01	Diarrhea TD	10	2	Yes	41	2.61736
TD0246	TD	Male	18	Europe	P246S02	Non-diarrhea PostTD	32	5	Yes	62	2.83146
TD0246	TD	Male	18	Europe	P246S03	Non-diarrhea PostTD	45	7	Yes	67	3.01586
TD0250	TD	Female	37	Other regions	P250S01	Non-diarrhea PreTD	22	4	No	52	2.63028
TD0250	TD	Female	37	Other regions	P250S02	Diarrhea TD	23	4	No	65	3.18663
TD0253	HT	Female	20	Europe	P253S01	Non-diarrhea HT	5	1	No	58	2.38519
TD0253	HT	Female	20	Europe	P253S02	Non-diarrhea HT	12	2	No	58	2.96155
TD0253	HT	Female	20	Europe	P253S03	Non-diarrhea HT	19	3	No	63	3.17747
TD0255	TD	Female	64	North America	P255S01	Diarrhea TD	8	2	No	53	2.36081
TD0255	TD	Female	64	North America	P255S02	Non-diarrhea PostTD	16	3	No	43	2.30885
TD0255	TD	Female	64	North America	P255S03	Non-diarrhea PostTD	23	4	No	60	3.05827
TD0255	TD	Female	64	North America	P255S04	Non-diarrhea PostTD	30	5	No	67	2.97942
TD0255	TD	Female	64	North America	P255S05	Non-diarrhea PostTD	37	6	No	87	2.99947
TD0255	TD	Female	64	North America	P255S06	Non-diarrhea PostTD	45	7	No	79	3.3355
TD0256	TD	Female	55	North America	P256S01	Diarrhea TD	9	2	No	52	2.60837
TD0256	TD	Female	55	North America	P256S02	Non-diarrhea PostTD	16	3	No	55	2.85425
TD0256	TD	Female	55	North America	P256S03	Non-diarrhea PostTD	23	4	No	49	2.64103
TD0256	TD	Female	55	North America	P256S04	Non-diarrhea PostTD	30	5	No	51	2.46555
TD0256	TD	Female	55	North America	P256S05	Non-diarrhea PostTD	37	6	No	58	2.99027
TD0256	TD	Female	55	North America	P256S06	Non-diarrhea PostTD	45	7	No	59	3.07078
TD0258	TD	Female	22	Europe	P258S01	Diarrhea TD	56	8	Yes	61	2.87779
TD0258	TD	Female	22	Europe	P258S02	Non-diarrhea PostTD	64	10	Yes	40	2.32774
TD0258	TD	Female	22	Europe	P258S03	Non-diarrhea PostTD	70	10	Yes	54	2.16792
TD0263	TD	Female	19	Europe	P263S01	Diarrhea TD	40	6	No	62	2.70768
TD0263	TD	Female	19	Europe	P263S02	Non-diarrhea PostTD	45	7	No	61	3.0239
TD0263	TD	Female	19	Europe	P263S03	Non-diarrhea PostTD	52	8	No	31	2.13529
TD0272	HT	Female	26	Europe	P272S01	Non-diarrhea HT	38	6	No	71	2.66786
TD0272	HT	Female	26	Europe	P272S02	Non-diarrhea HT	45	7	No	77	2.85527
TD0272	HT	Female	26	Europe	P272S03	Non-diarrhea HT	53	8	No	64	3.14529
TD0272	HT	Female	26	Europe	P272S04	Non-diarrhea HT	59	9	No	65	2.99316
TD0272	HT	Female	26	Europe	P272S05	Non-diarrhea HT	68	10	No	62	2.75246
TD0272	HT	Female	26	Europe	P272S06	Non-diarrhea HT	75	11	No	62	2.71616
TD0272	HT	Female	26	Europe	P272S07	Non-diarrhea HT	81	12	No	61	2.51225
TD0272	HT	Female	26	Europe	P272S08	Non-diarrhea HT	87	13	No	61	2.77419
TD0278	TD	Male	34	Europe	P278S01	Diarrhea TD	5	1	No	57	3.18004
TD0278	TD	Male	34	Europe	P278S02	Non-diarrhea PostTD	9	2	No	36	1.44226
TD0278	TD	Male	34	Europe	P278S03	Non-diarrhea PostTD	19	3	No	53	2.30769
TD0279	HT	Female	18	Europe	P279S04	Non-diarrhea HT	24	4	No	54	2.99215
TD0279	HT	Female	18	Europe	P279S05	Non-diarrhea HT	33	5	No	55	2.94639
TD0279	HT	Female	18	Europe	P279S06	Non-diarrhea HT	45	7	No	52	2.64696
TD0279	HT	Female	18	Europe	P279S07	Non-diarrhea HT	50	8	No	66	2.68774
TD0288	HT	Female	20	North America	P288S01	Non-diarrhea HT	4	1	No	56	2.8798
TD0288	HT	Female	20	North America	P288S02	Non-diarrhea HT	11	2	No	56	2.52073
TD0288	HT	Female	20	North America	P288S03	Non-diarrhea HT	18	3	No	67	2.48361
TD0289	HT	Male	19	North America	P289S01	Non-diarrhea HT	3	1	No	80	2.72407
TD0289	HT	Male	19	North America	P289S02	Non-diarrhea HT	12	2	No	78	2.85639
TD0289	HT	Male	19	North America	P289S03	Non-diarrhea HT	17	3	No	72	2.67591
TD0290	HT	Female	23	Europe	P290S01	Non-diarrhea HT	9	2	No	53	2.47123
TD0290	HT	Female	23	Europe	P290S02	Non-diarrhea HT	16	3	No	41	2.71892
TD0290	HT	Female	23	Europe	P290S03	Non-diarrhea HT	25	4	No	47	2.58486
TD0290	HT	Female	23	Europe	P290S04	Non-diarrhea HT	31	5	No	49	2.26402
TD0290	HT	Female	23	Europe	P290S05	Non-diarrhea HT	38	6	No	43	2.2826
TD0296	HT	Female	34	North America	P296S01	Non-diarrhea HT	4	1	No	62	3.02452
TD0296	HT	Female	34	North America	P296S02	Non-diarrhea HT	9	2	No	73	3.0171
TD0296	HT	Female	34	North America	P296S03	Non-diarrhea HT	23	4	No	56	2.6886
TD0309	HT	Female	25	Europe	P309S01	Non-diarrhea HT	11	2	No	57	2.99804
TD0309	HT	Female	25	Europe	P309S02	Non-diarrhea HT	17	3	No	79	2.91975
TD0309	HT	Female	25	Europe	P309S03	Non-diarrhea HT	24	4	No	70	3.23084
TD0315	HT	Male	24	Other regions	P315S01	Non-diarrhea HT	3	1	No	65	2.77924
TD0315	HT	Male	24	Other regions	P315S02	Non-diarrhea HT	11	2	No	58	2.85888
TD0315	HT	Male	24	Other regions	P315S03	Non-diarrhea HT	17	3	No	60	2.82775
TD0315	HT	Male	24	Other regions	P315S04	Non-diarrhea HT	24	4	No	66	2.74164
TD0318	HT	Female	19	Europe	P318S01	Non-diarrhea HT	5	1	No	65	2.97729
TD0318	HT	Female	19	Europe	P318S02	Non-diarrhea HT	14	2	No	74	3.25313
TD0318	HT	Female	19	Europe	P318S03	Non-diarrhea HT	25	4	No	64	2.73769
TD0318	HT	Female	19	Europe	P318S04	Non-diarrhea HT	34	5	No	84	3.2716
TD0318	HT	Female	19	Europe	P318S05	Non-diarrhea HT	39	6	No	68	3.39597
TD0318	HT	Female	19	Europe	P318S06	Non-diarrhea HT	48	7	No	68	3.33551
TD0320	HT	Female	50	Europe	P320S01	Non-diarrhea HT	6	1	No	51	2.73192
TD0320	HT	Female	50	Europe	P320S02	Non-diarrhea HT	14	2	No	69	2.90391
TD0320	HT	Female	50	Europe	P320S03	Non-diarrhea HT	19	3	No	60	2.80838
TD0322	TD	Female	22	Europe	P322S01	Diarrhea TD	26	4	No	51	2.90807
TD0322	TD	Female	22	Europe	P322S02	Non-diarrhea PostTD	33	5	No	36	2.78012
TD0322	TD	Female	22	Europe	P322S03	Non-diarrhea PostTD	37	6	No	41	2.41946
TD0323	TD	Female	40	Europe	P323S01	Non-diarrhea PreTD	5	1	Yes	65	2.66373
TD0323	TD	Female	40	Europe	P323S03	Non-diarrhea PostTD	26	4	Yes	69	2.61575
TD0323	TD	Female	40	Europe	P323S04	Non-diarrhea PostTD	26	4	Yes	50	2.43698
TD0323	TD	Female	40	Europe	P323S05	Non-diarrhea PostTD	29	5	Yes	40	2.75377
TD0326	TD	Female	27	North America	P326S01	Diarrhea TD	7	1	Yes	69	3.03881
TD0326	TD	Female	27	North America	P326S02	Non-diarrhea PostTD	13	2	Yes	45	2.38844
TD0334	TD	Male	26	Other regions	P334S01	Non-diarrhea PreTD	3	1	No	60	2.96452
TD0334	TD	Male	26	Other regions	P334S02	Non-diarrhea PreTD	9	2	No	45	2.31126
TD0334	TD	Male	26	Other regions	P334S03	Diarrhea TD	16	3	No	63	3.19406
TD0334	TD	Male	26	Other regions	P334S04	Non-diarrhea PostTD	25	4	No	53	2.67707
TD0336	TD	Female	22	Europe	P336S01	Diarrhea TD	8	2	Yes	66	2.87661
TD0336	TD	Female	22	Europe	P336S02	Non-diarrhea PostTD	22	4	Yes	35	1.8289
TD0339	HT	Male	26	Europe	P339S01	Non-diarrhea HT	19	3	No	51	2.8433
TD0339	HT	Male	26	Europe	P339S02	Non-diarrhea HT	27	4	No	59	2.8545
TD0339	HT	Male	26	Europe	P339S03	Non-diarrhea HT	34	5	No	66	2.99643
TD0339	HT	Male	26	Europe	P339S04	Non-diarrhea HT	41	6	No	67	3.01382
TD0339	HT	Male	26	Europe	P339S05	Non-diarrhea HT	47	7	No	50	2.85738
TD0339	HT	Male	26	Europe	P339S06	Non-diarrhea HT	55	8	No	65	2.89406
TD0339	HT	Male	26	Europe	P339S07	Non-diarrhea HT	64	10	No	56	2.79994
TD0339	HT	Male	26	Europe	P339S08	Non-diarrhea HT	69	10	No	61	2.94686
TD0340	TD	Female	26	North America	P340S01	Non-diarrhea PreTD	1	1	No	70	2.80449
TD0340	TD	Female	26	North America	P340S02	Diarrhea TD	2	1	No	70	2.77393
TD0340	TD	Female	26	North America	P340S03	Non-diarrhea PostTD	10	2	No	62	2.44547
TD0340	TD	Female	26	North America	P340S04	Non-diarrhea PostTD	16	3	No	69	2.92265
TD0340	TD	Female	26	North America	P340S05	Non-diarrhea PostTD	22	4	No	57	2.78239
TD0340	TD	Female	26	North America	P340S06	Non-diarrhea PostTD	33	5	No	59	2.5296
TD0341	TD	Female	23	Europe	P341S01	Diarrhea TD	11	2	Yes	64	2.68623
TD0341	TD	Female	23	Europe	P341S02	Non-diarrhea PostTD	18	3	Yes	63	2.80145
TD0341	TD	Female	23	Europe	P341S03	Non-diarrhea PostTD	41	6	Yes	49	2.387
TD0341	TD	Female	23	Europe	P341S04	Non-diarrhea PostTD	49	7	Yes	56	2.154
TD0342	TD	Female	19	Europe	P342S01	Non-diarrhea PreTD	6	1	Yes	69	2.8367
TD0342	TD	Female	19	Europe	P342S02	Non-diarrhea PreTD	35	5	Yes	61	2.71621
TD0342	TD	Female	19	Europe	P342S03	Non-diarrhea PreTD	38	6	Yes	46	2.66999
TD0342	TD	Female	19	Europe	P342S04	Diarrhea TD	46	7	Yes	63	2.85668
TD0342	TD	Female	19	Europe	P342S05	Non-diarrhea PostTD	55	8	Yes	42	2.5833
TD0343	TD	Male	41	Europe	P343S01	Diarrhea TD	4	1	Yes	53	1.9829
TD0343	TD	Male	41	Europe	P343S02	Non-diarrhea PostTD	8	2	Yes	53	2.59068
TD0346	TD	Female	26	Europe	P346S01	Non-diarrhea PreTD	69	10	No	65	2.58849
TD0346	TD	Female	26	Europe	P346S03	Diarrhea TD	83	12	No	57	2.72659
TD0351	HT	Female	31	Europe	P351S01	Non-diarrhea HT	8	2	No	61	2.91623
TD0351	HT	Female	31	Europe	P351S02	Non-diarrhea HT	14	2	No	46	2.48747
TD0351	HT	Female	31	Europe	P351S03	Non-diarrhea HT	21	3	No	63	3.01621
TD0351	HT	Female	31	Europe	P351S04	Non-diarrhea HT	27	4	No	53	3.07143
TD0351	HT	Female	31	Europe	P351S05	Non-diarrhea HT	33	5	No	60	3.04072
TD0357	TD	Female	64	Europe	P357S01	Non-diarrhea PreTD	18	3	Yes	52	2.3369
TD0357	TD	Female	64	Europe	P357S02	Non-diarrhea PreTD	25	4	Yes	58	2.46204
TD0357	TD	Female	64	Europe	P357S03	Non-diarrhea PreTD	34	5	Yes	58	2.92552
TD0357	TD	Female	64	Europe	P357S04	Diarrhea TD	36	6	Yes	67	3.22633
TD0357	TD	Female	64	Europe	P357S05	Non-diarrhea PostTD	45	7	Yes	56	2.66583
TD0358	HT	Male	22	Europe	P358S01	Non-diarrhea HT	10	2	No	63	2.8166
TD0358	HT	Male	22	Europe	P358S02	Non-diarrhea HT	16	3	No	54	2.53026
TD0358	HT	Male	22	Europe	P358S03	Non-diarrhea HT	24	4	No	60	2.58954
TD0358	HT	Male	22	Europe	P358S04	Non-diarrhea HT	29	5	No	68	2.4729
TD0359	TD	Female	19	Europe	P359S01	Non-diarrhea PreTD	11	2	No	62	2.98482
TD0359	TD	Female	19	Europe	P359S02	Non-diarrhea PreTD	22	4	No	66	2.97389
TD0359	TD	Female	19	Europe	P359S03	Non-diarrhea PreTD	30	5	No	66	2.60347
TD0359	TD	Female	19	Europe	P359S04	Diarrhea TD	45	7	No	56	2.75677
TD0359	TD	Female	19	Europe	P359S05	Non-diarrhea PostTD	52	8	No	57	2.66021
TD0376	TD	Female	21	North America	P376S01	Non-diarrhea PreTD	6	1	No	68	2.52309
TD0376	TD	Female	21	North America	P376S02	Diarrhea TD	9	2	No	39	1.91566
TD0379	HT	Male	22	North America	P379S01	Non-diarrhea HT	10	2	No	68	2.62499
TD0379	HT	Male	22	North America	P379S02	Non-diarrhea HT	19	3	No	65	3.0682
TD0379	HT	Male	22	North America	P379S03	Non-diarrhea HT	41	6	No	67	2.8942
TD0386	TD	Male	27	Europe	P386S01	Diarrhea TD	10	2	Yes	60	2.65064
TD0386	TD	Male	27	Europe	P386S02	Non-diarrhea PostTD	20	3	Yes	66	3.10311
TD0386	TD	Male	27	Europe	P386S04	Non-diarrhea PostTD	33	5	Yes	48	2.6539
TD0386	TD	Male	27	Europe	P386S05	Non-diarrhea PostTD	44	7	Yes	69	2.98809
TD0396	TD	Female	51	North America	P396S01	Non-diarrhea PreTD	6	1	No	60	2.51913
TD0396	TD	Female	51	North America	P396S02	Diarrhea TD	13	2	No	69	2.60626
TD0401	TD	Female	20	Europe	P401S01	Diarrhea TD	33	5	Yes	72	3.07467
TD0401	TD	Female	20	Europe	P401S02	Non-diarrhea PostTD	52	8	Yes	67	2.58299
TD0401	TD	Female	20	Europe	P401S03	Non-diarrhea PostTD	55	8	Yes	60	2.49136
TD0401	TD	Female	20	Europe	P401S04	Non-diarrhea PostTD	63	9	Yes	70	2.90202
TD0402	TD	Male	19	North America	P402S01	Diarrhea TD	23	4	Yes	55	3.03704
TD0402	TD	Male	19	North America	P402S02	Non-diarrhea PostTD	30	5	Yes	41	2.58644
TD0405	HT	Male	55	Europe	P405S01	Non-diarrhea HT	62	9	No	59	2.6884
TD0405	HT	Male	55	Europe	P405S02	Non-diarrhea HT	68	10	No	64	2.91947
TD0405	HT	Male	55	Europe	P405S03	Non-diarrhea HT	74	11	No	43	2.19638
TD0405	HT	Male	55	Europe	P405S04	Non-diarrhea HT	82	12	No	57	2.96061
TD0405	HT	Male	55	Europe	P405S05	Non-diarrhea HT	91	13	No	68	2.95743
TD0410	HT	Male	29	Europe	P410S01	Non-diarrhea HT	6	1	No	64	2.72704
TD0410	HT	Male	29	Europe	P410S02	Non-diarrhea HT	13	2	No	55	1.86634
TD0410	HT	Male	29	Europe	P410S03	Non-diarrhea HT	19	3	No	51	2.60667
TD0416	TD	Male	24	Europe	P416S01	Non-diarrhea PreTD	7	1	No	70	2.92567
TD0416	TD	Male	24	Europe	P416S02	Diarrhea TD	11	2	No	70	2.79221
TD0417	TD	Male	23	Europe	P417S01	Non-diarrhea PreTD	7	1	No	70	3.02598
TD0417	TD	Male	23	Europe	P417S02	Diarrhea TD	10	2	No	72	3.17384
TD0420	HT	Female	41	North America	P420S01	Non-diarrhea HT	5	1	No	59	2.79689
TD0420	HT	Female	41	North America	P420S02	Non-diarrhea HT	12	2	No	54	2.64483
TD0420	HT	Female	41	North America	P420S03	Non-diarrhea HT	20	3	No	67	2.99647
TD0420	HT	Female	41	North America	P420S04	Non-diarrhea HT	45	7	No	71	2.80359
TD0420	HT	Female	41	North America	P420S05	Non-diarrhea HT	53	8	No	60	2.98267
TD0420	HT	Female	41	North America	P420S06	Non-diarrhea HT	61	9	No	56	2.78613
TD0420	HT	Female	41	North America	P420S07	Non-diarrhea HT	69	10	No	53	2.69913
TD0420	HT	Female	41	North America	P420S08	Non-diarrhea HT	74	11	No	62	2.9379
TD0420	HT	Female	41	North America	P420S09	Non-diarrhea HT	81	12	No	57	3.00717
TD0420	HT	Female	41	North America	P420S10	Non-diarrhea HT	89	13	No	57	2.80309
TD0429	TD	Male	26	Europe	P429S01	Diarrhea TD	5	1	No	68	3.29285
TD0429	TD	Male	26	Europe	P429S02	Non-diarrhea PostTD	12	2	No	58	2.36055
TD0456	TD	Male	26	Europe	P456S01	Non-diarrhea PreTD	3	1	No	54	2.97707
TD0456	TD	Male	26	Europe	P456S02	Non-diarrhea PreTD	13	2	No	56	2.86337
TD0456	TD	Male	26	Europe	P456S03	Diarrhea TD	23	4	No	70	3.19878

## Sheet: SD07
Fig. 2b and Supplementary Table 4b
Sample_id	Subject_id	Traveler_type	Sex	Age	Region	Length_of_stay_in_days	Total_duration_in_days	Abx_dur_stay	Sample_code	Stool_grade	Episode_id	Rel_d_days	Sample_type	Richness	Shannon
P002S08	TD0002	TD	Male	22	North America	55	60	No	A	Grade-1	TD0002_1	-5	Non-diarrhea PreTD	73	3.06012
P002S09	TD0002	TD	Male	22	North America	60	60	No	D	Grade-3	TD0002_1	0	Diarrhea TD	82	3.0835
P004S10	TD0004	TD	Male	25	North America	76	91	Yes	A	Grade-1	TD0004_1	-1	Non-diarrhea PreTD	65	2.93966
P004S11	TD0004	TD	Male	25	North America	77	91	Yes	D	Grade-3	TD0004_1	0	Diarrhea TD	70	3.27231
P004S12	TD0004	TD	Male	25	North America	91	91	Yes	A	Grade-1	TD0004_1	14	Non-diarrhea PostTD	69	3.18211
P005S07	TD0005	TD	Female	24	North America	54	90	No	A	Grade-1	TD0005_1	-3	Non-diarrhea PreTD	57	2.78629
P005S08	TD0005	TD	Female	24	North America	57	90	No	D	Grade-3	TD0005_1	0	Diarrhea TD	57	3.03571
P005S09	TD0005	TD	Female	24	North America	70	90	No	A	Grade-1	TD0005_1	13	Non-diarrhea PostTD	49	2.95811
P006S03	TD0006	TD	Female	21	North America	28	173	Yes	A	Grade-1	TD0006_1	-7	Non-diarrhea PreTD	58	2.71365
P006S04	TD0006	TD	Female	21	North America	35	173	Yes	D	Grade-2	TD0006_1	0	Diarrhea TD	61	2.25806
P006S05	TD0006	TD	Female	21	North America	43	173	Yes	A	Grade-2	TD0006_1	8	Non-diarrhea PostTD	67	2.81562
P009S02	TD0009	TD	Male	22	Europe	9	16	No	A	Grade-1	TD0009_1	-7	Non-diarrhea PreTD	84	3.03861
P009S03	TD0009	TD	Male	22	Europe	16	16	No	D	Grade-3	TD0009_1	0	Diarrhea TD	51	2.8999
P014S02	TD0014	TD	Female	26	North America	14	17	No	A	Grade-1	TD0014_1	-1	Non-diarrhea PreTD	61	2.40309
P014S03	TD0014	TD	Female	26	North America	15	17	No	D	Grade-3	TD0014_1	0	Diarrhea TD	56	2.42019
P024S01	TD0024	TD	Female	24	Europe	5	21	No	A	Grade-2	TD0024_1	-13	Non-diarrhea PreTD	52	2.83486
P024S02	TD0024	TD	Female	24	Europe	18	21	No	D	Grade-3	TD0024_1	0	Diarrhea TD	24	0.797247
P025S01	TD0025	TD	Male	24	Europe	9	25	Yes	D	Grade-3	TD0025_1	0	Diarrhea TD	60	2.87948
P025S02	TD0025	TD	Male	24	Europe	16	25	Yes	A	Grade-1	TD0025_1	7	Non-diarrhea PostTD	55	2.90468
P035S06	TD0035	TD	Male	31	North America	61	95	Yes	A	Grade-1	TD0035_1	-7	Non-diarrhea PreTD	57	3.08465
P035S07	TD0035	TD	Male	31	North America	68	95	Yes	D	Grade-3	TD0035_1	0	Diarrhea TD	52	2.59306
P035S08	TD0035	TD	Male	31	North America	75	95	Yes	A	Grade-1	TD0035_1	7	Non-diarrhea PostTD	45	2.36201
P038S07	TD0038	TD	Male	18	North America	46	68	Yes	A	Grade-2	TD0038_1	-6	Non-diarrhea PreTD	38	2.11991
P038S08	TD0038	TD	Male	18	North America	52	68	Yes	D	Grade-3	TD0038_1	0	Diarrhea TD	56	1.80126
P038S09	TD0038	TD	Male	18	North America	61	68	Yes	A	Grade-1	TD0038_1	9	Non-diarrhea PostTD	44	2.72379
P042S04	TD0042	TD	Female	23	Europe	83	111	No	A	Grade-1	TD0042_1	-10	Non-diarrhea PreTD	49	2.71891
P042S05	TD0042	TD	Female	23	Europe	93	111	No	D	Grade-3	TD0042_1	0	Diarrhea TD	37	2.44457
P043S02	TD0043	TD	Male	55	Other regions	11	18	Yes	D	Grade-2	TD0043_1	0	Diarrhea TD	40	2.41676
P043S03	TD0043	TD	Male	55	Other regions	18	18	Yes	A	Grade-2	TD0043_1	7	Non-diarrhea PostTD	38	2.64056
P044S01	TD0044	TD	Female	36	Other regions	11	21	Yes	A	Grade-2	TD0044_1	-2	Non-diarrhea PreTD	62	3.00452
P044S02	TD0044	TD	Female	36	Other regions	13	21	Yes	D	Grade-3	TD0044_1	0	Diarrhea TD	59	3.32545
P044S03	TD0044	TD	Female	36	Other regions	21	21	Yes	A	Grade-1	TD0044_1	8	Non-diarrhea PostTD	66	2.75058
P045S01	TD0045	TD	Female	63	North America	5	17	No	D	Grade-1	TD0045_1	0	Diarrhea TD	64	2.21149
P045S02	TD0045	TD	Female	63	North America	17	17	No	A	Grade-1	TD0045_1	12	Non-diarrhea PostTD	52	2.41892
P052S01	TD0052	TD	Male	21	Europe	7	126	No	A	Grade-2	TD0052_1	-9	Non-diarrhea PreTD	59	2.88878
P052S02	TD0052	TD	Male	21	Europe	16	126	No	D	Grade-3	TD0052_1	0	Diarrhea TD	52	2.72999
P052S03	TD0052	TD	Male	21	Europe	21	126	No	A	Grade-1	TD0052_1	5	Non-diarrhea PostTD	44	2.26673
P058S01	TD0058	TD	Female	29	Europe	10	18	No	D	Grade-4	TD0058_1	0	Diarrhea TD	53	2.1153
P058S02	TD0058	TD	Female	29	Europe	18	18	No	A	Grade-1	TD0058_1	8	Non-diarrhea PostTD	34	2.43273
P061S01	TD0061	TD	Male	32	Europe	19	26	No	D	Grade-2	TD0061_1	0	Diarrhea TD	50	1.71871
P061S02	TD0061	TD	Male	32	Europe	26	26	No	A	Grade-2	TD0061_1	7	Non-diarrhea PostTD	20	1.00669
P066S01	TD0066	TD	Male	19	North America	18	38	No	D	Grade-3	TD0066_1	0	Diarrhea TD	76	3.18832
P066S02	TD0066	TD	Male	19	North America	24	38	No	A	Grade-1	TD0066_1	6	Non-diarrhea PostTD	43	2.35424
P072S02	TD0072	TD	Female	48	Europe	11	28	No	A	Grade-1	TD0072_1	-13	Non-diarrhea PreTD	85	3.19589
P072S03	TD0072	TD	Female	48	Europe	24	28	No	D	Grade-3	TD0072_1	0	Diarrhea TD	55	2.78958
P072S04	TD0072	TD	Female	48	Europe	28	28	No	A	Grade-1	TD0072_1	4	Non-diarrhea PostTD	42	1.79502
P077S03	TD0077	TD	Male	23	North America	18	41	No	A	Grade-1	TD0077_1	-14	Non-diarrhea PreTD	70	2.91718
P077S04	TD0077	TD	Male	23	North America	32	41	No	D	Grade-2	TD0077_1	0	Diarrhea TD	54	2.66078
P077S05	TD0077	TD	Male	23	North America	41	41	No	A	Grade-1	TD0077_1	9	Non-diarrhea PostTD	72	3.11838
P078S01	TD0078	TD	Female	21	North America	3	39	Yes	A	Grade-2	TD0078_1	-6	Non-diarrhea PreTD	45	2.42343
P078S02	TD0078	TD	Female	21	North America	9	39	Yes	D	Grade-2	TD0078_1	0	Diarrhea TD	55	2.49344
P078S03	TD0078	TD	Female	21	North America	11	39	Yes	A	Grade-2	TD0078_1	2	Non-diarrhea PostTD	59	2.73776
P079S01	TD0079	TD	Female	20	North America	4	12	Yes	A	Grade-1	TD0079_1	-6	Non-diarrhea PreTD	55	2.38612
P079S02	TD0079	TD	Female	20	North America	10	12	Yes	D	Grade-2	TD0079_1	0	Diarrhea TD	55	2.9576
P079S03	TD0079	TD	Female	20	North America	12	12	Yes	A	Grade-2	TD0079_1	2	Non-diarrhea PostTD	43	2.63516
P081S01	TD0081	TD	Female	62	Europe	4	6	No	A	Grade-2	TD0081_1	-2	Non-diarrhea PreTD	57	2.84486
P081S02	TD0081	TD	Female	62	Europe	6	6	No	D	Grade-2	TD0081_1	0	Diarrhea TD	58	3.16004
P086S06	TD0086	TD	Female	22	North America	46	53	No	A	Grade-1	TD0086_1	-7	Non-diarrhea PreTD	47	2.32091
P086S07	TD0086	TD	Female	22	North America	53	53	No	D	Grade-3	TD0086_1	0	Diarrhea TD	58	2.85683
P089S01	TD0089	TD	Male	24	North America	7	31	No	D	Grade-3	TD0089_1	0	Diarrhea TD	72	3.1383
P089S02	TD0089	TD	Male	24	North America	21	31	No	A	Grade-1	TD0089_1	14	Non-diarrhea PostTD	51	2.57953
P096S01	TD0096	TD	Female	23	Europe	54	85	No	A	Grade-2	TD0096_1	-5	Non-diarrhea PreTD	60	2.61425
P096S02	TD0096	TD	Female	23	Europe	59	85	No	D	Grade-3	TD0096_1	0	Diarrhea TD	18	1.29195
P099S01	TD0099	TD	Female	24	North America	6	49	No	D	Grade-2	TD0099_1	0	Diarrhea TD	37	2.09355
P099S03	TD0099	TD	Female	24	North America	20	49	No	A	Grade-1	TD0099_1	14	Non-diarrhea PostTD	62	2.70294
P103S06	TD0103	TD	Female	27	North America	60	65	No	A	Grade-1	TD0103_1	-5	Non-diarrhea PreTD	62	2.53532
P103S07	TD0103	TD	Female	27	North America	65	65	No	D	Grade-3	TD0103_1	0	Diarrhea TD	84	3.46633
P107S01	TD0107	TD	Female	26	Europe	9	32	No	A	Grade-1	TD0107_1	-2	Non-diarrhea PreTD	80	2.91778
P107S02	TD0107	TD	Female	26	Europe	11	32	No	D	Grade-4	TD0107_1	0	Diarrhea TD	80	3.43182
P107S03	TD0107	TD	Female	26	Europe	18	32	No	A	Grade-1	TD0107_1	7	Non-diarrhea PostTD	56	2.85757
P119S03	TD0119	TD	Female	25	Europe	19	31	No	A	Grade-1	TD0119_1	-6	Non-diarrhea PreTD	62	2.87164
P119S04	TD0119	TD	Female	25	Europe	25	31	No	D	Grade-3	TD0119_1	0	Diarrhea TD	39	2.14163
P119S05	TD0119	TD	Female	25	Europe	31	31	No	A	Grade-1	TD0119_1	6	Non-diarrhea PostTD	52	2.91528
P132S01	TD0132	TD	Female	19	North America	4	8	No	A	Grade-1	TD0132_1	-4	Non-diarrhea PreTD	58	2.61041
P132S02	TD0132	TD	Female	19	North America	8	8	No	D	Grade-3	TD0132_1	0	Diarrhea TD	63	3.00467
P141S02	TD0141	TD	Male	19	North America	14	31	Yes	A	Grade-1	TD0141_1	-6	Non-diarrhea PreTD	54	2.34856
P141S03	TD0141	TD	Male	19	North America	20	31	Yes	D	Grade-1	TD0141_1	0	Diarrhea TD	54	2.85841
P141S04	TD0141	TD	Male	19	North America	27	31	Yes	A	Grade-2	TD0141_1	7	Non-diarrhea PostTD	60	2.20504
P148S01	TD0148	TD	Female	20	North America	9	10	No	A	Grade-1	TD0148_1	-1	Non-diarrhea PreTD	53	2.33614
P148S02	TD0148	TD	Female	20	North America	10	10	No	D	Grade-3	TD0148_1	0	Diarrhea TD	56	2.36391
P155S01	TD0155	TD	Female	19	North America	14	57	No	D	Grade-2	TD0155_1	0	Diarrhea TD	49	2.60317
P155S02	TD0155	TD	Female	19	North America	21	57	No	A	Grade-1	TD0155_1	7	Non-diarrhea PostTD	53	2.36352
P160S01	TD0160	TD	Male	39	Europe	2	9	No	D	Grade-3	TD0160_1	0	Diarrhea TD	50	2.43347
P160S02	TD0160	TD	Male	39	Europe	9	9	No	A	Grade-1	TD0160_1	7	Non-diarrhea PostTD	56	2.63349
P166S02	TD0166	TD	Female	23	Europe	19	27	No	A	Grade-1	TD0166_1	-8	Non-diarrhea PreTD	60	2.5857
P166S03	TD0166	TD	Female	23	Europe	27	27	No	D	Grade-3	TD0166_1	0	Diarrhea TD	65	3.14196
P171S01	TD0171	TD	Female	23	Europe	13	54	No	A	Grade-1	TD0171_1	-7	Non-diarrhea PreTD	82	2.85447
P171S02	TD0171	TD	Female	23	Europe	20	54	No	D	Grade-2	TD0171_1	0	Diarrhea TD	81	2.93048
P171S04	TD0171	TD	Female	23	Europe	34	54	No	A	Grade-1	TD0171_1	14	Non-diarrhea PostTD	19	1.24673
P177S02	TD0177	TD	Female	30	Europe	16	41	No	A	Grade-1	TD0177_1	-3	Non-diarrhea PreTD	54	2.44213
P177S03	TD0177	TD	Female	30	Europe	19	41	No	D	Grade-3	TD0177_1	0	Diarrhea TD	59	2.40524
P179S01	TD0179	TD	Female	20	North America	3	25	No	A	Grade-1	TD0179_1	-8	Non-diarrhea PreTD	41	1.7735
P179S03	TD0179	TD	Female	20	North America	11	25	No	D	Grade-2	TD0179_1	0	Diarrhea TD	45	2.63323
P179S06	TD0179	TD	Female	20	North America	25	25	No	A	Grade-1	TD0179_1	14	Non-diarrhea PostTD	29	1.71619
P180S03	TD0180	TD	Female	22	Europe	22	30	No	A	Grade-1	TD0180_1	-8	Non-diarrhea PreTD	58	3.06918
P180S04	TD0180	TD	Female	22	Europe	30	30	No	D	Grade-3	TD0180_1	0	Diarrhea TD	65	3.19653
P194S01	TD0194	TD	Male	48	North America	28	68	Yes	D	Grade-4	TD0194_1	0	Diarrhea TD	59	3.21382
P194S02	TD0194	TD	Male	48	North America	42	68	Yes	A	Grade-2	TD0194_1	14	Non-diarrhea PostTD	43	2.51773
P197S01	TD0197	TD	Female	18	Europe	39	59	No	D	Grade-2	TD0197_1	0	Diarrhea TD	60	2.82852
P197S02	TD0197	TD	Female	18	Europe	47	59	No	A	Grade-2	TD0197_1	8	Non-diarrhea PostTD	65	2.51792
P204S01	TD0204	TD	Male	21	Europe	17	25	Yes	D	Grade-3	TD0204_1	0	Diarrhea TD	33	1.7482
P204S02	TD0204	TD	Male	21	Europe	25	25	Yes	A	Grade-1	TD0204_1	8	Non-diarrhea PostTD	31	2.17341
P209S04	TD0209	TD	Female	20	North America	41	102	No	A	Grade-1	TD0209_1	-3	Non-diarrhea PreTD	51	2.52834
P209S05	TD0209	TD	Female	20	North America	44	102	No	D	Grade-4	TD0209_1	0	Diarrhea TD	61	2.50404
P209S06	TD0209	TD	Female	20	North America	54	102	No	A	Grade-1	TD0209_1	10	Non-diarrhea PostTD	54	2.96047
P216S04	TD0216	TD	Female	21	Europe	35	97	No	A	Grade-2	TD0216_1	-4	Non-diarrhea PreTD	48	2.8427
P216S05	TD0216	TD	Female	21	Europe	39	97	No	D	Grade-4	TD0216_1	0	Diarrhea TD	61	3.22397
P216S06	TD0216	TD	Female	21	Europe	47	97	No	A	Grade-1	TD0216_1	8	Non-diarrhea PostTD	59	2.75569
P218S01	TD0218	TD	Female	63	Europe	4	43	Yes	A	Grade-1	TD0218_1	-3	Non-diarrhea PreTD	52	2.79927
P218S02	TD0218	TD	Female	63	Europe	7	43	Yes	D	Grade-2	TD0218_1	0	Diarrhea TD	44	1.36817
P218S03	TD0218	TD	Female	63	Europe	11	43	Yes	A	Grade-2	TD0218_1	4	Non-diarrhea PostTD	57	2.91345
P226S06	TD0226	TD	Female	22	Europe	60	64	No	D	Grade-3	TD0226_1	0	Diarrhea TD	74	3.12565
P226S07	TD0226	TD	Female	22	Europe	64	64	No	A	Grade-1	TD0226_1	4	Non-diarrhea PostTD	86	3.36483
P227S01	TD0227	TD	Male	23	Europe	38	53	No	D	Grade-4	TD0227_1	0	Diarrhea TD	79	2.81154
P227S02	TD0227	TD	Male	23	Europe	46	53	No	A	Grade-1	TD0227_1	8	Non-diarrhea PostTD	39	2.41712
P230S03	TD0230	TD	Male	19	North America	50	69	No	A	Grade-1	TD0230_1	-2	Non-diarrhea PreTD	61	2.67583
P230S04	TD0230	TD	Male	19	North America	52	69	No	D	Grade-4	TD0230_1	0	Diarrhea TD	57	2.86186
P230S05	TD0230	TD	Male	19	North America	63	69	No	A	Grade-1	TD0230_1	11	Non-diarrhea PostTD	49	2.75569
P236S01	TD0236	TD	Female	21	Europe	19	54	Yes	D	Grade-3	TD0236_1	0	Diarrhea TD	69	3.10808
P236S02	TD0236	TD	Female	21	Europe	27	54	Yes	A	Grade-1	TD0236_1	8	Non-diarrhea PostTD	69	3.08669
P250S01	TD0250	TD	Female	37	Other regions	22	23	No	A	Grade-2	TD0250_1	-1	Non-diarrhea PreTD	52	2.63028
P250S02	TD0250	TD	Female	37	Other regions	23	23	No	D	Grade-2	TD0250_1	0	Diarrhea TD	65	3.18663
P255S01	TD0255	TD	Female	64	North America	8	45	No	D	Grade-4	TD0255_1	0	Diarrhea TD	53	2.36081
P255S02	TD0255	TD	Female	64	North America	16	45	No	A	Grade-1	TD0255_1	8	Non-diarrhea PostTD	43	2.30885
P256S01	TD0256	TD	Female	55	North America	9	45	No	D	Grade-4	TD0256_1	0	Diarrhea TD	52	2.60837
P256S02	TD0256	TD	Female	55	North America	16	45	No	A	Grade-1	TD0256_1	7	Non-diarrhea PostTD	55	2.85425
P263S01	TD0263	TD	Female	19	Europe	40	52	No	D	Grade-2	TD0263_1	0	Diarrhea TD	62	2.70768
P263S02	TD0263	TD	Female	19	Europe	45	52	No	A	Grade-1	TD0263_1	5	Non-diarrhea PostTD	61	3.0239
P278S01	TD0278	TD	Male	34	Europe	5	19	No	D	Grade-3	TD0278_1	0	Diarrhea TD	57	3.18004
P278S02	TD0278	TD	Male	34	Europe	9	19	No	A	Grade-1	TD0278_1	4	Non-diarrhea PostTD	36	1.44226
P299S01	TD0299	TD	Male	25	North America	23	74	No	D	Grade-4	TD0299_1	0	Diarrhea TD	65	3.21231
P299S03	TD0299	TD	Male	25	North America	26	74	No	A	Grade-2	TD0299_1	3	Non-diarrhea PostTD	30	1.47781
P322S01	TD0322	TD	Female	22	Europe	26	37	No	D	Grade-3	TD0322_1	0	Diarrhea TD	51	2.90807
P322S02	TD0322	TD	Female	22	Europe	33	37	No	A	Grade-1	TD0322_1	7	Non-diarrhea PostTD	36	2.78012
P326S01	TD0326	TD	Female	27	North America	7	13	Yes	D	Grade-3	TD0326_1	0	Diarrhea TD	69	3.03881
P326S02	TD0326	TD	Female	27	North America	13	13	Yes	A	Grade-2	TD0326_1	6	Non-diarrhea PostTD	45	2.38844
P334S02	TD0334	TD	Male	26	Other regions	9	25	No	A	Grade-1	TD0334_1	-7	Non-diarrhea PreTD	45	2.31126
P334S03	TD0334	TD	Male	26	Other regions	16	25	No	D	Grade-3	TD0334_1	0	Diarrhea TD	63	3.19406
P334S04	TD0334	TD	Male	26	Other regions	25	25	No	A	Grade-3	TD0334_1	9	Non-diarrhea PostTD	53	2.67707
P336S01	TD0336	TD	Female	22	Europe	8	22	Yes	D	Grade-3	TD0336_1	0	Diarrhea TD	66	2.87661
P336S02	TD0336	TD	Female	22	Europe	22	22	Yes	A	Grade-1	TD0336_1	14	Non-diarrhea PostTD	35	1.8289
P341S01	TD0341	TD	Female	23	Europe	11	49	Yes	D	Grade-4	TD0341_1	0	Diarrhea TD	64	2.68623
P341S02	TD0341	TD	Female	23	Europe	18	49	Yes	A	Grade-1	TD0341_1	7	Non-diarrhea PostTD	63	2.80145
P342S03	TD0342	TD	Female	19	Europe	38	55	Yes	A	Grade-1	TD0342_1	-8	Non-diarrhea PreTD	46	2.66999
P342S04	TD0342	TD	Female	19	Europe	46	55	Yes	D	Grade-3	TD0342_1	0	Diarrhea TD	63	2.85668
P342S05	TD0342	TD	Female	19	Europe	55	55	Yes	A	Grade-1	TD0342_1	9	Non-diarrhea PostTD	42	2.5833
P343S01	TD0343	TD	Male	41	Europe	4	26	Yes	D	Grade-2	TD0343_1	0	Diarrhea TD	53	1.9829
P343S02	TD0343	TD	Male	41	Europe	8	26	Yes	A	Grade-1	TD0343_1	4	Non-diarrhea PostTD	53	2.59068
P346S01	TD0346	TD	Female	26	Europe	69	89	No	A	Grade-1	TD0346_1	-14	Non-diarrhea PreTD	65	2.58849
P346S03	TD0346	TD	Female	26	Europe	83	89	No	D	Grade-2	TD0346_1	0	Diarrhea TD	57	2.72659
P357S03	TD0357	TD	Female	64	Europe	34	45	Yes	A	Grade-2	TD0357_1	-2	Non-diarrhea PreTD	58	2.92552
P357S04	TD0357	TD	Female	64	Europe	36	45	Yes	D	Grade-3	TD0357_1	0	Diarrhea TD	67	3.22633
P357S05	TD0357	TD	Female	64	Europe	45	45	Yes	A	Grade-1	TD0357_1	9	Non-diarrhea PostTD	56	2.66583
P359S04	TD0359	TD	Female	19	Europe	45	52	No	D	Grade-3	TD0359_1	0	Diarrhea TD	56	2.75677
P359S05	TD0359	TD	Female	19	Europe	52	52	No	A	Grade-1	TD0359_1	7	Non-diarrhea PostTD	57	2.66021
P376S01	TD0376	TD	Female	21	North America	6	9	No	A	Grade-1	TD0376_1	-3	Non-diarrhea PreTD	68	2.52309
P376S02	TD0376	TD	Female	21	North America	9	9	No	D	Grade-3	TD0376_1	0	Diarrhea TD	39	1.91566
P386S01	TD0386	TD	Male	27	Europe	10	44	Yes	D	Grade-3	TD0386_1	0	Diarrhea TD	60	2.65064
P386S02	TD0386	TD	Male	27	Europe	20	44	Yes	A	Grade-1	TD0386_1	10	Non-diarrhea PostTD	66	3.10311
P396S01	TD0396	TD	Female	51	North America	6	13	No	A	Grade-1	TD0396_1	-7	Non-diarrhea PreTD	60	2.51913
P396S02	TD0396	TD	Female	51	North America	13	13	No	D	Grade-4	TD0396_1	0	Diarrhea TD	69	2.60626
P402S01	TD0402	TD	Male	19	North America	23	30	Yes	D	Grade-3	TD0402_1	0	Diarrhea TD	55	3.03704
P402S02	TD0402	TD	Male	19	North America	30	30	Yes	A	Grade-3	TD0402_1	7	Non-diarrhea PostTD	41	2.58644
P416S01	TD0416	TD	Male	24	Europe	7	11	No	A	Grade-1	TD0416_1	-4	Non-diarrhea PreTD	70	2.92567
P416S02	TD0416	TD	Male	24	Europe	11	11	No	D	Grade-4	TD0416_1	0	Diarrhea TD	70	2.79221
P417S01	TD0417	TD	Male	23	Europe	7	10	No	A	Grade-1	TD0417_1	-3	Non-diarrhea PreTD	70	3.02598
P417S02	TD0417	TD	Male	23	Europe	10	10	No	D	Grade-3	TD0417_1	0	Diarrhea TD	72	3.17384
P429S01	TD0429	TD	Male	26	Europe	5	12	No	D	Grade-3	TD0429_1	0	Diarrhea TD	68	3.29285
P429S02	TD0429	TD	Male	26	Europe	12	12	No	A	Grade-1	TD0429_1	7	Non-diarrhea PostTD	58	2.36055
P456S02	TD0456	TD	Male	26	Europe	13	23	No	A	Grade-1	TD0456_1	-10	Non-diarrhea PreTD	56	2.86337
P456S03	TD0456	TD	Male	26	Europe	23	23	No	D	Grade-3	TD0456_1	0	Diarrhea TD	70	3.19878

## Sheet: SD08
Fig. 2c and Supplementary Table 5a
Traveler_type	Subject_id	Region	Age	Sex	Sample_id	Sample_code	Abx_dur_stay	Length_of_stay_in_days	Comp_id	Comp_code	Bray_sim	Jacd_sim	Baseline_Richness	Baseline_Shannon
TD	TD0002	North America	22	Male	P002S02	A	No	12	P002S01-P002S02	A-A	0.83748	0.720401	52	2.54962
TD	TD0002	North America	22	Male	P002S03	A	No	21	P002S02-P002S03	A-A	0.773355	0.630463	52	2.54962
TD	TD0002	North America	22	Male	P002S04	A	No	26	P002S03-P002S04	A-A	0.782041	0.642091	52	2.54962
TD	TD0002	North America	22	Male	P002S05	A	No	34	P002S04-P002S05	A-A	0.760993	0.614196	52	2.54962
TD	TD0002	North America	22	Male	P002S06	A	No	41	P002S05-P002S06	A-A	0.709945	0.550322	52	2.54962
TD	TD0002	North America	22	Male	P002S07	A	No	46	P002S06-P002S07	A-A	0.703315	0.542394	52	2.54962
TD	TD0002	North America	22	Male	P002S08	A	No	55	P002S07-P002S08	A-A	0.564245	0.392996	52	2.54962
TD	TD0002	North America	22	Male	P002S09	D	No	60	P002S08-P002S09	A-D	0.778748	0.637664	52	2.54962
TD	TD0004	North America	25	Male	P004S02	A	Yes	13	P004S01-P004S02	A-A	0.685624	0.521635	63	2.66971
TD	TD0004	North America	25	Male	P004S03	A	Yes	19	P004S02-P004S03	A-A	0.71641	0.55813	63	2.66971
TD	TD0004	North America	25	Male	P004S04	A	Yes	27	P004S03-P004S04	A-A	0.503511	0.336462	63	2.66971
TD	TD0004	North America	25	Male	P004S05	A	Yes	33	P004S04-P004S05	A-A	0.506508	0.339143	63	2.66971
TD	TD0004	North America	25	Male	P004S06	A	Yes	40	P004S05-P004S06	A-A	0.496724	0.330428	63	2.66971
TD	TD0004	North America	25	Male	P004S07	A	Yes	48	P004S06-P004S07	A-A	0.530866	0.361346	63	2.66971
TD	TD0004	North America	25	Male	P004S08	A	Yes	56	P004S07-P004S08	A-A	0.591835	0.420288	63	2.66971
TD	TD0004	North America	25	Male	P004S10	A	Yes	76	P004S09-P004S10	A-A	0.716618	0.558382	63	2.66971
TD	TD0004	North America	25	Male	P004S11	D	Yes	77	P004S10-P004S11	A-D	0.650349	0.481865	63	2.66971
TD	TD0005	North America	24	Female	P005S02	A	No	13	P005S01-P005S02	A-A	0.540953	0.370758	26	2.30526
TD	TD0005	North America	24	Female	P005S03	A	No	19	P005S02-P005S03	A-A	0.741533	0.589235	26	2.30526
TD	TD0005	North America	24	Female	P005S04	A	No	28	P005S03-P005S04	A-A	0.229439	0.129585	26	2.30526
TD	TD0005	North America	24	Female	P005S05	A	No	34	P005S04-P005S05	A-A	0.290533	0.169955	26	2.30526
TD	TD0005	North America	24	Female	P005S06	A	No	41	P005S05-P005S06	A-A	0.689623	0.526279	26	2.30526
TD	TD0005	North America	24	Female	P005S08	D	No	57	P005S07-P005S08	A-D	0.534946	0.365138	26	2.30526
TD	TD0005	North America	24	Female	P005S11	A	No	90	P005S10-P005S11	A-A	0.877502	0.78174	26	2.30526
TD	TD0006	North America	21	Female	P006S02	A	Yes	18	P006S01-P006S02	A-A	0.839224	0.722986	64	2.99647
TD	TD0006	North America	21	Female	P006S03	A	Yes	28	P006S02-P006S03	A-A	0.850347	0.739655	64	2.99647
TD	TD0006	North America	21	Female	P006S04	D	Yes	35	P006S03-P006S04	A-D	0.51403	0.345922	64	2.99647
TD	TD0006	North America	21	Female	P006S05	A	Yes	43	P006S04-P006S05	D-A	0.64785	0.479126	64	2.99647
TD	TD0006	North America	21	Female	P006S06	A	Yes	48	P006S05-P006S06	A-A	0.767273	0.62242	64	2.99647
TD	TD0006	North America	21	Female	P006S07	A	Yes	57	P006S06-P006S07	A-A	0.649261	0.480671	64	2.99647
TD	TD0006	North America	21	Female	P006S08	A	Yes	62	P006S07-P006S08	A-A	0.678109	0.512984	64	2.99647
TD	TD0006	North America	21	Female	P006S10	A	Yes	81	P006S09-P006S10	A-A	0.812494	0.684203	64	2.99647
TD	TD0006	North America	21	Female	P006S11	A	Yes	89	P006S10-P006S11	A-A	0.728299	0.572696	64	2.99647
TD	TD0009	Europe	22	Male	P009S02	A	No	9	P009S01-P009S02	A-A	0.875671	0.778839	55	2.75244
TD	TD0009	Europe	22	Male	P009S03	D	No	16	P009S02-P009S03	A-D	0.586956	0.415384	55	2.75244
TD	TD0014	North America	26	Female	P014S03	D	No	15	P014S02-P014S03	A-D	0.756535	0.608409	57	2.81691
TD	TD0014	North America	26	Female	P014S04	D	No	17	P014S03-P014S04	D-D	0.605278	0.433978	57	2.81691
TD	TD0027	North America	59	Male	P027S02	A	Yes	15	P027S01-P027S02	A-A	0.801261	0.668419	67	2.6727
TD	TD0027	North America	59	Male	P027S03	D	Yes	22	P027S02-P027S03	A-D	0.556175	0.38521	67	2.6727
TD	TD0027	North America	59	Male	P027S04	A	Yes	23	P027S03-P027S04	D-A	0.80694	0.676361	67	2.6727
TD	TD0030	Europe	32	Male	P030S02	D	Yes	19	P030S01-P030S02	A-D	0.699791	0.538214	59	2.42713
TD	TD0030	Europe	32	Male	P030S03	A	Yes	26	P030S02-P030S03	D-A	0.571775	0.40034	59	2.42713
TD	TD0035	North America	31	Male	P035S02	A	Yes	18	P035S01-P035S02	A-A	0.514573	0.346414	32	2.01562
TD	TD0035	North America	31	Male	P035S03	A	Yes	26	P035S02-P035S03	A-A	0.768536	0.624083	32	2.01562
TD	TD0035	North America	31	Male	P035S05	A	Yes	46	P035S04-P035S05	A-A	0.789046	0.65159	32	2.01562
TD	TD0035	North America	31	Male	P035S07	D	Yes	68	P035S06-P035S07	A-D	0.700732	0.539328	32	2.01562
TD	TD0035	North America	31	Male	P035S08	A	Yes	75	P035S07-P035S08	D-A	0.694238	0.531673	32	2.01562
TD	TD0035	North America	31	Male	P035S09	A	Yes	81	P035S08-P035S09	A-A	0.747746	0.597121	32	2.01562
TD	TD0035	North America	31	Male	P035S10	D	Yes	89	P035S09-P035S10	A-D	0.564886	0.393617	32	2.01562
TD	TD0035	North America	31	Male	P035S11	A	Yes	95	P035S10-P035S11	D-A	0.634649	0.464825	32	2.01562
TD	TD0037	North America	18	Male	P037S03	A	Yes	33	P037S02-P037S03	A-A	0.679867	0.514998	25	1.71932
TD	TD0037	North America	18	Male	P037S04	A	Yes	39	P037S03-P037S04	A-A	0.71656	0.558311	25	1.71932
TD	TD0037	North America	18	Male	P037S05	D	Yes	40	P037S04-P037S05	A-D	0.664457	0.497519	25	1.71932
TD	TD0038	North America	18	Male	P038S02	A	Yes	10	P038S01-P038S02	A-A	0.617637	0.446798	63	2.51809
TD	TD0038	North America	18	Male	P038S03	A	Yes	18	P038S02-P038S03	A-A	0.629373	0.459186	63	2.51809
TD	TD0038	North America	18	Male	P038S04	A	Yes	26	P038S03-P038S04	A-A	0.716914	0.558742	63	2.51809
TD	TD0038	North America	18	Male	P038S05	A	Yes	34	P038S04-P038S05	A-A	0.694575	0.532068	63	2.51809
TD	TD0038	North America	18	Male	P038S06	A	Yes	42	P038S05-P038S06	A-A	0.729649	0.574369	63	2.51809
TD	TD0038	North America	18	Male	P038S07	A	Yes	46	P038S06-P038S07	A-A	0.759045	0.611662	63	2.51809
TD	TD0038	North America	18	Male	P038S08	D	Yes	52	P038S07-P038S08	A-D	0.347551	0.210325	63	2.51809
TD	TD0038	North America	18	Male	P038S09	A	Yes	61	P038S08-P038S09	D-A	0.411851	0.259328	63	2.51809
TD	TD0038	North America	18	Male	P038S10	A	Yes	68	P038S09-P038S10	A-A	0.652694	0.484444	63	2.51809
HT	TD0041	Europe	23	Female	P041S02	A	No	12	P041S01-P041S02	A-A	0.763946	0.618053	79	2.68721
HT	TD0041	Europe	23	Female	P041S03	A	No	18	P041S02-P041S03	A-A	0.70868	0.548802	79	2.68721
HT	TD0041	Europe	23	Female	P041S04	A	No	25	P041S03-P041S04	A-A	0.701518	0.54026	79	2.68721
HT	TD0041	Europe	23	Female	P041S05	A	No	33	P041S04-P041S05	A-A	0.618142	0.447327	79	2.68721
HT	TD0041	Europe	23	Female	P041S06	A	No	39	P041S05-P041S06	A-A	0.619413	0.448659	79	2.68721
HT	TD0041	Europe	23	Female	P041S07	A	No	45	P041S06-P041S07	A-A	0.747596	0.596929	79	2.68721
HT	TD0041	Europe	23	Female	P041S08	A	No	52	P041S07-P041S08	A-A	0.820222	0.695234	79	2.68721
HT	TD0041	Europe	23	Female	P041S10	A	No	65	P041S09-P041S10	A-A	0.572293	0.400848	79	2.68721
HT	TD0041	Europe	23	Female	P041S11	A	No	75	P041S10-P041S11	A-A	0.765782	0.620459	79	2.68721
TD	TD0046	Europe	24	Female	P046S02	A	No	14	P046S01-P046S02	A-A	0.7619	0.615379	83	3.1726
TD	TD0046	Europe	24	Female	P046S03	A	No	19	P046S02-P046S03	A-A	0.75039	0.600499	83	3.1726
TD	TD0046	Europe	24	Female	P046S04	D	No	26	P046S03-P046S04	A-D	0.534268	0.364506	83	3.1726
TD	TD0046	Europe	24	Female	P046S05	A	No	31	P046S04-P046S05	D-A	0.721435	0.564253	83	3.1726
TD	TD0046	Europe	24	Female	P046S06	A	No	41	P046S05-P046S06	A-A	0.674396	0.508746	83	3.1726
TD	TD0046	Europe	24	Female	P046S07	D	No	43	P046S06-P046S07	A-D	0.8004	0.667222	83	3.1726
TD	TD0046	Europe	24	Female	P046S08	A	No	46	P046S07-P046S08	D-A	0.787118	0.648965	83	3.1726
HT	TD0047	North America	18	Male	P047S02	A	No	19	P047S01-P047S02	A-A	0.834449	0.715927	43	2.29367
HT	TD0047	North America	18	Male	P047S03	A	No	26	P047S02-P047S03	A-A	0.824176	0.700935	43	2.29367
HT	TD0047	North America	18	Male	P047S07	A	No	85	P047S06-P047S07	A-A	0.710075	0.550478	43	2.29367
HT	TD0050	Europe	18	Female	P050S02	A	No	18	P050S01-P050S02	A-A	0.744773	0.593338	62	2.49489
HT	TD0050	Europe	18	Female	P050S04	A	No	41	P050S03-P050S04	A-A	0.328959	0.196859	62	2.49489
HT	TD0050	Europe	18	Female	P050S05	A	No	47	P050S04-P050S05	A-A	0.661397	0.494095	62	2.49489
HT	TD0050	Europe	18	Female	P050S06	A	No	52	P050S05-P050S06	A-A	0.658812	0.491215	62	2.49489
TD	TD0052	Europe	21	Male	P052S02	D	No	16	P052S01-P052S02	A-D	0.691234	0.528157	59	2.88878
TD	TD0052	Europe	21	Male	P052S03	A	No	21	P052S02-P052S03	D-A	0.601114	0.429709	59	2.88878
TD	TD0052	Europe	21	Male	P052S05	D	No	54	P052S04-P052S05	A-D	0.48955	0.324108	59	2.88878
TD	TD0052	Europe	21	Male	P052S06	A	No	62	P052S05-P052S06	D-A	0.53069	0.361183	59	2.88878
TD	TD0052	Europe	21	Male	P052S07	A	No	72	P052S06-P052S07	A-A	0.670045	0.50381	59	2.88878
TD	TD0052	Europe	21	Male	P052S08	A	No	77	P052S07-P052S08	A-A	0.802826	0.670601	59	2.88878
HT	TD0057	Europe	22	Female	P057S02	A	No	9	P057S01-P057S02	A-A	0.625189	0.454745	59	3.17813
HT	TD0057	Europe	22	Female	P057S03	A	No	16	P057S02-P057S03	A-A	0.860895	0.755764	59	3.17813
HT	TD0057	Europe	22	Female	P057S04	A	No	23	P057S03-P057S04	A-A	0.650361	0.481878	59	3.17813
HT	TD0057	Europe	22	Female	P057S05	A	No	31	P057S04-P057S05	A-A	0.754954	0.606367	59	3.17813
TD	TD0072	Europe	48	Female	P072S02	A	No	11	P072S01-P072S02	A-A	0.740181	0.58753	73	2.92484
TD	TD0072	Europe	48	Female	P072S04	A	No	28	P072S03-P072S04	D-A	0.501851	0.33498	73	2.92484
TD	TD0077	North America	23	Male	P077S02	A	No	10	P077S01-P077S02	A-A	0.572218	0.400774	65	2.94957
TD	TD0077	North America	23	Male	P077S03	A	No	18	P077S02-P077S03	A-A	0.547012	0.376474	65	2.94957
TD	TD0077	North America	23	Male	P077S05	A	No	41	P077S04-P077S05	D-A	0.586151	0.414578	65	2.94957
TD	TD0078	North America	21	Female	P078S02	D	Yes	9	P078S01-P078S02	A-D	0.425414	0.270175	45	2.42343
TD	TD0078	North America	21	Female	P078S03	A	Yes	11	P078S02-P078S03	D-A	0.362896	0.221669	45	2.42343
TD	TD0078	North America	21	Female	P078S04	A	Yes	18	P078S03-P078S04	A-A	0.537096	0.367144	45	2.42343
TD	TD0078	North America	21	Female	P078S05	A	Yes	23	P078S04-P078S05	A-A	0.552884	0.382059	45	2.42343
TD	TD0078	North America	21	Female	P078S06	A	Yes	29	P078S05-P078S06	A-A	0.743649	0.591912	45	2.42343
TD	TD0078	North America	21	Female	P078S07	A	Yes	39	P078S06-P078S07	A-A	0.522268	0.353425	45	2.42343
TD	TD0083	North America	34	Male	P083S02	D	Yes	7	P083S01-P083S02	A-D	0.850144	0.739348	55	2.5722
TD	TD0083	North America	34	Male	P083S03	A	Yes	12	P083S02-P083S03	D-A	0.72477	0.568345	55	2.5722
TD	TD0083	North America	34	Male	P083S04	A	Yes	19	P083S03-P083S04	A-A	0.604941	0.433631	55	2.5722
TD	TD0083	North America	34	Male	P083S05	A	Yes	26	P083S04-P083S05	A-A	0.661666	0.494396	55	2.5722
TD	TD0083	North America	34	Male	P083S06	A	Yes	32	P083S05-P083S06	A-A	0.689547	0.526189	55	2.5722
TD	TD0083	North America	34	Male	P083S07	A	Yes	35	P083S06-P083S07	A-A	0.6679	0.501389	55	2.5722
HT	TD0084	Europe	19	Female	P084S02	A	No	15	P084S01-P084S02	A-A	0.754958	0.606371	57	2.63272
HT	TD0084	Europe	19	Female	P084S03	A	No	25	P084S02-P084S03	A-A	0.767649	0.622914	57	2.63272
HT	TD0084	Europe	19	Female	P084S04	A	No	31	P084S03-P084S04	A-A	0.624464	0.453978	57	2.63272
HT	TD0084	Europe	19	Female	P084S05	A	No	37	P084S04-P084S05	A-A	0.652203	0.483903	57	2.63272
HT	TD0084	Europe	19	Female	P084S06	A	No	43	P084S05-P084S06	A-A	0.767164	0.622275	57	2.63272
HT	TD0084	Europe	19	Female	P084S07	A	No	50	P084S06-P084S07	A-A	0.850846	0.740411	57	2.63272
HT	TD0085	Europe	25	Female	P085S02	A	No	16	P085S01-P085S02	A-A	0.614103	0.443109	67	2.41013
HT	TD0085	Europe	25	Female	P085S03	A	No	24	P085S02-P085S03	A-A	0.734103	0.579907	67	2.41013
HT	TD0085	Europe	25	Female	P085S04	A	No	32	P085S03-P085S04	A-A	0.733835	0.579573	67	2.41013
TD	TD0086	North America	22	Female	P086S02	A	No	12	P086S01-P086S02	A-A	0.71161	0.552324	68	2.95391
TD	TD0086	North America	22	Female	P086S04	A	No	33	P086S03-P086S04	A-A	0.78805	0.650234	68	2.95391
TD	TD0086	North America	22	Female	P086S05	A	No	40	P086S04-P086S05	A-A	0.632509	0.462533	68	2.95391
TD	TD0086	North America	22	Female	P086S06	A	No	46	P086S05-P086S06	A-A	0.658581	0.490958	68	2.95391
TD	TD0086	North America	22	Female	P086S07	D	No	53	P086S06-P086S07	A-D	0.739387	0.58653	68	2.95391
TD	TD0097	North America	22	Male	P097S03	D	Yes	21	P097S02-P097S03	A-D	0.619239	0.448477	65	1.98148
TD	TD0097	North America	22	Male	P097S04	A	Yes	24	P097S03-P097S04	D-A	0.592103	0.420558	65	1.98148
TD	TD0101	Europe	29	Female	P101S02	A	No	9	P101S01-P101S02	A-A	0.648056	0.479351	74	2.88676
TD	TD0101	Europe	29	Female	P101S03	A	No	17	P101S02-P101S03	A-A	0.642309	0.473089	74	2.88676
TD	TD0101	Europe	29	Female	P101S05	D	No	32	P101S04-P101S05	A-D	0.743118	0.59124	74	2.88676
TD	TD0101	Europe	29	Female	P101S06	A	No	37	P101S05-P101S06	D-A	0.659972	0.492507	74	2.88676
TD	TD0101	Europe	29	Female	P101S07	A	No	45	P101S06-P101S07	A-A	0.800309	0.667095	74	2.88676
HT	TD0102	Europe	40	Female	P102S02	A	No	11	P102S01-P102S02	A-A	0.811304	0.682516	62	2.90041
HT	TD0102	Europe	40	Female	P102S03	A	No	16	P102S02-P102S03	A-A	0.75339	0.604351	62	2.90041
TD	TD0107	Europe	26	Female	P107S02	D	No	11	P107S01-P107S02	A-D	0.699176	0.537486	80	2.91778
TD	TD0107	Europe	26	Female	P107S03	A	No	18	P107S02-P107S03	D-A	0.477801	0.313889	80	2.91778
TD	TD0107	Europe	26	Female	P107S04	A	No	27	P107S03-P107S04	A-A	0.622154	0.451541	80	2.91778
TD	TD0107	Europe	26	Female	P107S05	A	No	32	P107S04-P107S05	A-A	0.553656	0.382797	80	2.91778
HT	TD0117	Other regions	23	Male	P117S02	A	No	12	P117S01-P117S02	A-A	0.813045	0.684983	52	2.42217
HT	TD0117	Other regions	23	Male	P117S03	A	No	19	P117S02-P117S03	A-A	0.854295	0.74565	52	2.42217
HT	TD0118	Europe	25	Female	P118S02	A	No	13	P118S01-P118S02	A-A	0.449834	0.290184	29	1.84022
HT	TD0118	Europe	25	Female	P118S03	A	No	19	P118S02-P118S03	A-A	0.457943	0.296969	29	1.84022
HT	TD0118	Europe	25	Female	P118S05	A	No	41	P118S04-P118S05	A-A	0.451019	0.291172	29	1.84022
TD	TD0119	Europe	25	Female	P119S02	D	No	13	P119S01-P119S02	A-D	0.855856	0.748032	45	1.70878
TD	TD0119	Europe	25	Female	P119S03	A	No	19	P119S02-P119S03	D-A	0.593271	0.421738	45	1.70878
TD	TD0119	Europe	25	Female	P119S04	D	No	25	P119S03-P119S04	A-D	0.281844	0.164039	45	1.70878
TD	TD0119	Europe	25	Female	P119S05	A	No	31	P119S04-P119S05	D-A	0.252509	0.144498	45	1.70878
TD	TD0120	North America	20	Male	P120S02	D	No	11	P120S01-P120S02	A-D	0.563304	0.392083	77	2.90232
TD	TD0120	North America	20	Male	P120S03	A	No	13	P120S02-P120S03	D-A	0.43407	0.277196	77	2.90232
TD	TD0120	North America	20	Male	P120S04	A	No	19	P120S03-P120S04	A-A	0.57263	0.401179	77	2.90232
HT	TD0126	North America	19	Male	P126S02	A	No	9	P126S01-P126S02	A-A	0.316263	0.187834	66	2.88408
HT	TD0126	North America	19	Male	P126S03	A	No	18	P126S02-P126S03	A-A	0.611536	0.440441	66	2.88408
HT	TD0127	Europe	18	Female	P127S02	A	No	12	P127S01-P127S02	A-A	0.735532	0.581692	58	2.96666
HT	TD0127	Europe	18	Female	P127S03	A	No	18	P127S02-P127S03	A-A	0.80466	0.673163	58	2.96666
HT	TD0127	Europe	18	Female	P127S04	A	No	26	P127S03-P127S04	A-A	0.661069	0.493729	58	2.96666
HT	TD0135	North America	28	Female	P135S02	A	No	15	P135S01-P135S02	A-A	0.114047	0.060472	20	0.502334
HT	TD0135	North America	28	Female	P135S03	A	No	22	P135S02-P135S03	A-A	0.30432	0.179467	20	0.502334
HT	TD0135	North America	28	Female	P135S04	A	No	29	P135S03-P135S04	A-A	0.405959	0.254673	20	0.502334
TD	TD0140	North America	21	Male	P140S02	A	No	18	P140S01-P140S02	A-A	0.771711	0.628282	63	2.43087
TD	TD0140	North America	21	Male	P140S03	A	No	28	P140S02-P140S03	A-A	0.626991	0.456654	63	2.43087
TD	TD0140	North America	21	Male	P140S04	A	No	32	P140S03-P140S04	A-A	0.650167	0.481665	63	2.43087
TD	TD0140	North America	21	Male	P140S05	D	No	40	P140S04-P140S05	A-D	0.584304	0.412733	63	2.43087
TD	TD0141	North America	19	Male	P141S03	D	Yes	20	P141S02-P141S03	A-D	0.662977	0.495861	47	2.68338
TD	TD0141	North America	19	Male	P141S04	A	Yes	27	P141S03-P141S04	D-A	0.63054	0.46043	47	2.68338
TD	TD0141	North America	19	Male	P141S05	A	Yes	31	P141S04-P141S05	A-A	0.779281	0.638379	47	2.68338
TD	TD0142	North America	19	Female	P142S02	A	No	9	P142S01-P142S02	A-A	0.776765	0.635009	77	2.89891
TD	TD0142	North America	19	Female	P142S03	D	No	17	P142S02-P142S03	A-D	0.606938	0.435686	77	2.89891
TD	TD0142	North America	19	Female	P142S04	A	No	26	P142S03-P142S04	D-A	0.587931	0.416362	77	2.89891
TD	TD0142	North America	19	Female	P142S05	A	No	32	P142S04-P142S05	A-A	0.794028	0.658414	77	2.89891
HT	TD0152	North America	19	Female	P152S02	A	No	15	P152S01-P152S02	A-A	0.347128	0.210015	11	1.39831
HT	TD0152	North America	19	Female	P152S03	A	No	24	P152S02-P152S03	A-A	0.661004	0.493657	11	1.39831
HT	TD0152	North America	19	Female	P152S04	A	No	30	P152S03-P152S04	A-A	0.73621	0.582541	11	1.39831
HT	TD0152	North America	19	Female	P152S05	A	No	36	P152S04-P152S05	A-A	0.601229	0.429827	11	1.39831
HT	TD0152	North America	19	Female	P152S06	A	No	44	P152S05-P152S06	A-A	0.565597	0.394308	11	1.39831
TD	TD0166	Europe	23	Female	P166S03	D	No	27	P166S02-P166S03	A-D	0.499706	0.333072	41	2.4777
HT	TD0169	North America	22	Female	P169S02	A	No	15	P169S01-P169S02	A-A	0.683096	0.518714	50	2.58508
HT	TD0169	North America	22	Female	P169S03	A	No	25	P169S02-P169S03	A-A	0.699712	0.538121	50	2.58508
TD	TD0171	Europe	23	Female	P171S02	D	No	20	P171S01-P171S02	A-D	0.835118	0.716913	82	2.85447
TD	TD0171	Europe	23	Female	P171S03	D	No	25	P171S02-P171S03	D-D	0.724975	0.568597	82	2.85447
TD	TD0171	Europe	23	Female	P171S04	A	No	34	P171S03-P171S04	D-A	0.213443	0.119472	82	2.85447
TD	TD0171	Europe	23	Female	P171S05	A	No	41	P171S04-P171S05	A-A	0.311683	0.184612	82	2.85447
TD	TD0171	Europe	23	Female	P171S06	A	No	48	P171S05-P171S06	A-A	0.730606	0.575555	82	2.85447
TD	TD0171	Europe	23	Female	P171S07	A	No	54	P171S06-P171S07	A-A	0.782802	0.643119	82	2.85447
TD	TD0177	Europe	30	Female	P177S02	A	No	16	P177S01-P177S02	A-A	0.929149	0.867673	39	2.46309
TD	TD0177	Europe	30	Female	P177S03	D	No	19	P177S02-P177S03	A-D	0.553686	0.382825	39	2.46309
TD	TD0179	North America	20	Female	P179S02	D	No	5	P179S01-P179S02	A-D	0.851786	0.741835	41	1.7735
TD	TD0179	North America	20	Female	P179S03	D	No	11	P179S02-P179S03	D-D	0.450337	0.290603	41	1.7735
TD	TD0179	North America	20	Female	P179S04	D	No	15	P179S03-P179S04	D-D	0.150608	0.0814366	41	1.7735
TD	TD0179	North America	20	Female	P179S06	A	No	25	P179S04-P179S06	D-A	0.248084	0.141607	41	1.7735
TD	TD0180	Europe	22	Female	P180S02	A	No	16	P180S01-P180S02	A-A	0.69736	0.535343	60	2.9124
TD	TD0180	Europe	22	Female	P180S03	A	No	22	P180S02-P180S03	A-A	0.83487	0.716547	60	2.9124
TD	TD0180	Europe	22	Female	P180S04	D	No	30	P180S03-P180S04	A-D	0.621947	0.451324	60	2.9124
TD	TD0209	North America	20	Female	P209S03	A	No	34	P209S02-P209S03	A-A	0.655372	0.4874	56	3.07572
TD	TD0209	North America	20	Female	P209S04	A	No	41	P209S03-P209S04	A-A	0.804074	0.672344	56	3.07572
TD	TD0209	North America	20	Female	P209S05	D	No	44	P209S04-P209S05	A-D	0.480201	0.315964	56	3.07572
TD	TD0209	North America	20	Female	P209S06	A	No	54	P209S05-P209S06	D-A	0.524673	0.355632	56	3.07572
TD	TD0209	North America	20	Female	P209S07	A	No	59	P209S06-P209S07	A-A	0.704656	0.543992	56	3.07572
TD	TD0209	North America	20	Female	P209S08	A	No	67	P209S07-P209S08	A-A	0.733338	0.578953	56	3.07572
TD	TD0213	Europe	25	Female	P213S03	A	Yes	25	P213S02-P213S03	A-A	0.730749	0.575732	73	2.91097
TD	TD0213	Europe	25	Female	P213S04	A	Yes	32	P213S03-P213S04	A-A	0.754938	0.606346	73	2.91097
TD	TD0213	Europe	25	Female	P213S05	A	Yes	38	P213S04-P213S05	A-A	0.720076	0.562593	73	2.91097
TD	TD0213	Europe	25	Female	P213S06	D	Yes	43	P213S05-P213S06	A-D	0.877531	0.781786	73	2.91097
TD	TD0213	Europe	25	Female	P213S07	A	Yes	50	P213S06-P213S07	D-A	0.716445	0.558173	73	2.91097
TD	TD0216	Europe	21	Female	P216S02	A	No	21	P216S01-P216S02	A-A	0.747029	0.596206	62	2.74036
TD	TD0216	Europe	21	Female	P216S04	A	No	35	P216S03-P216S04	A-A	0.509114	0.341484	62	2.74036
TD	TD0216	Europe	21	Female	P216S05	D	No	39	P216S04-P216S05	A-D	0.423316	0.268485	62	2.74036
TD	TD0216	Europe	21	Female	P216S06	A	No	47	P216S05-P216S06	D-A	0.653839	0.485706	62	2.74036
TD	TD0216	Europe	21	Female	P216S07	A	No	54	P216S06-P216S07	A-A	0.763982	0.618099	62	2.74036
TD	TD0216	Europe	21	Female	P216S08	A	No	60	P216S07-P216S08	A-A	0.725796	0.569608	62	2.74036
TD	TD0216	Europe	21	Female	P216S09	A	No	61	P216S08-P216S09	A-A	0.752576	0.603305	62	2.74036
TD	TD0216	Europe	21	Female	P216S10	A	No	68	P216S09-P216S10	A-A	0.787605	0.649627	62	2.74036
TD	TD0216	Europe	21	Female	P216S11	A	No	75	P216S10-P216S11	A-A	0.791143	0.654456	62	2.74036
TD	TD0218	Europe	63	Female	P218S02	D	Yes	7	P218S01-P218S02	A-D	0.528643	0.35929	52	2.79927
TD	TD0218	Europe	63	Female	P218S03	A	Yes	11	P218S02-P218S03	D-A	0.477534	0.313658	52	2.79927
TD	TD0218	Europe	63	Female	P218S04	A	Yes	21	P218S03-P218S04	A-A	0.719134	0.561444	52	2.79927
TD	TD0218	Europe	63	Female	P218S05	A	Yes	28	P218S04-P218S05	A-A	0.810963	0.682033	52	2.79927
TD	TD0218	Europe	63	Female	P218S06	A	Yes	36	P218S05-P218S06	A-A	0.718558	0.560742	52	2.79927
TD	TD0218	Europe	63	Female	P218S07	A	Yes	43	P218S06-P218S07	A-A	0.190602	0.10534	52	2.79927
HT	TD0225	North America	33	Female	P225S03	A	No	33	P225S02-P225S03	A-A	0.708701	0.548828	88	3.26453
TD	TD0226	Europe	22	Female	P226S04	A	No	37	P226S03-P226S04	A-A	0.680645	0.515892	68	2.83791
TD	TD0226	Europe	22	Female	P226S05	A	No	39	P226S04-P226S05	A-A	0.772491	0.629316	68	2.83791
TD	TD0226	Europe	22	Female	P226S07	A	No	64	P226S06-P226S07	D-A	0.741428	0.589103	68	2.83791
HT	TD0233	Europe	40	Female	P233S02	A	No	13	P233S01-P233S02	A-A	0.639669	0.47023	61	2.74871
HT	TD0233	Europe	40	Female	P233S03	A	No	19	P233S02-P233S03	A-A	0.772518	0.629351	61	2.74871
HT	TD0233	Europe	40	Female	P233S04	A	No	26	P233S03-P233S04	A-A	0.787301	0.649214	61	2.74871
HT	TD0233	Europe	40	Female	P233S05	A	No	32	P233S04-P233S05	A-A	0.808886	0.679101	61	2.74871
HT	TD0233	Europe	40	Female	P233S06	A	No	37	P233S05-P233S06	A-A	0.7125	0.553398	61	2.74871
HT	TD0240	North America	19	Female	P240S02	A	No	13	P240S01-P240S02	A-A	0.76092	0.614101	59	2.78963
HT	TD0240	North America	19	Female	P240S03	A	No	20	P240S02-P240S03	A-A	0.803093	0.670973	59	2.78963
HT	TD0240	North America	19	Female	P240S04	A	No	27	P240S03-P240S04	A-A	0.762357	0.615975	59	2.78963
HT	TD0240	North America	19	Female	P240S05	A	No	35	P240S04-P240S05	A-A	0.77899	0.637989	59	2.78963
HT	TD0240	North America	19	Female	P240S06	A	No	41	P240S05-P240S06	A-A	0.805735	0.67467	59	2.78963
HT	TD0240	North America	19	Female	P240S08	A	No	61	P240S07-P240S08	A-A	0.589839	0.418278	59	2.78963
HT	TD0245	Europe	40	Male	P245S02	A	No	13	P245S01-P245S02	A-A	0.806982	0.676421	62	2.99955
HT	TD0253	Europe	20	Female	P253S02	A	No	12	P253S01-P253S02	A-A	0.574547	0.403063	58	2.38519
HT	TD0253	Europe	20	Female	P253S03	A	No	19	P253S02-P253S03	A-A	0.790129	0.653069	58	2.38519
HT	TD0288	North America	20	Female	P288S02	A	No	11	P288S01-P288S02	A-A	0.734411	0.580291	56	2.8798
HT	TD0288	North America	20	Female	P288S03	A	No	18	P288S02-P288S03	A-A	0.731438	0.576588	56	2.8798
HT	TD0289	North America	19	Male	P289S02	A	No	12	P289S01-P289S02	A-A	0.659552	0.492038	80	2.72407
HT	TD0289	North America	19	Male	P289S03	A	No	17	P289S02-P289S03	A-A	0.765492	0.620078	80	2.72407
HT	TD0290	Europe	23	Female	P290S02	A	No	16	P290S01-P290S02	A-A	0.567467	0.396128	53	2.47123
HT	TD0290	Europe	23	Female	P290S03	A	No	25	P290S02-P290S03	A-A	0.609744	0.438584	53	2.47123
HT	TD0290	Europe	23	Female	P290S04	A	No	31	P290S03-P290S04	A-A	0.833549	0.714602	53	2.47123
HT	TD0290	Europe	23	Female	P290S05	A	No	38	P290S04-P290S05	A-A	0.839567	0.723494	53	2.47123
HT	TD0296	North America	34	Female	P296S02	A	No	9	P296S01-P296S02	A-A	0.844044	0.730169	62	3.02452
HT	TD0309	Europe	25	Female	P309S02	A	No	17	P309S01-P309S02	A-A	0.67344	0.507658	57	2.99804
HT	TD0309	Europe	25	Female	P309S03	A	No	24	P309S02-P309S03	A-A	0.691916	0.528954	57	2.99804
HT	TD0315	Other regions	24	Male	P315S02	A	No	11	P315S01-P315S02	A-A	0.828187	0.706757	65	2.77924
HT	TD0315	Other regions	24	Male	P315S03	A	No	17	P315S02-P315S03	A-A	0.876157	0.779609	65	2.77924
HT	TD0315	Other regions	24	Male	P315S04	A	No	24	P315S03-P315S04	A-A	0.86086	0.75571	65	2.77924
HT	TD0318	Europe	19	Female	P318S02	A	No	14	P318S01-P318S02	A-A	0.764507	0.618788	65	2.97729
HT	TD0318	Europe	19	Female	P318S04	A	No	34	P318S03-P318S04	A-A	0.670149	0.503928	65	2.97729
HT	TD0318	Europe	19	Female	P318S05	A	No	39	P318S04-P318S05	A-A	0.756132	0.607887	65	2.97729
HT	TD0318	Europe	19	Female	P318S06	A	No	48	P318S05-P318S06	A-A	0.706981	0.546767	65	2.97729
HT	TD0320	Europe	50	Female	P320S02	A	No	14	P320S01-P320S02	A-A	0.576926	0.405408	51	2.73192
HT	TD0320	Europe	50	Female	P320S03	A	No	19	P320S02-P320S03	A-A	0.687176	0.523434	51	2.73192
TD	TD0323	Europe	40	Female	P323S04	A	Yes	26	P323S03-P323S04	A-A	0.772559	0.629406	65	2.66373
TD	TD0323	Europe	40	Female	P323S05	A	Yes	29	P323S04-P323S05	A-A	0.745905	0.594775	65	2.66373
TD	TD0334	Other regions	26	Male	P334S02	A	No	9	P334S01-P334S02	A-A	0.657975	0.490285	60	2.96452
TD	TD0334	Other regions	26	Male	P334S03	D	No	16	P334S02-P334S03	A-D	0.52857	0.359222	60	2.96452
TD	TD0334	Other regions	26	Male	P334S04	A	No	25	P334S03-P334S04	D-A	0.553161	0.382324	60	2.96452
TD	TD0340	North America	26	Female	P340S02	D	No	2	P340S01-P340S02	A-D	0.819718	0.694511	70	2.80449
TD	TD0340	North America	26	Female	P340S03	A	No	10	P340S02-P340S03	D-A	0.683755	0.519474	70	2.80449
TD	TD0340	North America	26	Female	P340S04	A	No	16	P340S03-P340S04	A-A	0.728098	0.572449	70	2.80449
TD	TD0340	North America	26	Female	P340S05	A	No	22	P340S04-P340S05	A-A	0.688874	0.525406	70	2.80449
TD	TD0342	Europe	19	Female	P342S03	A	Yes	38	P342S02-P342S03	A-A	0.766401	0.621272	69	2.8367
TD	TD0342	Europe	19	Female	P342S04	D	Yes	46	P342S03-P342S04	A-D	0.56915	0.397771	69	2.8367
TD	TD0342	Europe	19	Female	P342S05	A	Yes	55	P342S04-P342S05	D-A	0.307191	0.181468	69	2.8367
HT	TD0351	Europe	31	Female	P351S02	A	No	14	P351S01-P351S02	A-A	0.806185	0.675301	61	2.91623
HT	TD0351	Europe	31	Female	P351S03	A	No	21	P351S02-P351S03	A-A	0.730573	0.575514	61	2.91623
HT	TD0351	Europe	31	Female	P351S04	A	No	27	P351S03-P351S04	A-A	0.806722	0.676056	61	2.91623
HT	TD0351	Europe	31	Female	P351S05	A	No	33	P351S04-P351S05	A-A	0.739346	0.586478	61	2.91623
HT	TD0358	Europe	22	Male	P358S02	A	No	16	P358S01-P358S02	A-A	0.816415	0.689782	63	2.8166
HT	TD0358	Europe	22	Male	P358S03	A	No	24	P358S02-P358S03	A-A	0.809061	0.679347	63	2.8166
HT	TD0358	Europe	22	Male	P358S04	A	No	29	P358S03-P358S04	A-A	0.837417	0.720307	63	2.8166
TD	TD0359	Europe	19	Female	P359S03	A	No	30	P359S02-P359S03	A-A	0.537995	0.367985	62	2.98482
TD	TD0359	Europe	19	Female	P359S05	A	No	52	P359S04-P359S05	D-A	0.551526	0.380763	62	2.98482
HT	TD0379	North America	22	Male	P379S02	A	No	19	P379S01-P379S02	A-A	0.814272	0.686727	68	2.62499
HT	TD0410	Europe	29	Male	P410S02	A	No	13	P410S01-P410S02	A-A	0.648553	0.479896	64	2.72704
HT	TD0410	Europe	29	Male	P410S03	A	No	19	P410S02-P410S03	A-A	0.576058	0.404551	64	2.72704
HT	TD0420	North America	41	Female	P420S02	A	No	12	P420S01-P420S02	A-A	0.787954	0.650102	59	2.79689
HT	TD0420	North America	41	Female	P420S03	A	No	20	P420S02-P420S03	A-A	0.715343	0.556836	59	2.79689
HT	TD0420	North America	41	Female	P420S05	A	No	53	P420S04-P420S05	A-A	0.761838	0.615297	59	2.79689
HT	TD0420	North America	41	Female	P420S06	A	No	61	P420S05-P420S06	A-A	0.798582	0.6647	59	2.79689
HT	TD0420	North America	41	Female	P420S07	A	No	69	P420S06-P420S07	A-A	0.781463	0.641312	59	2.79689
HT	TD0420	North America	41	Female	P420S08	A	No	74	P420S07-P420S08	A-A	0.831702	0.711891	59	2.79689
HT	TD0420	North America	41	Female	P420S09	A	No	81	P420S08-P420S09	A-A	0.807355	0.676945	59	2.79689
HT	TD0420	North America	41	Female	P420S10	A	No	89	P420S09-P420S10	A-A	0.6924	0.52952	59	2.79689
TD	TD0456	Europe	26	Male	P456S02	A	No	13	P456S01-P456S02	A-A	0.592476	0.420935	54	2.97707
TD	TD0456	Europe	26	Male	P456S03	D	No	23	P456S02-P456S03	A-D	0.558191	0.387146	54	2.97707

## Sheet: SD09
Fig. 2d and Supplementary Table 5b
Traveler_type	Subject_id	Region	Age	Sex	Sample_id	Sample_code	Length_of_stay_in_days	Abx_dur_stay	FW_samid	Comp_id	Baseline_Richness	Baseline_Shannon	Time_diff_days	Bray_sim	Jacd_sim
TD	TD0002	North America	22	Male	P002S02	A	12	No	P002S01	P002S01-P002S02	52	2.54962	8	0.83748	0.720401
TD	TD0002	North America	22	Male	P002S03	A	21	No	P002S01	P002S01-P002S03	52	2.54962	17	0.7146	0.555936
TD	TD0002	North America	22	Male	P002S04	A	26	No	P002S01	P002S01-P002S04	52	2.54962	22	0.789463	0.652159
TD	TD0002	North America	22	Male	P002S05	A	34	No	P002S01	P002S01-P002S05	52	2.54962	30	0.724452	0.567953
TD	TD0002	North America	22	Male	P002S06	A	41	No	P002S01	P002S01-P002S06	52	2.54962	39.5	0.692818	0.532619
TD	TD0002	North America	22	Male	P002S08	A	55	No	P002S01	P002S01-P002S08	52	2.54962	53.5	0.528394	0.359109
TD	TD0004	North America	25	Male	P004S02	A	13	Yes	P004S01	P004S01-P004S02	63	2.66971	11	0.692149	0.529264
TD	TD0004	North America	25	Male	P004S04	A	27	Yes	P004S01	P004S01-P004S04	63	2.66971	25	0.443435	0.285606
TD	TD0004	North America	25	Male	P004S06	A	40	Yes	P004S01	P004S01-P004S06	63	2.66971	35	0.484064	0.319317
TD	TD0004	North America	25	Male	P004S07	A	48	Yes	P004S01	P004S01-P004S07	63	2.66971	43	0.398496	0.248826
TD	TD0004	North America	25	Male	P004S08	A	56	Yes	P004S01	P004S01-P004S08	63	2.66971	51	0.628372	0.458121
TD	TD0004	North America	25	Male	P004S09	A	71	Yes	P004S01	P004S01-P004S09	63	2.66971	66	0.597768	0.426298
TD	TD0004	North America	25	Male	P004S10	A	76	Yes	P004S01	P004S01-P004S10	63	2.66971	71.5	0.617537	0.447768
TD	TD0004	North America	25	Male	P004S12	A	91	Yes	P004S01	P004S01-P004S12	63	2.66971	86	0.528533	0.359188
TD	TD0005	North America	24	Female	P005S02	A	13	No	P005S01	P005S01-P005S02	26	2.30526	7	0.540953	0.370758
TD	TD0005	North America	24	Female	P005S03	A	19	No	P005S01	P005S01-P005S03	26	2.30526	13	0.461272	0.299775
TD	TD0005	North America	24	Female	P005S04	A	28	No	P005S01	P005S01-P005S04	26	2.30526	25	0.403606	0.252824
TD	TD0005	North America	24	Female	P005S06	A	41	No	P005S01	P005S01-P005S06	26	2.30526	35	0.41816	0.264351
TD	TD0005	North America	24	Female	P005S07	A	54	No	P005S01	P005S01-P005S07	26	2.30526	48	0.411889	0.259358
TD	TD0005	North America	24	Female	P005S08	D	57	No	P005S01	P005S01-P005S08	26	2.30526	51	0.348463	0.210993
TD	TD0005	North America	24	Female	P005S09	A	70	No	P005S01	P005S01-P005S09	26	2.30526	64	0.367397	0.225037
TD	TD0005	North America	24	Female	P005S10	A	85	No	P005S01	P005S01-P005S10	26	2.30526	81.5	0.339461	0.204438
TD	TD0009	Europe	22	Male	P009S02	A	9	No	P009S01	P009S01-P009S02	55	2.75244	6	0.875671	0.778839
TD	TD0009	Europe	22	Male	P009S03	D	16	No	P009S01	P009S01-P009S03	55	2.75244	13	0.57148	0.40005
HT	TD0020	North America	28	Male	P020S02	A	7	No	P020S01	P020S01-P020S02	71	3.21986	5	0.629354	0.459166
HT	TD0020	North America	28	Male	P020S03	A	16	No	P020S01	P020S01-P020S03	71	3.21986	14	0.693689	0.531029
HT	TD0020	North America	28	Male	P020S04	A	21	No	P020S01	P020S01-P020S04	71	3.21986	19	0.699529	0.537905
TD	TD0024	Europe	24	Female	P024S02	D	18	No	P024S01	P024S01-P024S02	52	2.83486	13	0.182927	0.100671
TD	TD0024	Europe	24	Female	P024S03	D	21	No	P024S01	P024S01-P024S03	52	2.83486	16	0.446203	0.28717
TD	TD0027	North America	59	Male	P027S02	A	15	Yes	P027S01	P027S01-P027S02	67	2.6727	8	0.801261	0.668419
TD	TD0027	North America	59	Male	P027S03	D	22	Yes	P027S01	P027S01-P027S03	67	2.6727	15.5	0.483143	0.318537
TD	TD0038	North America	18	Male	P038S02	A	10	Yes	P038S01	P038S01-P038S02	63	2.51809	3	0.617637	0.446798
TD	TD0038	North America	18	Male	P038S03	A	18	Yes	P038S01	P038S01-P038S03	63	2.51809	11	0.514625	0.346461
TD	TD0038	North America	18	Male	P038S04	A	26	Yes	P038S01	P038S01-P038S04	63	2.51809	19	0.654988	0.486976
TD	TD0038	North America	18	Male	P038S05	A	34	Yes	P038S01	P038S01-P038S05	63	2.51809	27	0.562086	0.390904
TD	TD0038	North America	18	Male	P038S06	A	42	Yes	P038S01	P038S01-P038S06	63	2.51809	35	0.649014	0.4804
TD	TD0038	North America	18	Male	P038S07	A	46	Yes	P038S01	P038S01-P038S07	63	2.51809	39	0.67799	0.512847
TD	TD0038	North America	18	Male	P038S08	D	52	Yes	P038S01	P038S01-P038S08	63	2.51809	45	0.303485	0.178887
TD	TD0038	North America	18	Male	P038S09	A	61	Yes	P038S01	P038S01-P038S09	63	2.51809	54	0.451902	0.291908
TD	TD0038	North America	18	Male	P038S10	A	68	Yes	P038S01	P038S01-P038S10	63	2.51809	61	0.538917	0.368848
TD	TD0052	Europe	21	Male	P052S02	D	16	No	P052S01	P052S01-P052S02	59	2.88878	11.5	0.605836	0.439954
TD	TD0052	Europe	21	Male	P052S04	A	44	No	P052S01	P052S01-P052S04	59	2.88878	37	0.552149	0.381357
TD	TD0052	Europe	21	Male	P052S05	D	54	No	P052S01	P052S01-P052S05	59	2.88878	47	0.46095	0.299503
TD	TD0052	Europe	21	Male	P052S06	A	62	No	P052S01	P052S01-P052S06	59	2.88878	55	0.60512	0.433815
TD	TD0052	Europe	21	Male	P052S07	A	72	No	P052S01	P052S01-P052S07	59	2.88878	67.5	0.644462	0.475828
TD	TD0052	Europe	21	Male	P052S09	A	98	No	P052S01	P052S01-P052S09	59	2.88878	91	0.5982	0.426737
HT	TD0057	Europe	22	Female	P057S02	A	9	No	P057S01	P057S01-P057S02	59	3.17813	4	0.625189	0.454745
HT	TD0057	Europe	22	Female	P057S03	A	16	No	P057S01	P057S01-P057S03	59	3.17813	11	0.638526	0.468996
HT	TD0057	Europe	22	Female	P057S04	A	23	No	P057S01	P057S01-P057S04	59	3.17813	18	0.586235	0.414663
HT	TD0057	Europe	22	Female	P057S05	A	31	No	P057S01	P057S01-P057S05	59	3.17813	26	0.581939	0.410377
TD	TD0072	Europe	48	Female	P072S02	A	11	No	P072S01	P072S01-P072S02	73	2.92484	7	0.740181	0.58753
TD	TD0072	Europe	48	Female	P072S03	D	24	No	P072S01	P072S01-P072S03	73	2.92484	20	0.625914	0.455513
TD	TD0072	Europe	48	Female	P072S04	A	28	No	P072S01	P072S01-P072S04	73	2.92484	24	0.474095	0.310697
TD	TD0077	North America	23	Male	P077S02	A	10	No	P077S01	P077S01-P077S02	65	2.94957	6	0.572218	0.400774
TD	TD0077	North America	23	Male	P077S03	A	18	No	P077S01	P077S01-P077S03	65	2.94957	14	0.733325	0.578937
TD	TD0077	North America	23	Male	P077S04	D	32	No	P077S01	P077S01-P077S04	65	2.94957	28	0.664717	0.497809
TD	TD0077	North America	23	Male	P077S05	A	41	No	P077S01	P077S01-P077S05	65	2.94957	37	0.544099	0.37372
TD	TD0078	North America	21	Female	P078S02	D	9	Yes	P078S01	P078S01-P078S02	45	2.42343	6	0.425414	0.270175
TD	TD0078	North America	21	Female	P078S03	A	11	Yes	P078S01	P078S01-P078S03	45	2.42343	8	0.603376	0.432025
TD	TD0078	North America	21	Female	P078S04	A	18	Yes	P078S01	P078S01-P078S04	45	2.42343	17.5	0.513975	0.346034
TD	TD0078	North America	21	Female	P078S06	A	29	Yes	P078S01	P078S01-P078S06	45	2.42343	26	0.427352	0.27174
TD	TD0078	North America	21	Female	P078S07	A	39	Yes	P078S01	P078S01-P078S07	45	2.42343	36	0.502557	0.33561
[truncated: 127 more rows]

[truncated: 14 more sheets: SD10, SD11, SD12, SD13, SD14, SD15, SD16, SD17, SD18, SD19, SD20, SD21, SD22, SD23]
